# Supplementary material for: Global miRNA/proteomic analyses identify miRNAs at 14q32 and 3p21, which contribute to features of chronic iron-exposed fallopian tube epithelial cells
Source: Sci Rep. 2021 Mar 18;11:6270. doi: 10.1038/s41598-021-85342-y (PMC7973504; doi:10.1038/s41598-021-85342-y)
Supplement: Supplementary file 2 — Supplementary Information 2. [file 41598_2021_85342_MOESM2_ESM.xlsx]

## Sheet: t-test and z-score
Protein IDs	Majority protein IDs	Protein names	Gene names	Protein IDs 1	Unique peptides	LFQ intensity F	LFQ intensity U	Avg Ratio LFQ intensity F v U	Welch's T-test LFQ intensity F v U	T-test diff LFQ intensity F v U	Z-score LFQ intensity F v U	LFQ intensity F_1	LFQ intensity F_2	LFQ intensity F_3	LFQ intensity F_4	LFQ intensity F_5	LFQ intensity U_1	LFQ intensity U_2	LFQ intensity U_3	LFQ intensity U_4	LFQ intensity U_5	log 2 LFQ intensity F_1	log 2 LFQ intensity F_2	log 2 LFQ intensity F_3	log 2 LFQ intensity F_4	log 2 LFQ intensity F_5	log 2 LFQ intensity U_1	log 2 LFQ intensity U_2	log 2 LFQ intensity U_3	log 2 LFQ intensity U_4	log 2 LFQ intensity U_5	Peptides	Razor + unique peptides	Unique peptides	Sequence coverage [%]	Unique + razor sequence coverage [%]	Unique sequence coverage [%]	Mol. weight [kDa]	Q-value	Score	Intensity	MS/MS count	Protein IDs	Majority protein IDs	Protein names	Gene names	Protein IDs 1	Peptide counts (all)	Peptide counts (razor+unique)
P32004;H0Y5C3;E7EPI4;E7EVM4;E9PHJ4;E7EMY4	P32004	Neural cell adhesion molecule L1	L1CAM	P32004	38	4.82602e+07	1.299e+09	0.0371518	0.000119612	-4.9431	7.45036	1.0415e+08	3.9892e+07	2.4849e+07	4.1371e+07	3.1039e+07	1.1294e+09	1.3032e+09	1.3148e+09	1.374e+09	1.3736e+09	26.6341	25.2496	24.5667	25.3021	24.8876	30.0729	30.2794	30.2922	30.3557	30.3553	41	41	38	36.9	36.9	34	140	0	323.31	9999000000	216	P32004;H0Y5C3;E7EPI4;E7EVM4;E9PHJ4;E7EMY4	P32004	Neural cell adhesion molecule L1	L1CAM	P32004	41;6;5;4;3;3	41;6;5;4;3;3
P17301;D6RG08	P17301	Integrin alpha-2	ITGA2	P17301	7	1.0592e+08	6.43941e+06	16.4488	0.00105546	4.59733	6.79758	1.7725e+08	5.8317e+07	1.1216e+08	6.2454e+07	1.1942e+08	1.97175e+06	1.9908e+07	1.31914e+06	4.88684e+06	4.1113e+06	27.4012	25.7974	26.741	25.8963	26.8315	20.911	24.2468	20.3312	22.2205	21.9712	14	14	7	17.7	17.7	9.5	129.29	0	59.277	722470000	28	P17301;D6RG08	P17301	Integrin alpha-2	ITGA2	P17301	14;2	14;2
A0A0A0MTB9;H0YAK8;P09455;A0A0A0MQT0	A0A0A0MTB9;H0YAK8;P09455;A0A0A0MQT0	Retinol-binding protein 1	RBP1	A0A0A0MTB9	8	8.8252e+06	1.223e+08	0.0721602	0.00294959	-4.47158	6.74618	4.79318e+06	2.5885e+07	9.17662e+06	3.06884e+06	1.20237e+06	9.561e+07	1.0003e+08	1.1834e+08	1.9542e+08	1.021e+08	22.1926	24.6256	23.1295	21.5493	20.1974	26.5107	26.5759	26.8184	27.542	26.6054	8	8	8	82.4	82.4	82.4	10.644	0	44.634	941510000	32	A0A0A0MTB9;H0YAK8;P09455;A0A0A0MQT0	A0A0A0MTB9;H0YAK8;P09455;A0A0A0MQT0	Retinol-binding protein 1	RBP1	A0A0A0MTB9	8;8;8;7	8;8;8;7
O95833	O95833	Chloride intracellular channel protein 3	CLIC3	O95833	8	6.6212e+06	1.14062e+08	0.0580491	0.000486085	-4.39362	6.62975	1.56746e+07	6.5778e+06	4.1676e+06	3.89764e+06	2.78838e+06	1.0606e+08	1.1965e+08	1.0807e+08	1.2232e+08	1.1421e+08	23.9019	22.6492	21.9908	21.8942	21.411	26.6603	26.8342	26.6874	26.8661	26.7671	8	8	8	50.4	50.4	50.4	26.648	0	22.987	844070000	20	O95833	O95833	Chloride intracellular channel protein 3	CLIC3	O95833	8	8
E9PR44;P02511;E9PJL7;E9PRA8;E9PS12;A0A024R3B9;E9PNH7;E9PRS4;H0YCW8	E9PR44;P02511;E9PJL7;E9PRA8;E9PS12;A0A024R3B9	Alpha-crystallin B chain	CRYAB	E9PR44	8	1.0312e+08	5.88099e+06	17.5344	4.5232e-06	4.18986	6.18905	1.1907e+08	9.42889e+07	9.5887e+07	1.246e+08	8.1752e+07	4.77532e+06	4.21796e+06	8.51005e+06	3.99723e+06	7.90438e+06	26.8272	26.4906	26.5148	26.8927	26.2847	22.1872	22.0081	23.0207	21.9306	22.9142	8	8	8	46.6	46.6	46.6	20.03	0	22.642	670660000	21	E9PR44;P02511;E9PJL7;E9PRA8;E9PS12;A0A024R3B9;E9PNH7;E9PRS4;H0YCW8	E9PR44;P02511;E9PJL7;E9PRA8;E9PS12;A0A024R3B9	Alpha-crystallin B chain	CRYAB	E9PR44	8;8;7;6;4;4;3;2;1	8;8;7;6;4;4;3;2;1
P29373;Q5SYZ4	P29373;Q5SYZ4	Cellular retinoic acid-binding protein 2	CRABP2	P29373	3	7.6604e+06	8.09866e+07	0.0945885	0.0035666	-4.04446	6.10831	1.6999e+06	4.25577e+06	7.54276e+06	2.25132e+07	2.29032e+06	8.4935e+07	7.3518e+07	7.4962e+07	8.7073e+07	8.4445e+07	20.697	22.021	22.8467	24.4243	21.1271	26.3399	26.1316	26.1597	26.3757	26.3315	3	3	3	27.5	27.5	27.5	15.693	0	24.099	600630000	19	P29373;Q5SYZ4	P29373;Q5SYZ4	Cellular retinoic acid-binding protein 2	CRABP2	P29373	3;2	3;2
Q16352	Q16352	Alpha-internexin	INA	Q16352	9	8.3284e+06	8.39662e+07	0.0991875	0.00514668	-3.99927	6.04082	2.3251e+07	1.10394e+06	3.76488e+06	9.07061e+06	4.45156e+06	9.3863e+07	9.10671e+07	8.324e+07	7.9632e+07	7.2029e+07	24.4708	20.0742	21.8442	23.1128	22.0859	26.4841	26.4404	26.3108	26.2468	26.1021	12	10	9	26.1	23.6	22	55.39	0	25.588	657190000	20	Q16352	Q16352	Alpha-internexin	INA	Q16352	12	10
P23229;C9JXX7;H7BZ97	P23229	Integrin alpha-6;Integrin alpha-6 heavy chain;Integrin alpha-6 light chain;Processed integrin alpha-6	ITGA6	P23229	22	1.42477e+07	1.78168e+08	0.0799676	0.000313694	-3.85079	5.81908	8.48867e+06	6.16334e+06	9.27232e+06	1.8988e+07	2.8326e+07	1.51e+08	1.8166e+08	2.4922e+08	1.5586e+08	1.531e+08	23.0171	22.5553	23.1445	24.1786	24.7556	27.17	27.4367	27.8928	27.2157	27.1899	22	22	22	21.7	21.7	21.7	126.6	0	82.612	1393200000	55	P23229;C9JXX7;H7BZ97	P23229	Integrin alpha-6;Integrin alpha-6 heavy chain;Integrin alpha-6 light chain;Processed integrin alpha-6	ITGA6	P23229	22;3;3	22;3;3
Q9H5V9	Q9H5V9	UPF0428 protein CXorf56	CXorf56	Q9H5V9	2	5.4546e+06	9.767e+07	0.0558472	0.00781384	-3.74892	5.66694	6.90676e+06	8.9835e+06	3.67835e+06	4.71285e+06	2.99154e+06	1.2996e+08	1.3989e+08	6.99906e+06	1.1447e+08	9.7031e+07	22.7196	23.0988	21.8106	22.1682	21.5125	26.9535	27.0597	22.7387	26.7704	26.5319	2	2	2	10.8	10.8	10.8	25.624	0.0026272	2.5336	751720000	7	Q9H5V9	Q9H5V9	UPF0428 protein CXorf56	CXorf56	Q9H5V9	2	2
E9PC62;A0A0J9YXJ0;Q5VZZ6;A0A0J9YX66;A0A1B0GU44;A0A1B0GUN8;O95319;V9GYD9;V9GY47;A0A0J9YXK1	E9PC62;A0A0J9YXJ0;Q5VZZ6;A0A0J9YX66;A0A1B0GU44;A0A1B0GUN8;O95319;V9GYD9	CUGBP Elav-like family member 2	CELF2	E9PC62	13	3.11052e+08	2.24624e+07	13.8477	7.77445e-07	3.76704	5.5576	1.8614e+08	3.1749e+08	3.7646e+08	2.9895e+08	3.7622e+08	2.4568e+07	2.4886e+07	2.6361e+07	1.9275e+07	1.7222e+07	27.4718	28.2421	28.4879	28.1553	28.487	24.5503	24.5688	24.6519	24.2002	24.0378	15	15	13	35.3	35.3	31.1	55.731	0	103.73	2192800000	55	E9PC62;A0A0J9YXJ0;Q5VZZ6;A0A0J9YX66;A0A1B0GU44;A0A1B0GUN8;O95319;V9GYD9;V9GY47;A0A0J9YXK1	E9PC62;A0A0J9YXJ0;Q5VZZ6;A0A0J9YX66;A0A1B0GU44;A0A1B0GUN8;O95319;V9GYD9	CUGBP Elav-like family member 2	CELF2	E9PC62	15;15;13;13;13;13;13;12;4;4	15;15;13;13;13;13;13;12;4;4
Q1RLN5;Q8IWW6;H0Y5D8	Q1RLN5;Q8IWW6	Rho GTPase-activating protein 12	ARHGAP12	Q1RLN5	14	8.8895e+07	7.5505e+06	11.7734	0.000297668	3.73073	5.50337	9.41811e+07	7.1931e+07	7.2614e+07	1.0743e+08	9.8319e+07	5.19794e+06	6.36744e+06	9.123e+06	2.95811e+06	1.4106e+07	26.4889	26.1001	26.1137	26.6788	26.551	22.3095	22.6023	23.1211	21.4962	23.7498	14	14	14	18.6	18.6	18.6	90.873	0	28.102	598110000	27	Q1RLN5;Q8IWW6;H0Y5D8	Q1RLN5;Q8IWW6	Rho GTPase-activating protein 12	ARHGAP12	Q1RLN5	14;14;6	14;14;6
P32929	P32929	Cystathionine gamma-lyase	CTH	P32929	7	6.38845e+06	6.7843e+07	0.0941652	0.000865891	-3.60814	5.4567	6.51975e+06	5.04062e+06	1.1225e+07	1.99615e+06	7.16074e+06	7.4566e+07	6.2112e+07	6.4905e+07	6.6422e+07	7.121e+07	22.6364	22.2652	23.4202	20.9288	22.7717	26.152	25.8884	25.9518	25.9852	26.0856	7	7	7	23.5	23.5	23.5	44.508	0	22.7	517480000	17	P32929	P32929	Cystathionine gamma-lyase	CTH	P32929	7	7
P52566;F5H2R5;F5H6Q0;F5H3P3;H0YGX7	P52566;F5H2R5;F5H6Q0;F5H3P3;H0YGX7	Rho GDP-dissociation inhibitor 2	ARHGDIB	P52566	3	2.64202e+06	3.04332e+07	0.0868136	1.69777e-05	-3.59145	5.43178	2.3778e+06	4.28464e+06	1.64119e+06	2.95036e+06	1.95609e+06	3.9887e+07	2.6732e+07	3.0312e+07	2.9323e+07	2.5912e+07	21.1812	22.0307	20.6463	21.4925	20.8995	25.2494	24.6721	24.8534	24.8055	24.6271	3	3	3	33.3	33.3	33.3	22.988	0	8.9214	241960000	6	P52566;F5H2R5;F5H6Q0;F5H3P3;H0YGX7	P52566;F5H2R5;F5H6Q0;F5H3P3;H0YGX7	Rho GDP-dissociation inhibitor 2	ARHGDIB	P52566	3;2;2;2;2	3;2;2;2;2
O60870;S4R357	O60870	DNA/RNA-binding protein KIN17	KIN	O60870	11	1.09856e+08	9.74085e+06	11.2779	0.000159425	3.64594	5.37674	1.3209e+08	7.38e+07	1.2095e+08	1.0821e+08	1.1423e+08	4.87887e+06	5.555e+06	7.6454e+06	1.7691e+07	1.2934e+07	26.9769	26.1371	26.8498	26.6893	26.7674	22.2181	22.4054	22.8662	24.0765	23.6247	11	11	11	30.8	30.8	30.8	45.373	0	32.777	780570000	42	O60870;S4R357	O60870	DNA/RNA-binding protein KIN17	KIN	O60870	11;4	11;4
Q15582;H0Y8L3;S4R3C6;H0YAB8;H0Y8M8;H0Y9D7;D6RBX4	Q15582;H0Y8L3	Transforming growth factor-beta-induced protein ig-h3	TGFBI	Q15582	8	8.4153e+06	7.39242e+07	0.113837	0.00241578	-3.49142	5.28239	1.4543e+07	2.31575e+06	1.52113e+07	3.24632e+06	6.76012e+06	6.4303e+07	7.2882e+07	8.6235e+07	5.4708e+07	9.1493e+07	23.7938	21.1431	23.8586	21.6304	22.6886	25.9384	26.1191	26.3618	25.7052	26.4472	8	8	8	14.3	14.3	14.3	74.68	0	15.643	565270000	23	Q15582;H0Y8L3;S4R3C6;H0YAB8;H0Y8M8;H0Y9D7;D6RBX4	Q15582;H0Y8L3	Transforming growth factor-beta-induced protein ig-h3	TGFBI	Q15582	8;4;3;2;2;2;1	8;4;3;2;2;2;1
A8K968;A0A0A0MRA8;Q9Y2J2;A0A0A0MSA4;A0A1B0GTF8;A0A0J9YY18;J3KT37;J3QS55;A0A0J9YW31;A0A0J9YW26;J3QS83;A0A0J9YWN0;A0A0J9YWE1;A0A0J9YWS4	A8K968;A0A0A0MRA8;Q9Y2J2;A0A0A0MSA4;A0A1B0GTF8	Band 4.1-like protein 3;Band 4.1-like protein 3, N-terminally processed	EPB41L3	A8K968	9	5.33141e+06	5.16972e+07	0.103128	0.000371222	-3.42438	5.18226	8.5263e+06	2.09171e+06	2.58648e+06	4.07258e+06	9.37999e+06	3.4487e+07	4.1354e+07	9.6926e+07	4.7192e+07	3.8527e+07	23.0235	20.9963	21.3026	21.9575	23.1612	25.0395	25.3015	26.5304	25.492	25.1994	17	10	9	28.4	21	19.7	84.711	0	32.25	406920000	23	A8K968;A0A0A0MRA8;Q9Y2J2;A0A0A0MSA4;A0A1B0GTF8;A0A0J9YY18;J3KT37;J3QS55;A0A0J9YW31;A0A0J9YW26;J3QS83;A0A0J9YWN0;A0A0J9YWE1;A0A0J9YWS4	A8K968;A0A0A0MRA8;Q9Y2J2;A0A0A0MSA4;A0A1B0GTF8	Band 4.1-like protein 3;Band 4.1-like protein 3, N-terminally processed	EPB41L3	A8K968	17;16;15;12;11;5;3;3;3;3;2;2;2;2	10;9;8;8;5;5;2;1;3;3;1;2;2;2
P20908	P20908	Collagen alpha-1(V) chain	COL5A1	P20908	1	4.0955e+07	3.62868e+08	0.112865	0.000920533	-3.38492	5.12333	5.2042e+07	2.8179e+07	8.4857e+07	2.0867e+07	1.883e+07	3.4831e+08	3.9305e+08	4.0497e+08	3.77e+08	2.9101e+08	25.6332	24.7481	26.3385	24.3147	24.1665	28.3758	28.5501	28.5932	28.49	28.1165	21	21	1	13.8	13.8	0.6	183.56	0	126.67	2969100000	77	P20908	P20908	Collagen alpha-1(V) chain	COL5A1	P20908	21	21
B3KRD8;O76054;C9JZI9;C9JYY7	B3KRD8;O76054	SEC14-like protein 2	SEC14L2	B3KRD8	4	1.0581e+07	1.05097e+08	0.100678	5.40032e-06	-3.30135	4.99853	1.0111e+07	1.1481e+07	6.6516e+06	1.5725e+07	8.9363e+06	9.86139e+07	9.34149e+07	5.8787e+07	1.2305e+08	1.5162e+08	23.2694	23.4527	22.6653	23.9066	23.0912	26.5553	26.4771	25.809	26.8747	27.1759	8	8	4	29.2	29.2	17	37.455	0	16.601	859750000	27	B3KRD8;O76054;C9JZI9;C9JYY7	B3KRD8;O76054	SEC14-like protein 2	SEC14L2	B3KRD8	8;8;3;1	8;8;3;1
P11166;A0A0D9SFK9	P11166	Solute carrier family 2, facilitated glucose transporter member 1	SLC2A1	P11166	9	1.30062e+07	1.0067e+08	0.129196	0.00158027	-3.1715	4.80461	2.67e+07	3.0243e+06	1.1741e+07	1.5189e+07	8.37649e+06	1.5255e+08	1.0314e+08	1.1301e+08	4.4854e+07	8.9797e+07	24.6703	21.5282	23.4851	23.8565	22.9979	27.1847	26.62	26.7519	25.4187	26.4202	9	9	9	14.2	14.2	14.2	54.083	0	21.602	847430000	26	P11166;A0A0D9SFK9	P11166	Solute carrier family 2, facilitated glucose transporter member 1	SLC2A1	P11166	9;1	9;1
Q13753	Q13753	Laminin subunit gamma-2	LAMC2	Q13753	14	9.75009e+06	7.36592e+07	0.132368	0.000707395	-3.09177	4.68554	1.784e+07	4.46703e+06	1.2912e+07	3.89285e+06	9.6386e+06	7.3521e+07	7.5327e+07	4.5609e+07	6.1019e+07	1.1282e+08	24.0886	22.0909	23.6222	21.8924	23.2004	26.1317	26.1667	25.4428	25.8628	26.7494	14	14	14	14.2	14.2	14.2	130.97	0	55.714	605420000	29	Q13753	Q13753	Laminin subunit gamma-2	LAMC2	Q13753	14	14
P16144;J3QQL2;J3QRK0;J3KSH9	P16144	Integrin beta-4	ITGB4	P16144	41	7.14652e+07	5.0449e+08	0.141658	0.00104741	-2.96858	4.50157	7.2221e+07	2.3049e+07	7.7517e+07	1.077e+08	7.6839e+07	5.5942e+08	5.9717e+08	4.3031e+08	4.9043e+08	4.4512e+08	26.1059	24.4582	26.208	26.6824	26.1953	29.0594	29.1536	28.6808	28.8695	28.7296	41	41	41	29.4	29.4	29.4	202.16	0	223.41	4211600000	132	P16144;J3QQL2;J3QRK0;J3KSH9	P16144	Integrin beta-4	ITGB4	P16144	41;3;3;1	41;3;3;1
O95425;A0A0J9YWY6	O95425;A0A0J9YWY6	Supervillin	SVIL	O95425	69	9.47954e+08	1.17272e+08	8.08338	3.66533e-05	3.05664	4.49666	8.7004e+08	9.785e+08	9.2853e+08	9.197e+08	1.043e+09	1.3899e+08	8.1985e+07	8.71051e+07	1.2495e+08	1.5333e+08	29.6965	29.866	29.7904	29.7766	29.9581	27.0504	26.2889	26.3763	26.8968	27.1921	69	69	69	39.7	39.7	39.7	247.74	0	323.31	7016000000	215	O95425;A0A0J9YWY6	O95425;A0A0J9YWY6	Supervillin	SVIL	O95425	69;36	69;36
Q13751;X1WI29;Q5THA1	Q13751	Laminin subunit beta-3	LAMB3	Q13751	9	4.89777e+06	3.56922e+07	0.137222	0.000104941	-2.93643	4.45355	4.25155e+06	3.58002e+06	3.13262e+06	7.55311e+06	5.97154e+06	3.5601e+07	3.185e+07	3.3038e+07	4.2263e+07	3.5709e+07	22.0196	21.7715	21.5789	22.8486	22.5097	25.0854	24.9248	24.9776	25.3329	25.0898	9	9	9	13.4	13.4	13.4	129.57	0	23.118	265630000	10	Q13751;X1WI29;Q5THA1	Q13751	Laminin subunit beta-3	LAMB3	Q13751	9;2;2	9;2;2
Q96CX2	Q96CX2	BTB/POZ domain-containing protein KCTD12	KCTD12	Q96CX2	10	2.22626e+07	8.85996e+07	0.251272	0.0357583	-2.92507	4.43659	5.132e+07	1.87326e+06	3.43564e+06	3.8668e+07	1.6016e+07	9.7026e+07	9.88151e+07	9.0273e+07	6.5024e+07	9.18601e+07	25.613	20.8371	21.7121	25.2046	23.933	26.5319	26.5582	26.4278	25.9545	26.4529	10	10	10	40.9	40.9	40.9	35.7	0	61.388	792850000	34	Q96CX2	Q96CX2	BTB/POZ domain-containing protein KCTD12	KCTD12	Q96CX2	10	10
Q9P121;F6WFR7;F8W8Y1;H7BZ62;F8VTR5	Q9P121;F6WFR7;F8W8Y1	Neurotrimin	NTM	Q9P121	5	3.11428e+07	3.90723e+06	7.97056	4.21382e-07	3.0036	4.41745	3.4215e+07	3.1544e+07	3.244e+07	2.2055e+07	3.546e+07	4.62485e+06	4.25234e+06	3.75462e+06	4.31307e+06	2.59127e+06	25.0281	24.9109	24.9513	24.3946	25.0797	22.141	22.0198	21.8402	22.0403	21.3052	5	5	5	15.4	15.4	15.4	37.971	0	11.005	196480000	5	Q9P121;F6WFR7;F8W8Y1;H7BZ62;F8VTR5	Q9P121;F6WFR7;F8W8Y1	Neurotrimin	NTM	Q9P121	5;4;4;1;1	5;4;4;1;1
Q3SY69	Q3SY69	Mitochondrial 10-formyltetrahydrofolate dehydrogenase	ALDH1L2	Q3SY69	3	6.50545e+06	4.0039e+07	0.162478	0.00139761	-2.8451	4.31715	3.95656e+06	4.11401e+06	3.94446e+06	1.49746e+07	5.53763e+06	3.9128e+07	3.7855e+07	3.812e+07	4.4514e+07	4.0578e+07	21.9158	21.9721	21.9114	23.836	22.4008	25.2217	25.174	25.184	25.4078	25.2742	4	4	3	6.3	6.3	4.7	101.74	0	11.439	297440000	4	Q3SY69	Q3SY69	Mitochondrial 10-formyltetrahydrofolate dehydrogenase	ALDH1L2	Q3SY69	4	4
E9PKT4;Q8N131	E9PKT4;Q8N131	Porimin	TMEM123	E9PKT4	2	9.59726e+07	1.42843e+07	6.71873	0.00155595	2.8386	4.17104	1.6468e+08	5.9684e+07	5.5149e+07	7.472e+07	1.2563e+08	3.40369e+06	1.49e+07	1.6723e+07	1.4908e+07	2.1487e+07	27.2951	25.8308	25.7168	26.155	26.9046	21.6987	23.8288	23.9953	23.8296	24.357	2	2	2	9.2	9.2	9.2	12.737	0.005075	2.0681	714420000	7	E9PKT4;Q8N131	E9PKT4;Q8N131	Porimin	TMEM123	E9PKT4	2;2	2;2
Q5VUB5;Q5SW12	Q5VUB5	Protein FAM171A1	FAM171A1	Q5VUB5	5	3.15236e+07	5.0862e+06	6.19787	0.00137742	2.8357	4.1667	4.4613e+07	2.3069e+07	3.1659e+07	2.5531e+07	3.2746e+07	8.36014e+06	3.50728e+06	8.63798e+06	1.94818e+06	2.97739e+06	25.411	24.4595	24.9161	24.6057	24.9648	22.9951	21.7419	23.0423	20.8937	21.5056	5	5	5	6.6	6.6	6.6	97.853	0	9.7327	203200000	10	Q5VUB5;Q5SW12	Q5VUB5	Protein FAM171A1	FAM171A1	Q5VUB5	5;1	5;1
Q8WXF7;G3V5T4;H0YJ65	Q8WXF7	Atlastin-1	ATL1	Q8WXF7	8	1.25552e+07	8.82486e+07	0.142271	0.000371356	-2.71028	4.11582	1.1731e+07	1.5539e+07	1.1015e+07	1.2706e+07	1.1785e+07	6.0179e+07	4.8816e+07	1.403e+08	7.4688e+07	1.1726e+08	23.4838	23.8894	23.393	23.599	23.4904	25.8428	25.5409	27.0639	26.1544	26.8051	9	9	8	20.6	20.6	18.6	63.543	0	35.123	735130000	30	Q8WXF7;G3V5T4;H0YJ65	Q8WXF7	Atlastin-1	ATL1	Q8WXF7	9;2;1	9;2;1
Q96BW5;A0A0A0MSI3	Q96BW5	Phosphotriesterase-related protein	PTER	Q96BW5	10	1.06257e+08	2.06128e+07	5.15489	0.0109682	2.76015	4.05388	2.036e+08	8.9937e+07	7.9662e+07	8.2307e+07	7.5778e+07	3.4169e+07	3.7997e+07	5.28169e+06	4.37738e+06	2.1239e+07	27.6012	26.4224	26.2474	26.2945	26.1753	25.0262	25.1794	22.3326	22.0616	24.3402	10	10	10	32.1	32.1	32.1	39.017	0	22.358	809610000	24	Q96BW5;A0A0A0MSI3	Q96BW5	Phosphotriesterase-related protein	PTER	Q96BW5	10;3	10;3
Q96GX5;A0A087WUU7	Q96GX5;A0A087WUU7	Serine/threonine-protein kinase greatwall	MASTL	Q96GX5	7	4.00036e+07	6.44938e+06	6.2027	0.000346259	2.74283	4.02801	3.1547e+07	4.0325e+07	5.0568e+07	5.2684e+07	2.4894e+07	5.06783e+06	3.70805e+06	3.30203e+06	1.0808e+07	9.361e+06	24.911	25.2652	25.5917	25.6509	24.5693	22.2729	21.8222	21.6549	23.3656	23.1582	8	7	7	13.9	13	13	97.318	0	25.962	302030000	15	Q96GX5;A0A087WUU7	Q96GX5;A0A087WUU7	Serine/threonine-protein kinase greatwall	MASTL	Q96GX5	8;4	7;4
O95832	O95832	Claudin-1	CLDN1	O95832	2	5.34448e+07	1.13639e+07	4.70305	0.014309	2.70491	3.97137	4.1239e+07	7.3106e+07	5.8518e+07	4.0879e+07	5.3482e+07	2.59856e+06	2.52378e+06	2.0441e+07	1.5364e+07	1.5892e+07	25.2975	26.1235	25.8024	25.2849	25.6726	21.3093	21.2672	24.285	23.8731	23.9218	2	2	2	13.3	13.3	13.3	22.744	0.00052097	3.7799	473090000	8	O95832	O95832	Claudin-1	CLDN1	O95832	2	2
Q13907;C9JKM8;C9JD53;Q9BXS1	Q13907;C9JKM8	Isopentenyl-diphosphate Delta-isomerase 1	IDI1	Q13907	7	1.3273e+07	8.4846e+07	0.156436	0.000155581	-2.6055	3.95933	1.3003e+07	1.3161e+07	1.3759e+07	1.6209e+07	1.0233e+07	7.1915e+07	7.1984e+07	4.5891e+07	1.1348e+08	1.2096e+08	23.6323	23.6498	23.7139	23.9503	23.2867	26.0998	26.1012	25.4517	26.7579	26.85	7	7	7	46.3	46.3	46.3	26.319	0	41.529	723740000	27	Q13907;C9JKM8;C9JD53;Q9BXS1	Q13907;C9JKM8	Isopentenyl-diphosphate Delta-isomerase 1	IDI1	Q13907	7;4;2;1	7;4;2;1
J3KQL8;Q9BQE5;E9PM95	J3KQL8;Q9BQE5	Apolipoprotein L2	APOL2	J3KQL8	4	1.4874e+07	7.12506e+07	0.208756	0.013773	-2.60109	3.95274	2.7361e+07	1.4589e+07	5.87789e+06	2.4214e+07	2.3282e+06	2.6562e+07	1.1137e+08	7.9619e+07	5.5508e+07	8.3194e+07	24.7056	23.7984	22.4869	24.5293	21.1508	24.6629	26.7308	26.2466	25.7262	26.31	4	4	4	8.9	8.9	8.9	48.915	0	13.089	614370000	14	J3KQL8;Q9BQE5;E9PM95	J3KQL8;Q9BQE5	Apolipoprotein L2	APOL2	J3KQL8	4;4;1	4;4;1
C9J494;Q9H000	C9J494;Q9H000	Probable E3 ubiquitin-protein ligase makorin-2	MKRN2	C9J494	2	3.20286e+07	3.31732e+06	9.65495	0.0385676	2.6913	3.95106	5.8526e+07	3.9507e+07	2.9016e+07	3.1296e+07	1.79775e+06	2.40629e+06	2.82292e+06	2.96793e+06	3.22519e+06	5.16426e+06	25.8026	25.2356	24.7903	24.8995	20.7778	21.1984	21.4288	21.501	21.621	22.3001	2	2	2	4.3	4.3	4.3	46.68	0.0014778	2.9761	185140000	4	C9J494;Q9H000	C9J494;Q9H000	Probable E3 ubiquitin-protein ligase makorin-2	MKRN2	C9J494	2;2	2;2
Q14435;E7EUL0;C9J2C3;S4R3S5;Q8NCL4	Q14435;E7EUL0	Polypeptide N-acetylgalactosaminyltransferase 3	GALNT3	Q14435	6	6.54461e+06	3.57998e+07	0.182812	0.000761465	-2.56471	3.89841	2.54978e+06	8.9155e+06	4.54292e+06	9.38324e+06	7.33163e+06	4.6259e+07	2.916e+07	4.5817e+07	2.9801e+07	2.7962e+07	21.2819	23.0879	22.1152	23.1617	22.8057	25.4632	24.7975	25.4494	24.8289	24.737	6	6	6	14.2	14.2	14.2	72.609	0	28.392	275680000	15	Q14435;E7EUL0;C9J2C3;S4R3S5;Q8NCL4	Q14435;E7EUL0	Polypeptide N-acetylgalactosaminyltransferase 3	GALNT3	Q14435	6;5;2;1;1	6;5;2;1;1
A0A0U1RQV4;Q13464	A0A0U1RQV4;Q13464	Rho-associated protein kinase 1	ROCK1	A0A0U1RQV4	10	2.2657e+07	3.08404e+06	7.34654	0.00655597	2.64877	3.88754	3.90896e+06	2.8895e+07	3.1306e+07	2.3912e+07	2.5263e+07	3.477e+06	2.7593e+06	4.69734e+06	2.62555e+06	1.86099e+06	21.8984	24.7843	24.8999	24.5112	24.5905	21.7294	21.3959	22.1634	21.3242	20.8276	13	10	10	12.3	9.5	9.5	133.07	0	15.052	224180000	12	A0A0U1RQV4;Q13464	A0A0U1RQV4;Q13464	Rho-associated protein kinase 1	ROCK1	A0A0U1RQV4	13;13	10;10
A6NC48;Q10588;H0Y984;H0Y8G4;H0Y9Q9	A6NC48;Q10588;H0Y984;H0Y8G4;H0Y9Q9	ADP-ribosyl cyclase/cyclic ADP-ribose hydrolase 2	BST1	A6NC48	6	1.16252e+08	1.89888e+07	6.12215	4.61195e-06	2.62367	3.85006	1.1465e+08	7.9381e+07	1.2043e+08	1.5841e+08	1.0839e+08	1.653e+07	1.2858e+07	2.7402e+07	1.8325e+07	1.9829e+07	26.7727	26.2423	26.8436	27.2391	26.6917	23.9786	23.6162	24.7078	24.1273	24.2411	6	6	6	21.6	21.6	21.6	37.482	0	33.672	903350000	32	A6NC48;Q10588;H0Y984;H0Y8G4;H0Y9Q9	A6NC48;Q10588;H0Y984;H0Y8G4;H0Y9Q9	ADP-ribosyl cyclase/cyclic ADP-ribose hydrolase 2	BST1	A6NC48	6;6;5;4;3	6;6;5;4;3
Q86TB9	Q86TB9	Protein PAT1 homolog 1	PATL1	Q86TB9	4	1.60612e+07	3.18814e+06	5.03779	0.0023595	2.62032	3.84505	2.0204e+07	1.6214e+07	7.8689e+06	1.6724e+07	1.9295e+07	1.40228e+06	1.56355e+06	8.44709e+06	2.13969e+06	2.38809e+06	24.2681	23.9507	22.9077	23.9954	24.2017	20.4193	20.5764	23.01	21.029	21.1874	4	4	4	5.1	5.1	5.1	86.849	0.00030377	7.5275	96353000	5	Q86TB9	Q86TB9	Protein PAT1 homolog 1	PATL1	Q86TB9	4	4
P43007	P43007	Neutral amino acid transporter A	SLC1A4	P43007	4	1.29652e+07	5.502e+07	0.235646	0.0142947	-2.49186	3.78961	2.74745e+06	2.0903e+07	2.0818e+07	1.5779e+07	4.57868e+06	5.2712e+07	4.7163e+07	6.6181e+07	5.05e+07	5.8544e+07	21.3897	24.3172	24.3113	23.9115	22.1265	25.6516	25.4912	25.9799	25.5898	25.803	4	4	4	11.5	11.5	11.5	55.722	0	42.936	487340000	17	P43007	P43007	Neutral amino acid transporter A	SLC1A4	P43007	4	4
Q01831;E7EUB5	Q01831	DNA repair protein complementing XP-C cells	XPC	Q01831	7	2.94384e+07	7.1995e+06	4.08895	0.01222	2.57831	3.78231	3.6696e+07	3.1102e+07	2.4375e+07	2.3108e+07	3.1911e+07	7.43618e+06	3.63822e+06	2.0511e+07	2.2458e+06	2.16631e+06	25.1291	24.8905	24.5389	24.4619	24.9276	22.8261	21.7948	24.2899	21.0988	21.0468	7	7	7	9.1	9.1	9.1	105.95	0	17.212	216810000	7	Q01831;E7EUB5	Q01831	DNA repair protein complementing XP-C cells	XPC	Q01831	7;1	7;1
Q4VXZ8;Q9NUI1;A0A0J9YWI0	Q4VXZ8;Q9NUI1	Peroxisomal 2,4-dienoyl-CoA reductase	DECR2	Q4VXZ8	3	3.32907e+07	3.51783e+06	9.46341	0.0451131	2.57685	3.78014	6.324e+07	4.8507e+07	4.6076e+07	5.67528e+06	2.95526e+06	4.51341e+06	1.24295e+06	4.02471e+06	2.74018e+06	5.06793e+06	25.9143	25.5317	25.4575	22.4363	21.4949	22.1058	20.2453	21.9405	21.3858	22.273	3	3	3	12.9	12.9	12.9	29.484	0.00053291	4.1633	231690000	4	Q4VXZ8;Q9NUI1;A0A0J9YWI0	Q4VXZ8;Q9NUI1	Peroxisomal 2,4-dienoyl-CoA reductase	DECR2	Q4VXZ8	3;3;1	3;3;1
Q9Y3Q3;G3V1J9;F5H4M7	Q9Y3Q3;G3V1J9;F5H4M7	Transmembrane emp24 domain-containing protein 3	TMED3	Q9Y3Q3	2	8.21691e+06	3.73804e+07	0.219819	0.00680347	-2.45213	3.73028	5.8006e+06	1.6485e+07	1.07487e+07	6.19379e+06	1.85651e+06	5.1538e+07	4.2095e+07	4.3176e+07	2.2185e+07	2.7908e+07	22.4678	23.9747	23.3577	22.5624	20.8242	25.6191	25.3271	25.3637	24.4031	24.7342	2	2	2	10.1	10.1	10.1	24.777	0	25.643	308100000	6	Q9Y3Q3;G3V1J9;F5H4M7	Q9Y3Q3;G3V1J9;F5H4M7	Transmembrane emp24 domain-containing protein 3	TMED3	Q9Y3Q3	2;1;1	2;1;1
A0A087WZ85;A0A0A0MSX4;A0A087WTM1;Q9Y6N7	A0A087WZ85;A0A0A0MSX4;A0A087WTM1;Q9Y6N7	Roundabout homolog 1	ROBO1	A0A087WZ85	2	1.78014e+07	3.23493e+06	5.50287	3.8352e-05	2.49737	3.66144	1.8718e+07	1.7095e+07	1.7456e+07	2.1273e+07	1.4465e+07	3.19093e+06	4.27893e+06	3.38587e+06	3.43125e+06	1.88765e+06	24.1579	24.0271	24.0572	24.3425	23.7861	21.6055	22.0288	21.6911	21.7103	20.8482	2	2	2	1.6	1.6	1.6	166.73	0.00029036	6.2817	117590000	2	A0A087WZ85;A0A0A0MSX4;A0A087WTM1;Q9Y6N7	A0A087WZ85;A0A0A0MSX4;A0A087WTM1;Q9Y6N7	Roundabout homolog 1	ROBO1	A0A087WZ85	2;2;2;2	2;2;2;2
Q16831;F8WD51;C9J486;C9JIP2;B4DND0	Q16831	Uridine phosphorylase 1	UPP1	Q16831	4	9.05698e+06	3.26966e+07	0.277	0.0223093	-2.36315	3.5974	1.5883e+07	1.63559e+06	6.0528e+06	3.30349e+06	1.841e+07	3.8078e+07	2.8186e+07	4.1627e+07	2.8792e+07	2.68e+07	23.921	20.6414	22.5292	21.6556	24.134	25.1825	24.7485	25.311	24.7792	24.6757	4	4	4	12.6	12.6	12.6	33.934	0.0003034	7.5009	289820000	6	Q16831;F8WD51;C9J486;C9JIP2;B4DND0	Q16831	Uridine phosphorylase 1	UPP1	Q16831	4;1;1;1;1	4;1;1;1;1
O95361;H0Y626;B3KP96;Q309B1;K7EL43;K7ENN8;J3QKY5;J3QR69;J3QLP0	O95361;H0Y626;B3KP96	Tripartite motif-containing protein 16	TRIM16	O95361	11	1.05469e+07	4.42782e+07	0.238197	0.00780619	-2.34556	3.57112	4.04066e+06	1.4177e+07	1.3465e+07	1.7416e+07	3.63604e+06	3.7191e+07	4.3675e+07	4.9447e+07	4.2197e+07	4.8881e+07	21.9462	23.757	23.6827	24.0539	21.7939	25.1485	25.3803	25.5594	25.3306	25.5428	11	11	11	24.8	24.8	24.8	63.954	0	59.57	391950000	23	O95361;H0Y626;B3KP96;Q309B1;K7EL43;K7ENN8;J3QKY5;J3QR69;J3QLP0	O95361;H0Y626;B3KP96	Tripartite motif-containing protein 16	TRIM16	O95361	11;10;6;4;3;3;2;1;1	11;10;6;4;3;3;2;1;1
Q8TD30;H3BU54	Q8TD30	Alanine aminotransferase 2	GPT2	Q8TD30	5	3.27865e+06	1.5803e+07	0.20747	0.000270996	-2.33631	3.55731	2.65051e+06	3.77063e+06	5.08379e+06	2.00853e+06	2.87981e+06	1.5138e+07	1.6227e+07	1.3513e+07	1.6343e+07	1.7794e+07	21.3378	21.8464	22.2775	20.9377	21.4575	23.8517	23.9519	23.6878	23.9622	24.0849	5	5	5	14.5	14.5	14.5	57.903	0	13.639	119210000	8	Q8TD30;H3BU54	Q8TD30	Alanine aminotransferase 2	GPT2	Q8TD30	5;1	5;1
P28065;A2ACR1;A0A0G2JJA7;A2ACR0;A0A0G2JJ13;A0A0G2JHI2;A0A0G2JJQ0	P28065;A2ACR1;A0A0G2JJA7	Proteasome subunit beta type-9;Proteasome subunit beta type	PSMB9	P28065	4	1.06339e+07	4.40138e+07	0.241604	0.00738913	-2.33017	3.54814	1.88e+07	8.96432e+06	5.00815e+06	1.6891e+07	3.50619e+06	4.2745e+07	4.495e+07	4.0762e+07	3.9026e+07	5.2586e+07	24.1642	23.0958	22.2558	24.0098	21.7415	25.3493	25.4218	25.2807	25.2179	25.6482	5	5	4	25.1	25.1	19.6	23.264	0.00029189	6.4316	373020000	9	P28065;A2ACR1;A0A0G2JJA7;A2ACR0;A0A0G2JJ13;A0A0G2JHI2;A0A0G2JJQ0	P28065;A2ACR1;A0A0G2JJA7	Proteasome subunit beta type-9;Proteasome subunit beta type	PSMB9	P28065	5;4;3;2;2;2;1	5;4;3;2;2;2;1
K7EM09;K7EPR0;K7ELQ9;Q6UW68	K7EM09;K7EPR0;K7ELQ9;Q6UW68	Transmembrane protein 205	TMEM205	K7EM09	2	1.66334e+07	3.35187e+06	4.96242	0.000589394	2.41427	3.53734	2.0845e+07	1.1915e+07	1.5663e+07	2.2433e+07	1.2311e+07	2.07403e+06	3.2816e+06	1.62599e+06	6.04811e+06	3.72963e+06	24.3132	23.5063	23.9009	24.4191	23.5534	20.984	21.646	20.6329	22.5281	21.8306	2	2	2	16.7	16.7	16.7	13.389	0.00054555	4.7401	107380000	5	K7EM09;K7EPR0;K7ELQ9;Q6UW68	K7EM09;K7EPR0;K7ELQ9;Q6UW68	Transmembrane protein 205	TMEM205	K7EM09	2;2;2;2	2;2;2;2
Q5T5U3;A0A087WW76;F8W9U9;E7ESW5;A0A1B0GV73;A0A1B0GTZ9;A0A1B0GW11;H0Y5T2	Q5T5U3;A0A087WW76;F8W9U9;E7ESW5	Rho GTPase-activating protein 21	ARHGAP21	Q5T5U3	12	2.74416e+07	9.23555e+06	2.9713	0.0262843	2.41424	3.53729	2.949e+07	2.1463e+07	2.6972e+07	2.9596e+07	2.9687e+07	4.80349e+06	1.90568e+06	2.77297e+06	4.22962e+06	3.2466e+07	24.8137	24.3553	24.685	24.8189	24.8233	22.1957	20.8619	21.403	22.0121	24.9524	12	12	12	8.9	8.9	8.9	217.33	0	28.314	224440000	20	Q5T5U3;A0A087WW76;F8W9U9;E7ESW5;A0A1B0GV73;A0A1B0GTZ9;A0A1B0GW11;H0Y5T2	Q5T5U3;A0A087WW76;F8W9U9;E7ESW5	Rho GTPase-activating protein 21	ARHGAP21	Q5T5U3	12;10;7;6;5;2;1;1	12;10;7;6;5;2;1;1
A0A075B730;P58107	A0A075B730;P58107	Epiplakin	EPPK1	A0A075B730	38	5.28412e+07	2.37082e+08	0.222882	0.00291983	-2.30762	3.51446	6.19e+07	7.1419e+07	1.5861e+07	6.1492e+07	5.3534e+07	2.5048e+08	3.1751e+08	1.8875e+08	2.289e+08	1.9977e+08	25.8834	26.0898	23.919	25.8739	25.674	27.9001	28.2422	27.4919	27.7701	27.5738	47	38	38	34.8	27.6	27.6	553.12	0	144.01	2107300000	76	A0A075B730;P58107	A0A075B730;P58107	Epiplakin	EPPK1	A0A075B730	47;47	38;38
P49407;H0YET9;E9PM35;A0A087WWQ5;P36575	P49407	Beta-arrestin-1	ARRB1	P49407	8	1.19864e+08	2.33898e+07	5.12463	1.42866e-05	2.38365	3.4916	1.407e+08	1.0807e+08	1.2198e+08	9.4661e+07	1.3391e+08	2.7911e+07	1.5227e+07	2.6408e+07	1.9173e+07	2.823e+07	27.068	26.6874	26.8621	26.4963	26.9967	24.7343	23.8601	24.6545	24.1926	24.7507	10	10	8	23.2	23.2	19.6	47.065	0	67.305	944790000	30	P49407;H0YET9;E9PM35;A0A087WWQ5;P36575	P49407	Beta-arrestin-1	ARRB1	P49407	10;4;4;1;1	10;4;4;1;1
A0A0A0MTN9;A0A0C4DFN8;A0A0C4DGN7;A0A0A0MSZ4;A0A0A0MT64;P22570;J3QQX3;A0A0A0MTR6;J3QKZ8;J3QQW7	A0A0A0MTN9;A0A0C4DFN8;A0A0C4DGN7;A0A0A0MSZ4;A0A0A0MT64;P22570;J3QQX3;A0A0A0MTR6	NADPH:adrenodoxin oxidoreductase, mitochondrial	FDXR	A0A0A0MTN9	15	1.33264e+08	2.90002e+07	4.59528	0.00182377	2.36725	3.46711	1.6251e+08	1.3088e+08	1.1126e+08	1.1084e+08	1.5083e+08	1.6098e+07	5.5009e+07	3.5275e+07	2.4456e+07	1.4163e+07	27.276	26.9637	26.7294	26.7239	27.1683	23.9404	25.7132	25.0721	24.5437	23.7556	15	15	15	49.4	49.4	49.4	48.027	0	38.753	1074000000	49	A0A0A0MTN9;A0A0C4DFN8;A0A0C4DGN7;A0A0A0MSZ4;A0A0A0MT64;P22570;J3QQX3;A0A0A0MTR6;J3QKZ8;J3QQW7	A0A0A0MTN9;A0A0C4DFN8;A0A0C4DGN7;A0A0A0MSZ4;A0A0A0MT64;P22570;J3QQX3;A0A0A0MTR6	NADPH:adrenodoxin oxidoreductase, mitochondrial	FDXR	A0A0A0MTN9	15;15;15;15;15;15;14;14;3;1	15;15;15;15;15;15;14;14;3;1
Q9BRP4;F5H0C4;F5H5D4;F5H103;F5H3I1	Q9BRP4;F5H0C4	Proteasomal ATPase-associated factor 1	PAAF1	Q9BRP4	3	2.2016e+07	5.01502e+06	4.39001	0.00296662	2.32799	3.40847	2.5319e+07	2.1352e+07	1.6752e+07	1.7504e+07	2.9153e+07	5.10442e+06	3.57243e+06	1.75933e+06	1.0224e+07	4.41494e+06	24.5937	24.3479	23.9978	24.0612	24.7971	22.2833	21.7685	20.7466	23.2855	22.074	3	3	3	9.7	9.7	9.7	42.19	0.00054098	4.5256	174800000	3	Q9BRP4;F5H0C4;F5H5D4;F5H103;F5H3I1	Q9BRP4;F5H0C4	Proteasomal ATPase-associated factor 1	PAAF1	Q9BRP4	3;2;1;1;1	3;2;1;1;1
F8WCM7;F8VRJ6;F5GZG6;Q9H3S4;Q6ZQX6	F8WCM7;F8VRJ6;F5GZG6;Q9H3S4;Q6ZQX6	Thiamin pyrophosphokinase 1	TPK1	F8WCM7	2	2.17846e+07	5.00945e+06	4.3487	0.00259283	2.29224	3.35509	2.1498e+07	2.0439e+07	2.0593e+07	2.4935e+07	2.1458e+07	4.05884e+06	9.21068e+06	2.69793e+06	2.64627e+06	6.43352e+06	24.3577	24.2848	24.2957	24.5717	24.355	21.9526	23.1349	21.3634	21.3355	22.6172	2	2	2	28.9	28.9	28.9	14.085	0.00030312	7.4913	146540000	4	F8WCM7;F8VRJ6;F5GZG6;Q9H3S4;Q6ZQX6	F8WCM7;F8VRJ6;F5GZG6;Q9H3S4;Q6ZQX6	Thiamin pyrophosphokinase 1	TPK1	F8WCM7	2;2;2;2;1	2;2;2;2;1
P00966;Q5T6L6;Q5T6L5	P00966;Q5T6L6	Argininosuccinate synthase	ASS1	P00966	10	2.79576e+07	1.16619e+08	0.239735	0.000275653	-2.11394	3.22522	3.4908e+07	1.9589e+07	1.8018e+07	4.589e+07	2.1383e+07	1.4421e+08	6.7473e+07	1.1424e+08	1.2669e+08	1.3048e+08	25.0571	24.2235	24.1029	25.4517	24.35	27.1036	26.0078	26.7675	26.9167	26.9593	10	10	10	23.5	23.5	23.5	46.53	0	12.399	1046100000	18	P00966;Q5T6L6;Q5T6L5	P00966;Q5T6L6	Argininosuccinate synthase	ASS1	P00966	10;5;4	10;5;4
Q8TEW0;Q5VWV2;Q5VWU8;F5GZI3;B1AP52	Q8TEW0;Q5VWV2;Q5VWU8;F5GZI3	Partitioning defective 3 homolog	PARD3	Q8TEW0	28	2.44744e+08	5.40778e+07	4.52578	2.68657e-06	2.19332	3.20736	2.8397e+08	2.6691e+08	2.191e+08	2.0379e+08	2.4995e+08	5.3301e+07	7.4689e+07	5.141e+07	4.3402e+07	4.7587e+07	28.0812	27.9918	27.707	27.6025	27.8971	25.6677	26.1544	25.6155	25.3713	25.5041	28	28	28	21.8	21.8	21.8	151.42	0	85.537	1971100000	71	Q8TEW0;Q5VWV2;Q5VWU8;F5GZI3;B1AP52	Q8TEW0;Q5VWV2;Q5VWU8;F5GZI3	Partitioning defective 3 homolog	PARD3	Q8TEW0	28;25;23;17;3	28;25;23;17;3
Q8NFZ8	Q8NFZ8	Cell adhesion molecule 4	CADM4	Q8NFZ8	4	2.77432e+07	7.26757e+06	3.8174	0.00404035	2.15102	3.14418	2.8145e+07	2.6263e+07	2.8284e+07	3.0499e+07	2.5525e+07	6.65824e+06	4.53324e+06	1.6399e+07	4.05265e+06	4.69473e+06	24.7464	24.6465	24.7535	24.8623	24.6054	22.6667	22.1121	23.9671	21.9504	22.1626	4	4	4	14.9	14.9	14.9	42.785	0	12.529	203720000	7	Q8NFZ8	Q8NFZ8	Cell adhesion molecule 4	CADM4	Q8NFZ8	4	4
Q8TBP6;F2Z3Q4	Q8TBP6	Solute carrier family 25 member 40	SLC25A40	Q8TBP6	5	1.54798e+07	4.19429e+06	3.69067	0.00943997	2.14145	3.12989	5.06579e+06	2.2507e+07	1.6043e+07	2.0386e+07	1.3397e+07	2.26572e+06	2.02145e+06	1.2022e+07	2.41779e+06	2.24451e+06	22.2724	24.4239	23.9354	24.2811	23.6754	21.1115	20.947	23.5192	21.2053	21.098	5	5	5	20.1	20.1	20.1	38.124	0.00028409	5.6515	133310000	4	Q8TBP6;F2Z3Q4	Q8TBP6	Solute carrier family 25 member 40	SLC25A40	Q8TBP6	5;1	5;1
P32121;Q68DZ5;K7EL17;K7ENA6;I3L0V6;I3L412	P32121;Q68DZ5;K7EL17	Beta-arrestin-2	ARRB2;DKFZp686L0365	P32121	4	2.8175e+07	9.25772e+06	3.04341	0.0285072	2.1403	3.12818	2.4544e+07	2.4443e+07	2.952e+07	3.0106e+07	3.2262e+07	4.84494e+06	2.31064e+06	1.7338e+07	2.802e+06	1.8993e+07	24.5489	24.5429	24.8152	24.8435	24.9433	22.208	21.1399	24.0474	21.418	24.179	6	4	4	14.7	11	11	46.105	0	36.941	262290000	6	P32121;Q68DZ5;K7EL17;K7ENA6;I3L0V6;I3L412	P32121;Q68DZ5;K7EL17	Beta-arrestin-2	ARRB2;DKFZp686L0365	P32121	6;4;3;2;1;1	4;3;2;1;0;1
A0A140T9M0;P04222;A0A140T9W2;A0A140T9U0;A0A140T9T1;A0A1W2PNZ7;A0A140TA03	A0A140T9M0;P04222;A0A140T9W2;A0A140T9U0;A0A140T9T1;A0A1W2PNZ7	HLA class I histocompatibility antigen, Cw-3 alpha chain	HLA-C	A0A140T9M0	0	7.21193e+06	2.68255e+07	0.268846	0.0254574	-2.01849	3.08267	5.34887e+06	1.83752e+06	1.72e+07	3.90926e+06	7.76401e+06	2.6851e+07	2.4548e+07	5.76967e+06	4.1251e+07	3.5708e+07	22.3508	20.8093	24.0359	21.8985	22.8884	24.6785	24.5491	22.4601	25.2979	25.0897	15	3	0	47.8	8.3	0	41.513	0.00052535	3.8982	276530000	5	A0A140T9M0;P04222;A0A140T9W2;A0A140T9U0;A0A140T9T1;A0A1W2PNZ7;A0A140TA03	A0A140T9M0;P04222;A0A140T9W2;A0A140T9U0;A0A140T9T1;A0A1W2PNZ7	HLA class I histocompatibility antigen, Cw-3 alpha chain	HLA-C	A0A140T9M0	15;15;14;14;11;9;5	3;3;3;3;3;2;1
P50453	P50453	Serpin B9	SERPINB9	P50453	8	5.39688e+07	1.65735e+07	3.25634	0.0222954	2.0794	3.03723	5.7487e+07	4.5497e+07	4.3492e+07	5.4321e+07	6.9047e+07	2.2475e+07	4.82795e+06	2.8614e+07	4.54942e+06	2.2401e+07	25.7767	25.4393	25.3742	25.695	26.0411	24.4218	22.203	24.7702	22.1173	24.4171	9	8	8	26.9	24.2	24.2	42.403	0	18.475	462840000	9	P50453	P50453	Serpin B9	SERPINB9	P50453	9	8
O60551;Q5VUC6	O60551;Q5VUC6	Glycylpeptide N-tetradecanoyltransferase 2;Glycylpeptide N-tetradecanoyltransferase	NMT2	O60551	9	1.4671e+08	3.60184e+07	4.0732	0.00020759	2.0789	3.03647	1.3544e+08	1.0927e+08	1.8437e+08	1.3145e+08	1.7302e+08	4.2584e+07	5.5372e+07	2.7143e+07	2.1522e+07	3.3471e+07	27.0131	26.7033	27.458	26.9699	27.3664	25.3438	25.7227	24.6941	24.3593	24.9964	13	9	9	30.7	24.1	24.1	56.98	0	90.215	1222100000	27	O60551;Q5VUC6	O60551;Q5VUC6	Glycylpeptide N-tetradecanoyltransferase 2;Glycylpeptide N-tetradecanoyltransferase	NMT2	O60551	13;12	9;8
Q6UVY6	Q6UVY6	DBH-like monooxygenase protein 1	MOXD1	Q6UVY6	3	5.87709e+06	1.78292e+07	0.329633	0.0245849	-1.98585	3.03393	4.34619e+06	1.89628e+06	1.61629e+06	1.178e+07	9.7467e+06	1.2975e+07	2.3856e+07	1.3094e+07	1.5531e+07	2.369e+07	22.0513	20.8547	20.6243	23.4898	23.2165	23.6292	24.5078	23.6424	23.8886	24.4978	3	3	3	5.4	5.4	5.4	69.652	0.00030469	7.6339	147840000	4	Q6UVY6	Q6UVY6	DBH-like monooxygenase protein 1	MOXD1	Q6UVY6	3	3
P04350;M0QY85;M0R278;M0R0X0;M0QY37;M0QX14;M0QZL7;M0R1I1	P04350	Tubulin beta-4A chain	TUBB4A	P04350	3	1.31406e+08	3.26778e+07	4.02125	0.000395088	2.07126	3.02507	1.2913e+08	1.2184e+08	1.6571e+08	8.1338e+07	1.5901e+08	5.3538e+07	4.2511e+07	2.1822e+07	2.2557e+07	2.2961e+07	26.9442	26.8604	27.3041	26.2774	27.2445	25.6741	25.3413	24.3793	24.4271	24.4527	36	4	3	77.5	14.4	10.1	49.585	0	58.819	1418000000	48	P04350;M0QY85;M0R278;M0R0X0;M0QY37;M0QX14;M0QZL7;M0R1I1	P04350	Tubulin beta-4A chain	TUBB4A	P04350	36;8;7;6;6;6;6;2	4;1;2;1;1;1;1;1
Q9BRX8	Q9BRX8	Redox-regulatory protein FAM213A	FAM213A	Q9BRX8	3	3.42086e+06	1.33782e+07	0.255704	3.04367e-06	-1.97525	3.01809	4.34452e+06	2.65722e+06	3.87076e+06	2.97014e+06	3.26165e+06	1.6467e+07	1.3817e+07	1.0494e+07	1.3334e+07	1.2779e+07	22.0508	21.3415	21.8842	21.5021	21.6372	23.9731	23.7199	23.3231	23.6686	23.6073	3	3	3	16.6	16.6	16.6	25.764	0.00028852	6.1012	99917000	5	Q9BRX8	Q9BRX8	Redox-regulatory protein FAM213A	FAM213A	Q9BRX8	3	3
P27658	P27658	Collagen alpha-1(VIII) chain;Vastatin	COL8A1	P27658	3	2.50078e+07	6.35166e+06	3.9372	0.00185865	2.06429	3.01467	2.7173e+07	2.034e+07	2.1179e+07	1.9642e+07	3.6705e+07	8.2601e+06	2.25695e+06	7.4041e+06	6.62566e+06	7.2115e+06	24.6957	24.2778	24.3361	24.2274	25.1295	22.9777	21.1059	22.8199	22.6596	22.7819	3	3	3	3.2	3.2	3.2	73.363	0.00029507	6.7919	196320000	15	P27658	P27658	Collagen alpha-1(VIII) chain;Vastatin	COL8A1	P27658	3	3
Q07954;H0YJI8;Q6PJ72	Q07954	Prolow-density lipoprotein receptor-related protein 1;Low-density lipoprotein receptor-related protein 1 85 kDa subunit;Low-density lipoprotein receptor-related protein 1 515 kDa subunit;Low-density lipoprotein receptor-related protein 1 intracellular domain	LRP1	Q07954	22	1.07418e+08	2.58064e+07	4.16247	1.35593e-05	2.04111	2.98004	9.6214e+07	9.2615e+07	8.7478e+07	9.8004e+07	1.6278e+08	2.0479e+07	2.158e+07	3.4106e+07	2.6319e+07	2.6548e+07	26.5197	26.4647	26.3824	26.5463	27.2783	24.2876	24.3632	25.0235	24.6496	24.6621	22	22	22	6.3	6.3	6.3	504.6	0	70.033	899160000	45	Q07954;H0YJI8;Q6PJ72	Q07954	Prolow-density lipoprotein receptor-related protein 1;Low-density lipoprotein receptor-related protein 1 85 kDa subunit;Low-density lipoprotein receptor-related protein 1 515 kDa subunit;Low-density lipoprotein receptor-related protein 1 intracellular domain	LRP1	Q07954	22;1;1	22;1;1
Q02539	Q02539	Histone H1.1	HIST1H1A	Q02539	2	3.26274e+07	8.31408e+06	3.92435	0.000380609	2.03592	2.9723	4.128e+07	3.2634e+07	2.6934e+07	3.2526e+07	2.9763e+07	7.91759e+06	1.2374e+07	1.0236e+07	6.05574e+06	4.98709e+06	25.2989	24.9599	24.6829	24.9551	24.827	22.9166	23.5608	23.2871	22.5299	22.2498	10	2	2	36.3	19.1	19.1	21.842	0.00031319	8.4096	242660000	18	Q02539	Q02539	Histone H1.1	HIST1H1A	Q02539	10	2
P05121	P05121	Plasminogen activator inhibitor 1	SERPINE1	P05121	9	1.71232e+07	6.36212e+07	0.269143	0.000198023	-1.94249	2.96918	1.8109e+07	1.1112e+07	1.3245e+07	1.6338e+07	2.6812e+07	5.4313e+07	6.9796e+07	7.751e+07	5.0584e+07	6.5903e+07	24.1102	23.4056	23.6589	23.9617	24.6764	25.6948	26.0566	26.2079	25.5922	25.9738	9	9	9	26.4	26.4	26.4	45.059	0	21.798	588420000	22	P05121	P05121	Plasminogen activator inhibitor 1	SERPINE1	P05121	9	9
P30530;M0R0W6	P30530;M0R0W6	Tyrosine-protein kinase receptor UFO;Receptor protein-tyrosine kinase	AXL	P30530	5	1.13702e+07	3.7155e+07	0.30602	0.00760366	-1.89293	2.89515	1.7232e+07	1.6512e+07	5.36816e+06	4.63378e+06	1.3105e+07	3.1225e+07	4.4531e+07	3.7166e+07	2.876e+07	4.4093e+07	24.0386	23.977	22.356	22.1438	23.6436	24.8962	25.4083	25.1475	24.7776	25.394	5	5	5	8.2	8.2	8.2	98.336	0	27.504	332000000	17	P30530;M0R0W6	P30530;M0R0W6	Tyrosine-protein kinase receptor UFO;Receptor protein-tyrosine kinase	AXL	P30530	5;3	5;3
Q92597;E7ESM1;E5RIR1;E5RGM5;E5RIM2;E5RJY1;E5RI76;E5RIV1;E5RJ98;E5RH82;E5RK17;E5RG99	Q92597	Protein NDRG1	NDRG1	Q92597	11	3.34994e+07	1.14862e+08	0.291649	0.00192584	-1.86964	2.86038	2.0686e+07	4.0071e+07	4.0822e+07	1.9129e+07	4.6789e+07	1.2489e+08	1.085e+08	1.1017e+08	1.0594e+08	1.2481e+08	24.3022	25.2561	25.2828	24.1893	25.4797	26.8961	26.6931	26.7152	26.6587	26.8952	11	11	11	45.7	45.7	45.7	42.835	0	68.727	1112100000	40	Q92597;E7ESM1;E5RIR1;E5RGM5;E5RIM2;E5RJY1;E5RI76;E5RIV1;E5RJ98;E5RH82;E5RK17;E5RG99	Q92597	Protein NDRG1	NDRG1	Q92597	11;4;4;4;4;3;3;3;2;2;2;1	11;4;4;4;4;3;3;3;2;2;2;1
Q9NRG1	Q9NRG1	Phosphoribosyltransferase domain-containing protein 1	PRTFDC1	Q9NRG1	7	7.76084e+07	2.04432e+07	3.7963	3.10817e-05	1.93769	2.82559	7.6395e+07	7.1585e+07	1.0668e+08	5.989e+07	7.3492e+07	1.8674e+07	2.2936e+07	2.6931e+07	1.3136e+07	2.0539e+07	26.187	26.0932	26.6687	25.8358	26.1311	24.1545	24.4511	24.6828	23.647	24.2919	7	7	7	40.4	40.4	40.4	25.673	0	17.091	635540000	26	Q9NRG1	Q9NRG1	Phosphoribosyltransferase domain-containing protein 1	PRTFDC1	Q9NRG1	7	7
Q9BTA9;A0A0A0MRT2;C9JVK6;C9JD58;J3QTA0	Q9BTA9;A0A0A0MRT2	WW domain-containing adapter protein with coiled-coil	WAC	Q9BTA9	4	4.15126e+07	1.22479e+07	3.38937	0.0093625	1.93572	2.82265	3.8685e+07	3.5562e+07	4.1249e+07	4.5534e+07	4.6533e+07	1.511e+07	1.4398e+07	1.4463e+07	3.35035e+06	1.3918e+07	25.2053	25.0838	25.2979	25.4404	25.4718	23.849	23.7794	23.7859	21.6759	23.7304	4	4	4	12.8	12.8	12.8	70.723	0	20.856	353640000	15	Q9BTA9;A0A0A0MRT2;C9JVK6;C9JD58;J3QTA0	Q9BTA9;A0A0A0MRT2	WW domain-containing adapter protein with coiled-coil	WAC	Q9BTA9	4;3;1;1;1	4;3;1;1;1
Q96R05	Q96R05	Retinoid-binding protein 7	RBP7	Q96R05	2	4.10336e+06	1.51138e+07	0.271497	0.00201288	-1.83872	2.8142	5.3336e+06	4.94411e+06	2.9716e+06	2.30461e+06	4.96286e+06	1.4e+07	1.5903e+07	2.2381e+07	6.14405e+06	1.7141e+07	22.3467	22.2373	21.5028	21.1361	22.2427	23.7389	23.9228	24.4158	22.5508	24.0309	2	2	2	23.1	23.1	23.1	15.536	0.00050852	3.4601	102830000	4	Q96R05	Q96R05	Retinoid-binding protein 7	RBP7	Q96R05	2	2
O94788;H0YMG7;H0YKL3;Q9UED3;E9PF31;H0YMT5	O94788;H0YMG7	Retinal dehydrogenase 2	ALDH1A2	O94788	22	5.9941e+08	1.5743e+08	3.80747	4.2345e-08	1.92646	2.80883	6.4497e+08	5.8263e+08	5.6717e+08	5.1838e+08	6.839e+08	1.657e+08	1.6708e+08	1.4147e+08	1.6941e+08	1.4349e+08	29.2647	29.118	29.0792	28.9494	29.3492	27.304	27.316	27.0759	27.3359	27.0964	27	27	22	60.4	60.4	54.8	56.723	0	205.57	5072600000	147	O94788;H0YMG7;H0YKL3;Q9UED3;E9PF31;H0YMT5	O94788;H0YMG7	Retinal dehydrogenase 2	ALDH1A2	O94788	27;25;3;2;2;1	27;25;3;2;2;1
Q9BVA1	Q9BVA1	Tubulin beta-2B chain	TUBB2B	Q9BVA1	1	4.71116e+08	1.65604e+09	0.284483	2.0724e-05	-1.83273	2.80526	5.3498e+08	4.4666e+08	3.544e+08	4.1049e+08	6.0905e+08	1.7028e+09	1.844e+09	1.5663e+09	1.3867e+09	1.7804e+09	28.9949	28.7346	28.4008	28.6128	29.182	30.6653	30.7802	30.5447	30.369	30.7296	39	8	1	81.6	26.1	2.7	49.953	0	176.4	16879000000	267	Q9BVA1	Q9BVA1	Tubulin beta-2B chain	TUBB2B	Q9BVA1	39	8
Q96T23;H0YCN2;H0YER1;H7C306;H0YDG9;H0YEX0	Q96T23;H0YCN2;H0YER1	Remodeling and spacing factor 1	RSF1	Q96T23	17	1.27546e+08	3.62354e+07	3.51994	0.00195293	1.91705	2.79477	1.3103e+08	9.76121e+07	1.1572e+08	1.4054e+08	1.5283e+08	1.7539e+07	4.3632e+07	2.302e+07	5.0014e+07	4.6972e+07	26.9653	26.5406	26.7861	27.0664	27.1874	24.0641	25.3789	24.4564	25.5758	25.4853	17	17	17	15.5	15.5	15.5	163.82	0	147.86	1098300000	44	Q96T23;H0YCN2;H0YER1;H7C306;H0YDG9;H0YEX0	Q96T23;H0YCN2;H0YER1	Remodeling and spacing factor 1	RSF1	Q96T23	17;14;12;3;2;1	17;14;12;3;2;1
Q14393	Q14393	Growth arrest-specific protein 6	GAS6	Q14393	8	4.43652e+07	1.36572e+07	3.2485	0.0129212	1.89648	2.76405	5.1453e+07	3.1317e+07	3.9335e+07	6.205e+07	3.7671e+07	2.0491e+07	1.5871e+07	3.3748e+06	1.0396e+07	1.8153e+07	25.6168	24.9004	25.2293	25.8869	25.167	24.2885	23.9199	21.6864	23.3095	24.1137	8	8	8	16.6	16.6	16.6	79.676	0	39.714	387880000	20	Q14393	Q14393	Growth arrest-specific protein 6	GAS6	Q14393	8	8
Q12929;F5H0R8;H0YFG1;F5H3Q6	Q12929	Epidermal growth factor receptor kinase substrate 8	EPS8	Q12929	15	3.19158e+07	1.05033e+08	0.303863	0.00147175	-1.80081	2.75758	4.3729e+07	3.2462e+07	2.186e+07	4.4279e+07	1.7249e+07	1.0097e+08	1.1341e+08	9.5117e+07	1.2919e+08	8.648e+07	25.3821	24.9522	24.3818	25.4001	24.04	26.5894	26.757	26.5032	26.9449	26.3659	15	15	15	25.4	25.4	25.4	91.88	0	115.72	989870000	51	Q12929;F5H0R8;H0YFG1;F5H3Q6	Q12929	Epidermal growth factor receptor kinase substrate 8	EPS8	Q12929	15;2;1;1	15;2;1;1
H3BMA1;H3BUX1;Q13421;H3BR90	H3BMA1;H3BUX1;Q13421	Mesothelin;Megakaryocyte-potentiating factor;Mesothelin, cleaved form	MSLN	H3BMA1	5	2.47609e+07	6.94128e+07	0.356719	0.0371325	-1.79475	2.74853	3.96642e+06	2.0765e+07	2.8492e+07	4.0639e+07	2.9942e+07	4.6928e+07	8.4076e+07	8.4246e+07	6.0939e+07	7.0875e+07	21.9194	24.3076	24.7641	25.2764	24.8357	25.4839	26.3252	26.3281	25.8609	26.0788	5	5	5	22.2	22.2	22.2	37.561	0	11.901	683430000	12	H3BMA1;H3BUX1;Q13421;H3BR90	H3BMA1;H3BUX1;Q13421	Mesothelin;Megakaryocyte-potentiating factor;Mesothelin, cleaved form	MSLN	H3BMA1	5;5;4;1	5;5;4;1
O00170;E9PMH2;V9GYQ3	O00170;E9PMH2	AH receptor-interacting protein	AIP	O00170	10	8.18972e+07	2.16554e+07	3.78184	0.000244287	1.88493	2.7468	8.5406e+07	6.7391e+07	4.5479e+07	1.0602e+08	1.0519e+08	2.6866e+07	2.6396e+07	1.8264e+07	2.1489e+07	1.5262e+07	26.3478	26.0061	25.4387	26.6598	26.6484	24.6793	24.6538	24.1225	24.3571	23.8634	10	10	10	42.7	42.7	42.7	37.636	0	24.515	685730000	21	O00170;E9PMH2;V9GYQ3	O00170;E9PMH2	AH receptor-interacting protein	AIP	O00170	10;7;4	10;7;4
Q3LXA3;H0YCY6;I3L252;E9PJG8;E9PQR1	Q3LXA3;H0YCY6;I3L252	Bifunctional ATP-dependent dihydroxyacetone kinase/FAD-AMP lyase (cyclizing);ATP-dependent dihydroxyacetone kinase;FAD-AMP lyase (cyclizing)	DAK;TKFC	Q3LXA3	12	1.06345e+08	3.01488e+07	3.52733	0.000561545	1.87073	2.7256	1.2083e+08	9.9311e+07	1.0204e+08	1.2771e+08	8.1832e+07	3.141e+07	3.523e+07	3.2643e+07	3.6711e+07	1.475e+07	26.8484	26.5655	26.6046	26.9283	26.2862	24.9047	25.0703	24.9603	25.1297	23.8142	12	12	12	30.6	30.6	30.6	58.946	0	45.349	906120000	33	Q3LXA3;H0YCY6;I3L252;E9PJG8;E9PQR1	Q3LXA3;H0YCY6;I3L252	Bifunctional ATP-dependent dihydroxyacetone kinase/FAD-AMP lyase (cyclizing);ATP-dependent dihydroxyacetone kinase;FAD-AMP lyase (cyclizing)	DAK;TKFC	Q3LXA3	12;11;6;4;1	12;11;6;4;1
M0R300;M0R0P8;Q13459;M0R2J3;M0QZY4;H3BRD5;B2RTY4	M0R300;M0R0P8;Q13459	Unconventional myosin-IXb	MYO9B	M0R300	9	2.3225e+07	6.94053e+06	3.34629	0.0115723	1.86593	2.71842	1.4992e+07	2.5395e+07	3.7859e+07	1.1042e+07	2.6837e+07	9.147e+06	3.0124e+06	7.9891e+06	2.50214e+06	1.2052e+07	23.8377	24.598	25.1741	23.3965	24.6777	23.1249	21.5225	22.9296	21.2547	23.5228	9	9	9	5.7	5.7	5.7	234.07	0	12.662	199380000	21	M0R300;M0R0P8;Q13459;M0R2J3;M0QZY4;H3BRD5;B2RTY4	M0R300;M0R0P8;Q13459	Unconventional myosin-IXb	MYO9B	M0R300	9;9;9;2;1;1;1	9;9;9;2;1;1;1
P54289;H0Y715;E7ERK3	P54289	Voltage-dependent calcium channel subunit alpha-2/delta-1;Voltage-dependent calcium channel subunit alpha-2-1;Voltage-dependent calcium channel subunit delta-1	CACNA2D1	P54289	8	2.19205e+07	6.06081e+06	3.61676	0.026003	1.84708	2.69027	4.76257e+06	2.1773e+07	2.6461e+07	3.1969e+07	2.4637e+07	5.76359e+06	6.54575e+06	1.09494e+07	5.45383e+06	1.5915e+06	22.1833	24.376	24.6574	24.9302	24.5543	22.4585	22.6421	23.3843	22.3788	20.602	8	8	8	9.6	9.6	9.6	124.57	0	24.516	170980000	11	P54289;H0Y715;E7ERK3	P54289	Voltage-dependent calcium channel subunit alpha-2/delta-1;Voltage-dependent calcium channel subunit alpha-2-1;Voltage-dependent calcium channel subunit delta-1	CACNA2D1	P54289	8;3;1	8;3;1
Q8IU85;A0A087WUR6;H7C071;Q14012	Q8IU85;A0A087WUR6;H7C071;Q14012	Calcium/calmodulin-dependent protein kinase type 1D;Calcium/calmodulin-dependent protein kinase type 1	CAMK1D;CAMK1	Q8IU85	7	4.22398e+07	1.37626e+07	3.06917	0.0196922	1.84389	2.68551	5.0377e+07	4.3056e+07	3.3924e+07	3.4956e+07	4.8886e+07	1.8688e+07	2.89316e+06	1.5883e+07	1.5917e+07	1.5432e+07	25.5863	25.3597	25.0158	25.059	25.5429	24.1556	21.4642	23.921	23.9241	23.8794	7	7	7	22.6	22.6	22.6	42.913	0	18.944	368540000	15	Q8IU85;A0A087WUR6;H7C071;Q14012	Q8IU85;A0A087WUR6;H7C071;Q14012	Calcium/calmodulin-dependent protein kinase type 1D;Calcium/calmodulin-dependent protein kinase type 1	CAMK1D;CAMK1	Q8IU85	7;5;4;4	7;5;4;4
Q9HD26;F5H1Y4;A0A0J9YVX5	Q9HD26;F5H1Y4	Golgi-associated PDZ and coiled-coil motif-containing protein	GOPC	Q9HD26	10	2.57622e+07	8.30856e+07	0.310068	0.00106049	-1.74156	2.66909	2.4368e+07	2.7003e+07	3.1647e+07	3.379e+07	1.2003e+07	5.9248e+07	8.8716e+07	6.8091e+07	9.1293e+07	1.0808e+08	24.5385	24.6866	24.9156	25.0101	23.5169	25.8203	26.4027	26.021	26.444	26.6875	10	10	10	21.4	21.4	21.4	50.519	0	14.572	788970000	21	Q9HD26;F5H1Y4;A0A0J9YVX5	Q9HD26;F5H1Y4	Golgi-associated PDZ and coiled-coil motif-containing protein	GOPC	Q9HD26	10;8;4	10;8;4
Q9P0M6;Q5SQT3	Q9P0M6;Q5SQT3	Core histone macro-H2A.2;Histone H2A	H2AFY2	Q9P0M6	12	4.6471e+07	1.50278e+08	0.309234	0.000206967	-1.72646	2.64655	3.7295e+07	5.6058e+07	6.2077e+07	3.5694e+07	4.1231e+07	1.5634e+08	1.3439e+08	1.4476e+08	1.633e+08	1.526e+08	25.1525	25.7404	25.8876	25.0892	25.2972	27.2201	27.0019	27.1091	27.2829	27.1852	14	12	12	40.6	33.6	33.6	40.058	0	65.266	1426700000	41	Q9P0M6;Q5SQT3	Q9P0M6;Q5SQT3	Core histone macro-H2A.2;Histone H2A	H2AFY2	Q9P0M6	14;8	12;7
Q9NQG5;A2A2M0;E9PIQ9	Q9NQG5;A2A2M0	Regulation of nuclear pre-mRNA domain-containing protein 1B	RPRD1B	Q9NQG5	4	1.39596e+07	4.16693e+06	3.35009	0.00783389	1.8143	2.64132	1.5063e+07	1.4414e+07	5.44702e+06	1.6194e+07	1.868e+07	5.37922e+06	2.80536e+06	1.41053e+06	6.20472e+06	5.03482e+06	23.8445	23.781	22.377	23.949	24.155	22.359	21.4198	20.4278	22.5649	22.2635	5	5	4	18.7	18.7	14.1	36.899	0.0002994	7.118	132800000	4	Q9NQG5;A2A2M0;E9PIQ9	Q9NQG5;A2A2M0	Regulation of nuclear pre-mRNA domain-containing protein 1B	RPRD1B	Q9NQG5	5;3;1	5;3;1
A0A0C4DGH0;Q5ZPR3;H0YL10;H0YN29;H0YLT8;H0YN85;H0YK40;H0YK59	A0A0C4DGH0;Q5ZPR3;H0YL10	CD276 antigen	CD276	A0A0C4DGH0	5	9.81637e+06	3.02548e+07	0.324457	0.0151602	-1.71857	2.63477	1.8956e+07	6.69986e+06	3.58331e+06	1.4105e+07	5.7377e+06	2.6874e+07	2.2912e+07	2.2521e+07	1.6387e+07	6.258e+07	24.1762	22.6757	21.7729	23.7497	22.452	24.6797	24.4496	24.4248	23.966	25.8992	5	5	5	24.5	24.5	24.5	41.767	0	45.922	278200000	16	A0A0C4DGH0;Q5ZPR3;H0YL10;H0YN29;H0YLT8;H0YN85;H0YK40;H0YK59	A0A0C4DGH0;Q5ZPR3;H0YL10	CD276 antigen	CD276	A0A0C4DGH0	5;5;3;2;1;1;1;1	5;5;3;2;1;1;1;1
Q6S8J3;A5A3E0;P0CG38;Q9BYX7	Q6S8J3;A5A3E0;P0CG38	POTE ankyrin domain family member E;POTE ankyrin domain family member F;POTE ankyrin domain family member I	POTEE;POTEF;POTEI	Q6S8J3	0	8.03656e+06	2.594e+07	0.309813	0.000146295	-1.70737	2.61804	1.2237e+07	5.83774e+06	6.61046e+06	6.8148e+06	8.6828e+06	3.2744e+07	2.9868e+07	2.8477e+07	1.9574e+07	1.9037e+07	23.5447	22.477	22.6563	22.7002	23.0497	24.9647	24.8321	24.7633	24.2224	24.1823	16	2	0	12	2.4	0	121.36	0.0057405	2.0185	308680000	9	Q6S8J3;A5A3E0;P0CG38;Q9BYX7	Q6S8J3;A5A3E0;P0CG38	POTE ankyrin domain family member E;POTE ankyrin domain family member F;POTE ankyrin domain family member I	POTEE;POTEF;POTEI	Q6S8J3	16;14;13;6	2;1;2;1
P18084;V9GZ57;H7C5U2;V9GYZ1;V9GYD8;H7C580	P18084	Integrin beta-5	ITGB5	P18084	7	2.19934e+07	7.87197e+06	2.79389	0.0217601	1.79706	2.61557	1.9076e+07	1.9117e+07	2.0858e+07	2.4684e+07	2.6232e+07	3.45594e+06	5.97461e+06	1.4709e+07	1.2701e+07	2.51933e+06	24.1853	24.1884	24.3141	24.5571	24.6448	21.7206	22.5104	23.8102	23.5984	21.2646	7	7	7	11.5	11.5	11.5	88.053	0	11.242	188570000	11	P18084;V9GZ57;H7C5U2;V9GYZ1;V9GYD8;H7C580	P18084	Integrin beta-5	ITGB5	P18084	7;3;3;2;1;1	7;3;3;2;1;1
C9JKZ2;Q02818;H7BZI1	C9JKZ2;Q02818;H7BZI1	Nucleobindin-1	NUCB1	C9JKZ2	3	1.67698e+07	6.35478e+06	2.63892	0.0384592	1.78781	2.60176	9.2378e+06	2.4024e+07	1.9469e+07	1.7702e+07	1.3416e+07	2.18072e+06	4.41364e+06	1.55754e+06	1.2018e+07	1.1604e+07	23.1391	24.518	24.2147	24.0774	23.6775	21.0564	22.0735	20.5708	23.5187	23.4681	3	3	3	15	15	15	31.066	0.00053121	4.1146	150110000	6	C9JKZ2;Q02818;H7BZI1	C9JKZ2;Q02818;H7BZI1	Nucleobindin-1	NUCB1	C9JKZ2	3;3;2	3;3;2
Q8ND76;R4GN48;R4GNF3	Q8ND76;R4GN48;R4GNF3	Cyclin-Y	CCNY	Q8ND76	2	1.64721e+07	5.80887e+06	2.83568	0.0314374	1.78727	2.60095	2.0883e+07	1.3604e+07	8.1673e+06	1.5402e+07	2.4304e+07	9.89504e+06	2.34773e+06	1.35957e+06	5.8554e+06	9.58659e+06	24.3158	23.6975	22.9614	23.8766	24.5347	23.2383	21.1628	20.3747	22.4813	23.1926	2	2	2	9.1	9.1	9.1	39.336	0.00029595	6.8754	132820000	9	Q8ND76;R4GN48;R4GNF3	Q8ND76;R4GN48;R4GNF3	Cyclin-Y	CCNY	Q8ND76	2;1;1	2;1;1
B5MED8;Q96PQ0	B5MED8;Q96PQ0	VPS10 domain-containing receptor SorCS2	SORCS2	B5MED8	6	2.86264e+07	1.123e+07	2.54911	0.0333354	1.78357	2.59543	2.7857e+07	3.0305e+07	2.984e+07	2.8629e+07	2.6501e+07	3.70791e+06	2.3009e+07	4.8933e+06	4.79366e+06	1.9746e+07	24.7315	24.8531	24.8307	24.771	24.6595	21.8222	24.4557	22.2224	22.1927	24.2351	6	6	6	9.1	9.1	9.1	110.59	0	17.1	249530000	11	B5MED8;Q96PQ0	B5MED8;Q96PQ0	VPS10 domain-containing receptor SorCS2	SORCS2	B5MED8	6;6	6;6
H3BLW5	H3BLW5		L1CAM	H3BLW5	1	3.01034e+06	1.00443e+07	0.299707	0.00423517	-1.67982	2.57689	3.12664e+06	2.38201e+06	1.80645e+06	4.95908e+06	2.77752e+06	4.96379e+06	5.5236e+06	1.1366e+07	1.4849e+07	1.3519e+07	21.5762	21.1837	20.7847	22.2416	21.4054	22.243	22.3972	23.4382	23.8239	23.6885	4	1	1	32.7	8.5	8.5	16.722	0.00027732	5.0851	66870000	3	H3BLW5	H3BLW5		L1CAM	H3BLW5	4	1
F5H8H2;Q03426;A0A1B0GWC2;A0A1B0GWF3;F5H092;F5H163;A0A0B4J236;F5H368;A0A1W2PS16;F5GXC0	F5H8H2;Q03426;A0A1B0GWC2	Mevalonate kinase	MVK	F5H8H2	6	2.53077e+07	6.51588e+07	0.388401	0.0426808	-1.65727	2.54321	4.30854e+06	3.0348e+07	2.888e+07	3.2752e+07	3.025e+07	6.8893e+07	6.5595e+07	6.2822e+07	6.7811e+07	6.0673e+07	22.0388	24.8551	24.7836	24.9651	24.8504	26.0379	25.9671	25.9048	26.015	25.8546	6	6	6	22.1	22.1	22.1	37.171	0	24.126	648170000	21	F5H8H2;Q03426;A0A1B0GWC2;A0A1B0GWF3;F5H092;F5H163;A0A0B4J236;F5H368;A0A1W2PS16;F5GXC0	F5H8H2;Q03426;A0A1B0GWC2	Mevalonate kinase	MVK	F5H8H2	6;6;5;2;2;1;1;1;1;1	6;6;5;2;2;1;1;1;1;1
Q9NPH2;J3QS51;J3KRH4;J3QRY0;J3QRH1;J3QKW9;J3QLD7	Q9NPH2	Inositol-3-phosphate synthase 1	ISYNA1	Q9NPH2	13	1.892e+08	5.6626e+07	3.34122	1.36432e-07	1.74356	2.53568	2.1361e+08	1.9115e+08	1.7037e+08	1.7945e+08	1.9142e+08	5.1176e+07	5.5189e+07	6.3414e+07	6.3258e+07	5.0093e+07	27.6704	27.5101	27.3441	27.419	27.5122	25.609	25.7179	25.9183	25.9147	25.5781	13	13	13	35.1	35.1	35.1	61.067	0	57.958	1621800000	47	Q9NPH2;J3QS51;J3KRH4;J3QRY0;J3QRH1;J3QKW9;J3QLD7	Q9NPH2	Inositol-3-phosphate synthase 1	ISYNA1	Q9NPH2	13;5;3;2;2;1;1	13;5;3;2;2;1;1
A0A0D9SG77;A0A1B0GVL3;Q05086;A0A0D9SES7;A0A0D9SF91;A0A0D9SGI3	A0A0D9SG77;A0A1B0GVL3;Q05086	Ubiquitin-protein ligase E3A	UBE3A	A0A0D9SG77	5	1.55549e+07	5.3321e+06	2.91721	0.0331396	1.72606	2.50954	4.15128e+06	1.5373e+07	1.8645e+07	1.8449e+07	2.1156e+07	3.28757e+06	1.51331e+06	1.3395e+07	4.80313e+06	3.66149e+06	21.9851	23.8739	24.1523	24.137	24.3346	21.6486	20.5293	23.6752	22.1955	21.804	5	5	5	7.8	7.8	7.8	88.082	0.00029958	7.1266	122200000	11	A0A0D9SG77;A0A1B0GVL3;Q05086;A0A0D9SES7;A0A0D9SF91;A0A0D9SGI3	A0A0D9SG77;A0A1B0GVL3;Q05086	Ubiquitin-protein ligase E3A	UBE3A	A0A0D9SG77	5;5;5;2;2;2	5;5;5;2;2;2
Q9NSK0;H7C4M1	Q9NSK0	Kinesin light chain 4	KLC4	Q9NSK0	7	9.72343e+06	2.54964e+07	0.381365	0.0237941	-1.62385	2.49331	2.66017e+06	1.1666e+07	1.4842e+07	5.97495e+06	1.3474e+07	2.9279e+07	2.5187e+07	2.0751e+07	2.9152e+07	2.3113e+07	21.3431	23.4758	23.8232	22.5105	23.6837	24.8034	24.5862	24.3067	24.7971	24.4622	13	7	7	23.7	15.3	15.3	68.639	0	17.638	244370000	6	Q9NSK0;H7C4M1	Q9NSK0	Kinesin light chain 4	KLC4	Q9NSK0	13;6	7;4
P60602	P60602	Reactive oxygen species modulator 1	ROMO1	P60602	2	2.3777e+07	7.09248e+07	0.335242	0.000761639	-1.62373	2.49313	1.531e+07	2.6208e+07	1.8312e+07	3.1382e+07	2.7673e+07	6.9676e+07	8.0488e+07	6.6134e+07	7.0441e+07	6.7885e+07	23.868	24.6435	24.1263	24.9034	24.722	26.0542	26.2623	25.9789	26.0699	26.0166	2	2	2	24.1	24.1	24.1	8.1828	0	20.811	688880000	20	P60602	P60602	Reactive oxygen species modulator 1	ROMO1	P60602	2	2
P53634;H0YCY8	P53634;H0YCY8	Dipeptidyl peptidase 1;Dipeptidyl peptidase 1 exclusion domain chain;Dipeptidyl peptidase 1 heavy chain;Dipeptidyl peptidase 1 light chain	CTSC	P53634	8	1.49012e+08	4.41292e+07	3.37672	0.00026756	1.71375	2.49116	2.1331e+08	1.1806e+08	1.1382e+08	1.8189e+08	1.1798e+08	4.2039e+07	4.0122e+07	4.9423e+07	5.0835e+07	3.8227e+07	27.6684	26.8149	26.7622	27.4385	26.814	25.3252	25.2579	25.5587	25.5993	25.1881	8	8	8	18.4	18.4	18.4	51.853	0	18.403	1286500000	27	P53634;H0YCY8	P53634;H0YCY8	Dipeptidyl peptidase 1;Dipeptidyl peptidase 1 exclusion domain chain;Dipeptidyl peptidase 1 heavy chain;Dipeptidyl peptidase 1 light chain	CTSC	P53634	8;4	8;4
P17931;G3V3R6	P17931;G3V3R6	Galectin-3;Galectin	LGALS3	P17931	8	2.41834e+08	7.39344e+08	0.327093	3.23773e-06	-1.62015	2.48777	2.9372e+08	2.3244e+08	2.0046e+08	2.457e+08	2.3685e+08	7.7973e+08	8.1329e+08	6.9205e+08	7.0278e+08	7.0887e+08	28.1299	27.7923	27.5787	27.8723	27.8194	29.5384	29.5992	29.3663	29.3885	29.4009	8	8	8	33.2	33.2	33.2	26.152	0	74.888	7220800000	101	P17931;G3V3R6	P17931;G3V3R6	Galectin-3;Galectin	LGALS3	P17931	8;5	8;5
Q9UKK9;A6NFX8;A6NJU6;A6NCQ0;C9JYY9;H0YEY4	Q9UKK9;A6NFX8;A6NJU6;A6NCQ0	ADP-sugar pyrophosphatase	NUDT5	Q9UKK9	20	1.50482e+09	4.58162e+08	3.28447	6.48377e-06	1.70767	2.48207	1.6206e+09	1.4942e+09	1.2455e+09	1.4276e+09	1.7362e+09	4.3642e+08	4.9146e+08	4.4965e+08	4.6264e+08	4.5064e+08	30.5939	30.4767	30.2141	30.4109	30.6933	28.7011	28.8725	28.7442	28.7853	28.7474	20	20	20	79.5	79.5	79.5	24.327	0	183.65	13602000000	195	Q9UKK9;A6NFX8;A6NJU6;A6NCQ0;C9JYY9;H0YEY4	Q9UKK9;A6NFX8;A6NJU6;A6NCQ0	ADP-sugar pyrophosphatase	NUDT5	Q9UKK9	20;19;14;12;7;5	20;19;14;12;7;5
Q96Q11;C9JRS7;F8W8C3	Q96Q11	CCA tRNA nucleotidyltransferase 1, mitochondrial	TRNT1	Q96Q11	6	3.8215e+07	1.38638e+07	2.75645	0.0260004	1.70288	2.47492	4.2895e+07	3.5231e+07	4.1516e+07	3.316e+07	3.8273e+07	1.3506e+07	1.6336e+07	2.0459e+07	1.6004e+07	3.01423e+06	25.3543	25.0703	25.3072	24.9829	25.1898	23.6871	23.9616	24.2862	23.9319	21.5234	6	6	6	15.9	15.9	15.9	50.127	0	10.766	337870000	23	Q96Q11;C9JRS7;F8W8C3	Q96Q11	CCA tRNA nucleotidyltransferase 1, mitochondrial	TRNT1	Q96Q11	6;2;1	6;2;1
B0YJ81;A6NP58	B0YJ81;A6NP58	Very-long-chain (3R)-3-hydroxyacyl-CoA dehydratase 1	HACD1	B0YJ81	4	2.72818e+07	9.8946e+06	2.75724	0.0355305	1.69663	2.46559	3.9411e+07	1.8112e+07	1.7987e+07	2.9606e+07	3.1293e+07	1.3987e+07	1.3107e+07	1.21986e+07	1.7667e+06	8.4137e+06	25.2321	24.1104	24.1005	24.8194	24.8993	23.7376	23.6438	23.5402	20.7526	23.0043	4	4	4	16	16	16	32.387	0	9.9461	232740000	12	B0YJ81;A6NP58	B0YJ81;A6NP58	Very-long-chain (3R)-3-hydroxyacyl-CoA dehydratase 1	HACD1	B0YJ81	4;2	4;2
Q13885	Q13885	Tubulin beta-2A chain	TUBB2A	Q13885	1	6.09422e+07	1.79686e+08	0.339159	0.000526459	-1.60368	2.46318	9.01909e+07	4.6491e+07	5.8047e+07	6.4649e+07	4.5333e+07	1.7364e+08	1.8737e+08	1.6176e+08	1.9954e+08	1.7612e+08	26.4265	25.4704	25.7907	25.9461	25.4341	27.3715	27.4813	27.2693	27.5721	27.392	38	1	1	72.8	2.7	2.7	49.906	0.00031114	8.2442	1720400000	11	Q13885	Q13885	Tubulin beta-2A chain	TUBB2A	Q13885	38	1
P02452;CON__Q862S4;I3L3H7;P02458	P02452	Collagen alpha-1(I) chain	COL1A1	P02452	60	7.45916e+08	2.25476e+09	0.330818	8.83388e-08	-1.5987	2.45574	8.6427e+08	6.9267e+08	7.0106e+08	7.3901e+08	7.3257e+08	2.1754e+09	2.2485e+09	2.3588e+09	2.3999e+09	2.0912e+09	29.6869	29.3676	29.385	29.461	29.4484	31.0186	31.0663	31.1354	31.1603	30.9617	60	60	60	57.4	57.4	57.4	138.94	0	323.31	21861000000	440	P02452;CON__Q862S4;I3L3H7;P02458	P02452	Collagen alpha-1(I) chain	COL1A1	P02452	60;4;2;1	60;4;2;1
Q96P48;E7EU13;A0A0A0MSJ2;F5GWN4;F8WBT0;H0YGD1;F5GWQ2	Q96P48;E7EU13;A0A0A0MSJ2	Arf-GAP with Rho-GAP domain, ANK repeat and PH domain-containing protein 1	ARAP1	Q96P48	11	4.45038e+07	1.40442e+07	3.16884	1.36253e-05	1.67664	2.43574	3.9641e+07	4.3939e+07	4.0063e+07	4.7311e+07	5.1565e+07	1.449e+07	1.0103e+07	1.4049e+07	1.6972e+07	1.4607e+07	25.2405	25.389	25.2558	25.4957	25.6199	23.7886	23.2683	23.744	24.0167	23.8002	11	11	11	8.6	8.6	8.6	162.19	0	43.297	378180000	19	Q96P48;E7EU13;A0A0A0MSJ2;F5GWN4;F8WBT0;H0YGD1;F5GWQ2	Q96P48;E7EU13;A0A0A0MSJ2	Arf-GAP with Rho-GAP domain, ANK repeat and PH domain-containing protein 1	ARAP1	Q96P48	11;8;6;3;3;1;1	11;8;6;3;3;1;1
E7ERY4;Q01344;C9J6C4	E7ERY4;Q01344;C9J6C4	Interleukin-5 receptor subunit alpha	IL5RA	E7ERY4	2	1.12701e+07	4.5459e+06	2.47917	0.0332519	1.67374	2.43141	1.2723e+07	9.9205e+06	9.42909e+06	1.8717e+07	5.56068e+06	2.48755e+06	1.79381e+06	1.66734e+06	1.2866e+07	3.91477e+06	23.6009	23.242	23.1687	24.1578	22.4068	21.2463	20.7746	20.6691	23.6171	21.9005	2	2	2	8.6	8.6	8.6	36.772	0.0023918	2.5687	87306000	5	E7ERY4;Q01344;C9J6C4	E7ERY4;Q01344;C9J6C4	Interleukin-5 receptor subunit alpha	IL5RA	E7ERY4	2;2;1	2;2;1
Q96CV9;A0A087WY28;H7C1H4;A0A087X2G2;X6RKL2	Q96CV9	Optineurin	OPTN	Q96CV9	43	1.01615e+09	3.19076e+08	3.18467	1.54736e-09	1.6706	2.42671	9.4775e+08	1.0365e+09	1.1118e+09	1.0146e+09	9.701e+08	3.1268e+08	3.0158e+08	3.0586e+08	3.3868e+08	3.3658e+08	29.8199	29.9491	30.0503	29.9183	29.8536	28.2201	28.168	28.1883	28.3353	28.3264	43	43	43	69.2	69.2	69.2	65.921	0	260.65	8873800000	170	Q96CV9;A0A087WY28;H7C1H4;A0A087X2G2;X6RKL2	Q96CV9	Optineurin	OPTN	Q96CV9	43;6;6;3;3	43;6;6;3;3
Q7LG56;H0YAV1;A0A0C4DGZ6	Q7LG56;H0YAV1	Ribonucleoside-diphosphate reductase subunit M2 B	RRM2B	Q7LG56	3	1.96086e+07	7.32002e+06	2.67876	0.0237706	1.66569	2.41939	1.6434e+07	1.4803e+07	2.6984e+07	1.8517e+07	2.1305e+07	1.0677e+07	1.1265e+07	3.48693e+06	2.12298e+06	9.0482e+06	23.9702	23.8194	24.6856	24.1423	24.3447	23.348	23.4253	21.7335	21.0177	23.1092	3	3	3	13.4	13.4	13.4	40.736	0	16.852	179220000	8	Q7LG56;H0YAV1;A0A0C4DGZ6	Q7LG56;H0YAV1	Ribonucleoside-diphosphate reductase subunit M2 B	RRM2B	Q7LG56	3;2;1	3;2;1
P68366;C9JEV8;C9JQ00;C9JJQ8;C9JDL2	P68366	Tubulin alpha-4A chain	TUBA4A	P68366	9	4.0096e+08	1.1657e+09	0.343965	6.18591e-06	-1.54684	2.37829	4.8713e+08	3.8767e+08	3.9669e+08	3.6649e+08	3.6682e+08	1.2294e+09	1.19e+09	1.0977e+09	1.1748e+09	1.1366e+09	28.8597	28.5303	28.5634	28.4492	28.4505	30.1953	30.1483	30.0318	30.1298	30.0821	37	9	9	67.9	15.8	15.8	49.924	0	76.033	11263000000	122	P68366;C9JEV8;C9JQ00;C9JJQ8;C9JDL2	P68366	Tubulin alpha-4A chain	TUBA4A	P68366	37;14;14;14;8	9;7;7;7;3
J3KS22;Q7Z4W1;J3KRZ4;J3QS36;J3QL34;J3QS45;J3KSZ5;J3QRQ2	J3KS22;Q7Z4W1;J3KRZ4;J3QS36;J3QL34;J3QS45;J3KSZ5	L-xylulose reductase	DCXR	J3KS22	8	1.61367e+07	4.55222e+07	0.354479	0.00133607	-1.54477	2.37521	1.7787e+07	1.712e+07	1.3319e+07	2.389e+07	8.5673e+06	4.2087e+07	6.4609e+07	4.0024e+07	3.5609e+07	4.5282e+07	24.0843	24.0292	23.667	24.5099	23.0304	25.3269	25.9452	25.2544	25.0857	25.4324	8	8	8	40.8	40.8	40.8	23.803	0	25.947	460840000	27	J3KS22;Q7Z4W1;J3KRZ4;J3QS36;J3QL34;J3QS45;J3KSZ5;J3QRQ2	J3KS22;Q7Z4W1;J3KRZ4;J3QS36;J3QL34;J3QS45;J3KSZ5	L-xylulose reductase	DCXR	J3KS22	8;8;6;6;5;4;4;1	8;8;6;6;5;4;4;1
P15121;E9PCX2;E9PEF9;C9JRZ8	P15121;E9PCX2	Aldose reductase	AKR1B1	P15121	21	2.76416e+09	8.73784e+08	3.16344	0.000220257	1.63436	2.3726	1.8132e+09	3.0172e+09	2.925e+09	2.7084e+09	3.357e+09	8.91379e+08	9.1367e+08	9.391e+08	8.3026e+08	7.9451e+08	30.7559	31.4906	31.4458	31.3348	31.6445	29.7315	29.7671	29.8067	29.629	29.5655	21	21	21	73.7	73.7	73.7	35.853	0	235.42	24770000000	281	P15121;E9PCX2;E9PEF9;C9JRZ8	P15121;E9PCX2	Aldose reductase	AKR1B1	P15121	21;14;8;1	21;14;8;1
Q9Y243	Q9Y243	RAC-gamma serine/threonine-protein kinase	AKT3	Q9Y243	4	2.11254e+07	8.19413e+06	2.57811	0.0327138	1.62117	2.3529	3.6705e+07	1.6029e+07	1.9578e+07	1.7767e+07	1.5548e+07	1.4047e+07	2.72552e+06	8.24525e+06	1.3176e+07	2.77688e+06	25.1295	23.9342	24.2227	24.0827	23.8902	23.7438	21.3781	22.9751	23.6514	21.405	5	4	4	12.3	10.6	10.6	55.774	0.00052219	3.8206	180290000	4	Q9Y243	Q9Y243	RAC-gamma serine/threonine-protein kinase	AKT3	Q9Y243	5	4
P50395;Q5SX87;Q5SX86;Q5SX91;V9GYF8;Q5SX90;V9GYJ7	P50395;Q5SX87	Rab GDP dissociation inhibitor beta	GDI2	P50395	50	1.59274e+10	5.19944e+09	3.06329	1.14512e-09	1.61428	2.34261	1.5257e+10	1.5627e+10	1.553e+10	1.5843e+10	1.738e+10	5.1556e+09	5.1861e+09	5.523e+09	5.0734e+09	5.0591e+09	33.8288	33.8633	33.8543	33.8831	34.0167	32.2635	32.272	32.3628	32.2403	32.2362	62	62	50	96.9	96.9	80.2	50.663	0	323.31	145040000000	1349	P50395;Q5SX87;Q5SX86;Q5SX91;V9GYF8;Q5SX90;V9GYJ7	P50395;Q5SX87	Rab GDP dissociation inhibitor beta	GDI2	P50395	62;32;19;18;17;17;15	62;32;19;18;17;17;15
Q9NP72;A0A087X163;H0Y6T8;Q5W0J0	Q9NP72;A0A087X163;H0Y6T8;Q5W0J0	Ras-related protein Rab-18	RAB18	Q9NP72	17	8.74662e+08	2.84572e+08	3.07361	1.60393e-05	1.6099	2.33607	9.7164e+08	7.8323e+08	7.4678e+08	8.3876e+08	1.0329e+09	2.9028e+08	2.8891e+08	2.7236e+08	2.7022e+08	3.0109e+08	29.8558	29.5449	29.4761	29.6437	29.9441	28.1129	28.106	28.0209	28.0096	28.1656	17	17	17	82	82	82	22.977	0	128.9	7813600000	139	Q9NP72;A0A087X163;H0Y6T8;Q5W0J0	Q9NP72;A0A087X163;H0Y6T8;Q5W0J0	Ras-related protein Rab-18	RAB18	Q9NP72	17;14;12;10	17;14;12;10
Q96ST3;H3BP90;H3BNZ3	Q96ST3;H3BP90	Paired amphipathic helix protein Sin3a	SIN3A	Q96ST3	6	4.0889e+07	1.58237e+07	2.58404	0.0334572	1.60047	2.32198	4.1173e+07	4.3366e+07	6.4599e+07	2.5473e+07	2.9834e+07	7.9697e+06	3.91761e+06	2.4343e+07	2.4618e+07	1.827e+07	25.2952	25.3701	25.945	24.6025	24.8305	22.9261	21.9015	24.537	24.5532	24.123	6	6	6	5.8	5.8	5.8	145.17	0	10.576	367220000	17	Q96ST3;H3BP90;H3BNZ3	Q96ST3;H3BP90	Paired amphipathic helix protein Sin3a	SIN3A	Q96ST3	6;3;1	6;3;1
Q7L273	Q7L273	BTB/POZ domain-containing protein KCTD9	KCTD9	Q7L273	4	4.34821e+06	1.13521e+07	0.383033	0.04414	-1.50659	2.31819	4.87838e+06	9.1566e+06	1.22076e+06	3.79629e+06	2.68904e+06	1.3068e+07	1.5416e+07	1.426e+07	3.37131e+06	1.0645e+07	22.218	23.1264	20.2193	21.8562	21.3587	23.6395	23.8779	23.7655	21.6849	23.3437	4	4	4	12.6	12.6	12.6	42.566	0	10.371	93405000	15	Q7L273	Q7L273	BTB/POZ domain-containing protein KCTD9	KCTD9	Q7L273	4	4
Q9Y3D6	Q9Y3D6	Mitochondrial fission 1 protein	FIS1	Q9Y3D6	3	2.2283e+07	7.54158e+06	2.95469	0.000127561	1.58603	2.30041	2.129e+07	2.246e+07	1.7862e+07	2.8903e+07	2.09e+07	7.6336e+06	1.0658e+07	7.2596e+06	5.0153e+06	7.1414e+06	24.3437	24.4209	24.0904	24.7847	24.317	22.8639	23.3454	22.7915	22.2579	22.7678	3	3	3	26.3	26.3	26.3	16.937	0	12.076	193060000	17	Q9Y3D6	Q9Y3D6	Mitochondrial fission 1 protein	FIS1	Q9Y3D6	3	3
P48681	P48681	Nestin	NES	P48681	5	5.96424e+06	1.55886e+07	0.382602	0.00566307	-1.49399	2.29937	5.45374e+06	3.88917e+06	3.18256e+06	1.15178e+07	5.77798e+06	1.8048e+07	1.8232e+07	1.438e+07	1.7858e+07	9.42521e+06	22.3788	21.891	21.6018	23.4574	22.4621	24.1053	24.12	23.7776	24.0901	23.1681	5	5	5	3.8	3.8	3.8	177.44	0	10.211	115040000	9	P48681	P48681	Nestin	NES	P48681	5	5
O00767	O00767	Acyl-CoA desaturase	SCD	O00767	5	4.10342e+07	1.06776e+08	0.384301	0.00719742	-1.48887	2.29172	2.0109e+07	5.64e+07	6.7831e+07	2.5871e+07	3.496e+07	1.054e+08	9.0903e+07	9.384e+07	1.5893e+08	8.48079e+07	24.2613	25.7492	26.0154	24.6248	25.0592	26.6513	26.4378	26.4837	27.2438	26.3377	5	5	5	20.1	20.1	20.1	41.522	0	32.117	1072500000	38	O00767	O00767	Acyl-CoA desaturase	SCD	O00767	5	5
Q01813;B1APP6;B1APP8;H0Y757;Q5VSR5;V9GYV7;V9GY25;H0Y3Y3	Q01813	ATP-dependent 6-phosphofructokinase, platelet type	PFKP	Q01813	50	1.83136e+09	5.06412e+09	0.361634	9.34391e-09	-1.46852	2.26134	1.8933e+09	1.7799e+09	1.6557e+09	1.877e+09	1.9509e+09	5.09e+09	5.1329e+09	5.14841e+09	4.6696e+09	5.2797e+09	30.8183	30.7291	30.6248	30.8058	30.8615	32.245	32.2571	32.2615	32.1207	32.2978	54	54	50	58.2	58.2	53.6	85.595	0	323.31	50570000000	733	Q01813;B1APP6;B1APP8;H0Y757;Q5VSR5;V9GYV7;V9GY25;H0Y3Y3	Q01813	ATP-dependent 6-phosphofructokinase, platelet type	PFKP	Q01813	54;19;18;11;10;6;5;4	54;19;18;11;10;6;5;4
P08582;C9JVN1	P08582	Melanotransferrin	MFI2	P08582	25	3.32238e+08	1.15938e+08	2.86566	0.000727929	1.55875	2.25968	3.1696e+08	3.1365e+08	3.3964e+08	3.5896e+08	3.3198e+08	7.2938e+07	1.0716e+08	1.5067e+08	1.3408e+08	1.1484e+08	28.2397	28.2246	28.3394	28.4192	28.3065	26.1202	26.6752	27.1668	26.9985	26.775	25	25	25	41.6	41.6	41.6	80.214	0	150.24	3007100000	90	P08582;C9JVN1	P08582	Melanotransferrin	MFI2	P08582	25;3	25;3
Q10589	Q10589	Bone marrow stromal antigen 2	BST2	Q10589	5	1.84986e+08	6.31006e+07	2.9316	5.67399e-06	1.55727	2.25746	2.0717e+08	1.6839e+08	1.6433e+08	2.2011e+08	1.6493e+08	5.8074e+07	5.2161e+07	6.8129e+07	8.0141e+07	5.6998e+07	27.6262	27.3272	27.292	27.7136	27.2973	25.7914	25.6365	26.0218	26.256	25.7644	5	5	5	20	20	20	19.769	0	69.856	1705000000	29	Q10589	Q10589	Bone marrow stromal antigen 2	BST2	Q10589	5	5
Q13509;A0A0B4J269;G3V2A3;G3V5W4;G3V2R8;G3V3R4;G3V2N6;G3V3J6;G3V3W7	Q13509;A0A0B4J269	Tubulin beta-3 chain	TUBB3	Q13509	10	2.63114e+08	7.2137e+08	0.364742	1.57167e-05	-1.465	2.25607	2.9015e+08	2.6352e+08	2.3083e+08	2.2042e+08	3.1065e+08	7.7579e+08	7.557e+08	7.2434e+08	6.7888e+08	6.7214e+08	28.1122	27.9733	27.7823	27.7157	28.2107	29.5311	29.4932	29.4321	29.3386	29.3242	33	10	10	67.1	36.4	36.4	50.432	0	148.81	7547600000	160	Q13509;A0A0B4J269;G3V2A3;G3V5W4;G3V2R8;G3V3R4;G3V2N6;G3V3J6;G3V3W7	Q13509;A0A0B4J269	Tubulin beta-3 chain	TUBB3	Q13509	33;32;10;4;4;4;4;1;1	10;9;4;2;2;2;2;1;1
P05997;A0A087WYX9	P05997;A0A087WYX9	Collagen alpha-2(V) chain	COL5A2	P05997	8	2.01395e+07	4.96818e+07	0.40537	0.0266995	-1.45603	2.24268	5.38266e+06	2.397e+07	3.2493e+07	1.9523e+07	1.9329e+07	3.5398e+07	3.1882e+07	6.0081e+07	6.6578e+07	5.447e+07	22.3599	24.5147	24.9536	24.2187	24.2043	25.0772	24.9262	25.8404	25.9885	25.699	8	8	8	7.5	7.5	7.5	144.91	0	29.373	493920000	23	P05997;A0A087WYX9	P05997;A0A087WYX9	Collagen alpha-2(V) chain	COL5A2	P05997	8;7	8;7
A0A0D9SFB1;A0A0U1RQP1;Q05193;A0A0D9SFE4;A0A1B0GU67;A0A1B0GUX5	A0A0D9SFB1;A0A0U1RQP1;Q05193;A0A0D9SFE4;A0A1B0GU67;A0A1B0GUX5	Dynamin-1	DNM1	A0A0D9SFB1	7	1.78099e+07	5.56699e+06	3.1992	0.0277197	1.54207	2.23477	4.42952e+06	1.3265e+07	2.2711e+07	2.627e+07	2.2374e+07	4.57416e+06	5.42337e+06	3.92291e+06	1.0107e+07	3.8075e+06	22.0787	23.6611	24.4369	24.6469	24.4153	22.1251	22.3708	21.9035	23.2689	21.8604	13	7	7	20.2	12.6	12.6	94.016	0	22.028	141150000	7	A0A0D9SFB1;A0A0U1RQP1;Q05193;A0A0D9SFE4;A0A1B0GU67;A0A1B0GUX5	A0A0D9SFB1;A0A0U1RQP1;Q05193;A0A0D9SFE4;A0A1B0GU67;A0A1B0GUX5	Dynamin-1	DNM1	A0A0D9SFB1	13;13;13;12;10;7	7;7;7;6;5;3
Q5T6V5;Q5T6V6;Q5T6V7	Q5T6V5	UPF0553 protein C9orf64	C9orf64	Q5T6V5	4	1.46586e+07	5.44703e+06	2.69112	0.00470244	1.54064	2.23262	1.4096e+07	1.4583e+07	1.1982e+07	1.6796e+07	1.5836e+07	3.72899e+06	9.70039e+06	5.57439e+06	5.277e+06	2.95439e+06	23.7488	23.7978	23.5144	24.0016	23.9167	21.8304	23.2096	22.4104	22.3313	21.4944	4	4	4	14.7	14.7	14.7	39.028	0.0061602	1.9497	113460000	3	Q5T6V5;Q5T6V6;Q5T6V7	Q5T6V5	UPF0553 protein C9orf64	C9orf64	Q5T6V5	4;1;1	4;1;1
P36959;H0YKK3;H0YN74	P36959	GMP reductase 1	GMPR	P36959	5	3.63058e+07	1.50019e+07	2.42008	0.0319053	1.5359	2.22555	3.5883e+07	3.7977e+07	3.2864e+07	3.6546e+07	3.8259e+07	2.3699e+07	2.375e+07	1.3315e+07	1.02813e+07	3.96419e+06	25.0968	25.1786	24.97	25.1232	25.1893	24.4983	24.5014	23.6665	23.2935	21.9186	7	5	5	30.1	25.2	25.2	37.418	0	33.676	344280000	23	P36959;H0YKK3;H0YN74	P36959	GMP reductase 1	GMPR	P36959	7;1;1	5;0;0
Q6UVK1	Q6UVK1	Chondroitin sulfate proteoglycan 4	CSPG4	Q6UVK1	3	3.91653e+06	1.01424e+07	0.386154	0.00336721	-1.43659	2.21365	3.73429e+06	1.98128e+06	3.03936e+06	5.19909e+06	5.62862e+06	9.5925e+06	1.06e+07	1.4267e+07	7.7778e+06	8.4747e+06	21.8324	20.918	21.5353	22.3098	22.4243	23.1935	23.3376	23.7662	22.8909	23.0147	3	3	3	2.1	2.1	2.1	250.53	0	12.614	74915000	5	Q6UVK1	Q6UVK1	Chondroitin sulfate proteoglycan 4	CSPG4	Q6UVK1	3	3
Q5T5P2;A0A0U1RRK8;Q5T5P0;Q5T5P1	Q5T5P2	Sickle tail protein homolog	KIAA1217	Q5T5P2	7	3.41146e+07	1.30595e+07	2.61225	0.0117706	1.52438	2.20835	2.1407e+07	3.5786e+07	3.7291e+07	3.2328e+07	4.3761e+07	6.77134e+06	1.6565e+07	1.9784e+07	1.6611e+07	5.56599e+06	24.3516	25.0929	25.1523	24.9463	25.3831	22.691	23.9816	24.2378	23.9856	22.4082	7	7	7	5.9	5.9	5.9	214.11	0	36.522	303350000	20	Q5T5P2;A0A0U1RRK8;Q5T5P0;Q5T5P1	Q5T5P2	Sickle tail protein homolog	KIAA1217	Q5T5P2	7;3;2;2	7;3;2;2
Q01581;D6RIW1;P54868	Q01581	Hydroxymethylglutaryl-CoA synthase, cytoplasmic	HMGCS1	Q01581	19	2.8564e+08	7.67262e+08	0.372285	1.1224e-07	-1.42783	2.20057	3.1949e+08	2.7527e+08	2.9814e+08	2.7058e+08	2.6472e+08	7.0618e+08	7.8324e+08	7.9419e+08	7.7018e+08	7.8252e+08	28.2512	28.0363	28.1514	28.0115	27.9799	29.3955	29.5449	29.5649	29.5206	29.5436	19	19	19	47.3	47.3	47.3	57.293	0	138.54	7525400000	117	Q01581;D6RIW1;P54868	Q01581	Hydroxymethylglutaryl-CoA synthase, cytoplasmic	HMGCS1	Q01581	19;4;1	19;4;1
P63096;C9JPP4;C9JL77	P63096	Guanine nucleotide-binding protein G(i) subunit alpha-1	GNAI1	P63096	5	5.91006e+07	2.32372e+07	2.54336	0.0204257	1.5156	2.19523	6.9161e+07	5.7984e+07	5.7721e+07	6.3881e+07	4.6756e+07	2.9071e+07	6.52915e+06	2.2977e+07	2.9006e+07	2.8603e+07	26.0435	25.7892	25.7826	25.9289	25.4786	24.7931	22.6385	24.4537	24.7898	24.7697	16	5	5	41	14.4	14.4	40.361	0	10.977	572090000	12	P63096;C9JPP4;C9JL77	P63096	Guanine nucleotide-binding protein G(i) subunit alpha-1	GNAI1	P63096	16;6;1	5;5;1
Q8WUY8;M0QZH3;M0R1E3	Q8WUY8;M0QZH3;M0R1E3	N-acetyltransferase 14	NAT14	Q8WUY8	2	9.55942e+06	4.1167e+06	2.32211	0.0454441	1.51559	2.19522	5.61161e+06	1.0416e+07	1.0543e+07	1.2153e+07	9.0735e+06	4.22202e+06	6.4843e+06	1.09217e+06	1.6723e+06	7.1127e+06	22.42	23.3123	23.3298	23.5348	23.1132	22.0095	22.6285	20.0588	20.6734	22.762	2	2	2	18	18	18	21.65	0	18.507	79078000	9	Q8WUY8;M0QZH3;M0R1E3	Q8WUY8;M0QZH3;M0R1E3	N-acetyltransferase 14	NAT14	Q8WUY8	2;1;1	2;1;1
P09486;F5GY03;E5RK62;F5H4E2	P09486;F5GY03;E5RK62	SPARC	SPARC	P09486	12	1.88722e+08	5.04434e+08	0.374126	2.58943e-07	-1.42086	2.19015	1.6522e+08	1.8933e+08	2.0275e+08	1.9148e+08	1.9483e+08	4.8487e+08	4.8531e+08	5.0148e+08	5.278e+08	5.2271e+08	27.2998	27.4963	27.5951	27.5126	27.5376	28.853	28.8543	28.9016	28.9754	28.9614	12	12	12	49.5	49.5	49.5	34.632	0	99.9	5205500000	136	P09486;F5GY03;E5RK62;F5H4E2	P09486;F5GY03;E5RK62	SPARC	SPARC	P09486	12;8;6;1	12;8;6;1
B7WPE2;Q32P44;H0Y3M3;G3V195;G3V1D0;C9J6V3;E9PJV5;E9PSB4;H7C355	B7WPE2;Q32P44;H0Y3M3;G3V195;G3V1D0	Echinoderm microtubule-associated protein-like 3	EML3	B7WPE2	12	5.23794e+07	1.87972e+07	2.78655	0.00117983	1.51158	2.18924	5.129e+07	3.8165e+07	7.53e+07	5.7616e+07	3.9526e+07	1.4137e+07	1.5954e+07	2.2713e+07	1.1859e+07	2.9323e+07	25.6122	25.1857	26.1661	25.78	25.2363	23.753	23.9274	24.437	23.4995	24.8055	12	12	12	15.2	15.2	15.2	95.283	0	21.512	475650000	20	B7WPE2;Q32P44;H0Y3M3;G3V195;G3V1D0;C9J6V3;E9PJV5;E9PSB4;H7C355	B7WPE2;Q32P44;H0Y3M3;G3V195;G3V1D0	Echinoderm microtubule-associated protein-like 3	EML3	B7WPE2	12;12;9;7;7;2;2;2;2	12;12;9;7;7;2;2;2;2
J3KPF9;A0A087X011;E9PES4;Q9Y496;H7C2F6	J3KPF9;A0A087X011;E9PES4;Q9Y496;H7C2F6	Kinesin-like protein;Kinesin-like protein KIF3A	KIF3A	J3KPF9	3	3.89998e+06	9.33165e+06	0.41793	0.019298	-1.41299	2.17841	2.19017e+06	1.72554e+06	7.4419e+06	5.30235e+06	2.83992e+06	8.4513e+06	1.0668e+07	9.37281e+06	1.3007e+07	5.15912e+06	21.0626	20.7186	22.8272	22.3382	21.4374	23.0107	23.3468	23.16	23.6328	22.2987	4	3	3	6.1	4.6	4.6	80.354	0	15.447	95912000	5	J3KPF9;A0A087X011;E9PES4;Q9Y496;H7C2F6	J3KPF9;A0A087X011;E9PES4;Q9Y496;H7C2F6	Kinesin-like protein;Kinesin-like protein KIF3A	KIF3A	J3KPF9	4;4;4;4;2	3;3;3;3;2
P34896;J3KRZ5;J3KRK5;A0A087WTD8	P34896	Serine hydroxymethyltransferase, cytosolic	SHMT1	P34896	14	7.66286e+07	1.94458e+08	0.394062	0.00250403	-1.40477	2.16612	4.483e+07	5.8017e+07	8.3612e+07	9.9355e+07	9.73289e+07	1.9775e+08	1.9796e+08	1.9377e+08	1.6776e+08	2.1505e+08	25.418	25.79	26.3172	26.5661	26.5364	27.5591	27.5606	27.5298	27.3218	27.6801	14	14	14	31.3	31.3	31.3	53.082	0	75.614	1998600000	38	P34896;J3KRZ5;J3KRK5;A0A087WTD8	P34896	Serine hydroxymethyltransferase, cytosolic	SHMT1	P34896	14;5;3;2	14;5;3;2
O75794;X6RF82;X6RA30;X6RKY7;H7BZW7	O75794;X6RF82;X6RA30;X6RKY7	Cell division cycle protein 123 homolog	CDC123	O75794	6	1.43978e+08	5.21218e+07	2.76234	0.000297777	1.49467	2.16397	1.5587e+08	1.2867e+08	1.5181e+08	1.4537e+08	1.3817e+08	6.6253e+07	6.1464e+07	3.8068e+07	5.2698e+07	4.2126e+07	27.2158	26.9391	27.1777	27.1152	27.0419	25.9815	25.8732	25.1821	25.6512	25.3282	6	6	6	19.9	19.9	19.9	39.134	0	19.751	1317600000	33	O75794;X6RF82;X6RA30;X6RKY7;H7BZW7	O75794;X6RF82;X6RA30;X6RKY7	Cell division cycle protein 123 homolog	CDC123	O75794	6;4;4;3;2	6;4;4;3;2
H3BTL1;Q9GZQ8;A6NCE7;Q9H492;H3BTE7	H3BTL1;Q9GZQ8;A6NCE7	Microtubule-associated proteins 1A/1B light chain 3B;Microtubule-associated proteins 1A/1B light chain 3 beta 2	MAP1LC3B;MAP1LC3B2	H3BTL1	5	3.09598e+07	7.90594e+07	0.391602	0.00067546	-1.3893	2.14302	4.1651e+07	3.0079e+07	1.9997e+07	3.7288e+07	2.5784e+07	8.2293e+07	9.4268e+07	6.4272e+07	7.4706e+07	7.9758e+07	25.3118	24.8423	24.2533	25.1522	24.62	26.2943	26.4903	25.9377	26.1547	26.2491	5	5	5	44	44	44	9.0115	0.00027972	5.2933	797080000	17	H3BTL1;Q9GZQ8;A6NCE7;Q9H492;H3BTE7	H3BTL1;Q9GZQ8;A6NCE7	Microtubule-associated proteins 1A/1B light chain 3B;Microtubule-associated proteins 1A/1B light chain 3 beta 2	MAP1LC3B;MAP1LC3B2	H3BTL1	5;5;5;2;1	5;5;5;2;1
E9PD09;Q96HH9;D6RFH3;D6R9P9;B7Z4W8	E9PD09;Q96HH9;D6RFH3;D6R9P9;B7Z4W8	GRAM domain-containing protein 3	GRAMD3	E9PD09	2	4.28357e+06	1.02298e+07	0.418734	0.010365	-1.3827	2.13316	3.20575e+06	3.27973e+06	6.45598e+06	6.38112e+06	2.09526e+06	1.1004e+07	1.0117e+07	8.9335e+06	9.4335e+06	1.1661e+07	21.6122	21.6451	22.6222	22.6054	20.9987	23.3915	23.2703	23.0908	23.1694	23.4752	2	2	2	7.3	7.3	7.3	45.504	0.00029403	6.6737	76329000	4	E9PD09;Q96HH9;D6RFH3;D6R9P9;B7Z4W8	E9PD09;Q96HH9;D6RFH3;D6R9P9;B7Z4W8	GRAM domain-containing protein 3	GRAMD3	E9PD09	2;2;1;1;1	2;2;1;1;1
E9PEC3;E7ETT4;E7EUY3;E7ETT1;E9PDR0;E7EX59;P05166;F8WBI9;C9JQS9;E7ENC1	E9PEC3;E7ETT4;E7EUY3;E7ETT1;E9PDR0;E7EX59;P05166;F8WBI9;C9JQS9	Propionyl-CoA carboxylase beta chain, mitochondrial	PCCB	E9PEC3	3	1.18969e+07	3.97749e+06	2.99106	0.0105177	1.46858	2.12501	4.20851e+06	1.3167e+07	1.3909e+07	1.4635e+07	1.3565e+07	3.36534e+06	4.4513e+06	3.22042e+06	4.2125e+06	4.63788e+06	22.0049	23.6504	23.7295	23.8029	23.6934	21.6823	22.0858	21.6188	22.0062	22.145	3	3	3	10.4	10.4	10.4	45.421	0	38.19	92854000	8	E9PEC3;E7ETT4;E7EUY3;E7ETT1;E9PDR0;E7EX59;P05166;F8WBI9;C9JQS9;E7ENC1	E9PEC3;E7ETT4;E7EUY3;E7ETT1;E9PDR0;E7EX59;P05166;F8WBI9;C9JQS9	Propionyl-CoA carboxylase beta chain, mitochondrial	PCCB	E9PEC3	3;3;3;3;3;3;3;2;2;1	3;3;3;3;3;3;3;2;2;1
Q53TN4	Q53TN4	Cytochrome b reductase 1	CYBRD1	Q53TN4	6	8.36846e+07	3.0193e+07	2.77166	6.08954e-05	1.46641	2.12178	1.1108e+08	6.8599e+07	8.1949e+07	9.1218e+07	6.5577e+07	3.5234e+07	2.1288e+07	3.5064e+07	2.982e+07	2.9559e+07	26.727	26.0317	26.2882	26.4428	25.9667	25.0705	24.3435	25.0635	24.8298	24.8171	6	6	6	20.3	20.3	20.3	31.641	0	44.307	774910000	25	Q53TN4	Q53TN4	Cytochrome b reductase 1	CYBRD1	Q53TN4	6	6
Q96B97;Q5JPT2;Q5VSN0;Q5JPT1;Q5JPT3	Q96B97;Q5JPT2	SH3 domain-containing kinase-binding protein 1	SH3KBP1	Q96B97	23	2.40478e+08	8.8388e+07	2.72071	1.34908e-05	1.45407	2.10334	2.1867e+08	2.6061e+08	2.6039e+08	2.4407e+08	2.1865e+08	8.51071e+07	8.94091e+07	1.0702e+08	9.17549e+07	6.8649e+07	27.7042	27.9573	27.9561	27.8627	27.704	26.3428	26.4139	26.6733	26.4513	26.0327	23	23	23	39.7	39.7	39.7	73.125	0	105.52	2210500000	76	Q96B97;Q5JPT2;Q5VSN0;Q5JPT1;Q5JPT3	Q96B97;Q5JPT2	SH3 domain-containing kinase-binding protein 1	SH3KBP1	Q96B97	23;22;9;3;2	23;22;9;3;2
P05120;E7EPJ9;H7C004;H7BYS2;E7ERB5;E9PDK7	P05120;E7EPJ9;H7C004;H7BYS2	Plasminogen activator inhibitor 2	SERPINB2;SERPINB10	P05120	10	1.18782e+08	4.33276e+07	2.74149	5.47912e-08	1.45387	2.10305	1.2709e+08	1.1356e+08	1.3155e+08	1.0679e+08	1.1492e+08	4.2396e+07	4.4966e+07	4.6496e+07	3.8345e+07	4.4435e+07	26.9213	26.7589	26.971	26.6702	26.7761	25.3374	25.4223	25.4706	25.1925	25.4052	10	10	10	37.6	37.6	37.6	46.596	0	58.455	1071100000	36	P05120;E7EPJ9;H7C004;H7BYS2;E7ERB5;E9PDK7	P05120;E7EPJ9;H7C004;H7BYS2	Plasminogen activator inhibitor 2	SERPINB2;SERPINB10	P05120	10;5;5;5;4;3	10;5;5;5;4;3
O43310;K7EK08	O43310;K7EK08	CBP80/20-dependent translation initiation factor	CTIF	O43310	2	1.03131e+07	4.66677e+06	2.20989	0.0305159	1.45019	2.09754	1.0748e+07	1.0728e+07	1.2017e+07	1.0396e+07	7.6763e+06	4.5668e+06	1.97906e+06	2.41371e+06	2.90026e+06	1.1474e+07	23.3576	23.3549	23.5186	23.3095	22.872	22.1228	20.9164	21.2028	21.4678	23.4519	2	2	2	4.7	4.7	4.7	67.586	0.00028345	5.5931	87776000	6	O43310;K7EK08	O43310;K7EK08	CBP80/20-dependent translation initiation factor	CTIF	O43310	2;1	2;1
D6RGE2;Q96CN7	D6RGE2;Q96CN7	Isochorismatase domain-containing protein 1	ISOC1	D6RGE2	3	1.23433e+07	2.72856e+07	0.452375	0.0353802	-1.35615	2.09351	1.3425e+07	1.2161e+07	3.46667e+06	2.2022e+07	1.0642e+07	2.5582e+07	2.339e+07	2.5448e+07	3.2867e+07	2.9141e+07	23.6784	23.5358	21.7251	24.3924	23.3433	24.6086	24.4794	24.601	24.9701	24.7965	3	3	3	22.3	22.3	22.3	20.239	0	10.005	278500000	6	D6RGE2;Q96CN7	D6RGE2;Q96CN7	Isochorismatase domain-containing protein 1	ISOC1	D6RGE2	3;3	3;3
Q8IV08;M0R1F7;M0R2W7;M0R3G9;E2QRG1	Q8IV08	Phospholipase D3	PLD3	Q8IV08	11	2.23624e+08	8.21066e+07	2.72358	2.99908e-05	1.43312	2.07205	2.6943e+08	2.0401e+08	1.7284e+08	2.3216e+08	2.3968e+08	9.1446e+07	7.436e+07	7.6919e+07	8.3796e+07	8.4012e+07	28.0053	27.6041	27.3649	27.7905	27.8365	26.4464	26.148	26.1968	26.3204	26.3241	11	11	11	23.3	23.3	23.3	54.705	0	41.95	2042900000	51	Q8IV08;M0R1F7;M0R2W7;M0R3G9;E2QRG1	Q8IV08	Phospholipase D3	PLD3	Q8IV08	11;4;2;1;1	11;4;2;1;1
Q9H2D6;H0Y5J9;F6WYE2;F6TR96;F6WMF4	Q9H2D6;H0Y5J9;F6WYE2;F6TR96	TRIO and F-actin-binding protein	TRIOBP	Q9H2D6	17	4.04388e+07	1.00965e+08	0.400524	0.000124663	-1.33548	2.06264	4.7691e+07	5.2254e+07	3.721e+07	3.4792e+07	3.0247e+07	9.3878e+07	1.0047e+08	1.003e+08	1.2713e+08	8.3046e+07	25.5072	25.639	25.1492	25.0523	24.8503	26.4843	26.5822	26.5797	26.9217	26.3074	18	17	17	8.2	7.8	7.8	261.37	0	52.696	999400000	46	Q9H2D6;H0Y5J9;F6WYE2;F6TR96;F6WMF4	Q9H2D6;H0Y5J9;F6WYE2;F6TR96	TRIO and F-actin-binding protein	TRIOBP	Q9H2D6	18;12;10;10;2	17;11;9;9;1
Q8TE77;A0A087WWG1;C9JUG3;E9PIT5	Q8TE77;A0A087WWG1	Protein phosphatase Slingshot homolog 3	SSH3	Q8TE77	10	1.06462e+08	3.97182e+07	2.68043	1.7671e-08	1.42374	2.05805	1.105e+08	1.0088e+08	1.0193e+08	1.1332e+08	1.0568e+08	3.7287e+07	4.3306e+07	3.7173e+07	4.1837e+07	3.8988e+07	26.7195	26.5881	26.603	26.7558	26.6551	25.1522	25.3681	25.1478	25.3183	25.2165	10	10	10	22.8	22.8	22.8	72.995	0	34.693	981270000	45	Q8TE77;A0A087WWG1;C9JUG3;E9PIT5	Q8TE77;A0A087WWG1	Protein phosphatase Slingshot homolog 3	SSH3	Q8TE77	10;5;4;3	10;5;4;3
Q15555;K7EL66;K7ERD8	Q15555;K7EL66;K7ERD8	Microtubule-associated protein RP/EB family member 2	MAPRE2	Q15555	2	4.68925e+06	1.09648e+07	0.427665	0.0310323	-1.32187	2.04232	1.6231e+06	3.08245e+06	7.45052e+06	4.2212e+06	7.069e+06	7.8538e+06	1.8327e+07	6.6175e+06	1.3708e+07	8.3176e+06	20.6303	21.5556	22.8289	22.0092	22.7531	22.905	24.1275	22.6579	23.7085	22.9877	2	2	2	9.2	9.2	9.2	37.031	0.00029455	6.7384	99221000	7	Q15555;K7EL66;K7ERD8	Q15555;K7EL66;K7ERD8	Microtubule-associated protein RP/EB family member 2	MAPRE2	Q15555	2;1;1	2;1;1
P06280	P06280	Alpha-galactosidase A	GLA	P06280	1	4.47907e+06	1.16749e+07	0.38365	0.0304336	-1.31886	2.03783	6.2395e+06	5.2707e+06	5.5325e+06	3.5513e+06	1.80132e+06	5.45571e+06	1.11473e+07	1.61004e+07	5.7719e+06	1.98991e+07	22.573	22.3296	22.3995	21.7599	20.7806	22.3793	23.4102	23.9406	22.4606	24.2462	1	1	1	2.8	2.8	2.8	48.766	0.0024004	2.6161	27141000	1	P06280	P06280	Alpha-galactosidase A	GLA	P06280	1	1
O94819	O94819	Kelch repeat and BTB domain-containing protein 11	KBTBD11	O94819	7	2.03856e+07	7.7117e+06	2.64346	0.00284097	1.40729	2.03348	3.2788e+07	1.2503e+07	2.0583e+07	1.8442e+07	1.7612e+07	4.20318e+06	7.99835e+06	6.11389e+06	9.1871e+06	1.1056e+07	24.9667	23.5758	24.295	24.1365	24.0701	22.003	22.9313	22.5437	23.1312	23.3983	7	7	7	20.1	20.1	20.1	65.719	0	24.837	157650000	10	O94819	O94819	Kelch repeat and BTB domain-containing protein 11	KBTBD11	O94819	7	7
F5H8C5;F5H0S5;F5H7J1;Q8NHQ8;Q6IB99;F5GYP8	F5H8C5;F5H0S5;F5H7J1;Q8NHQ8;Q6IB99;F5GYP8	Ras association domain-containing protein 8	RASSF8;C12orf2	F5H8C5	2	3.75282e+06	9.49227e+06	0.395355	0.00454707	-1.31196	2.02753	4.19701e+06	1.95615e+06	3.97694e+06	3.7205e+06	4.9135e+06	8.97191e+06	5.8624e+06	7.59434e+06	1.6477e+07	8.5557e+06	22.0009	20.8996	21.9232	21.8271	22.2283	23.097	22.4831	22.8565	23.9739	23.0285	2	2	2	15.1	15.1	15.1	18.055	0.002405	2.6333	65049000	3	F5H8C5;F5H0S5;F5H7J1;Q8NHQ8;Q6IB99;F5GYP8	F5H8C5;F5H0S5;F5H7J1;Q8NHQ8;Q6IB99;F5GYP8	Ras association domain-containing protein 8	RASSF8;C12orf2	F5H8C5	2;2;2;2;1;1	2;2;2;2;1;1
Q9H0B6;A8MZ87;A8MX29;E9PQ02;C9JHT2;E9PM83;E9PP09;E9PI24;C9JZE5;C9J8T5	Q9H0B6;A8MZ87	Kinesin light chain 2	KLC2	Q9H0B6	12	6.8457e+07	2.73914e+07	2.49921	0.00676457	1.40056	2.02343	6.6364e+07	5.1821e+07	7.2559e+07	9.60049e+07	5.5536e+07	1.1844e+07	2.9594e+07	3.6693e+07	3.7063e+07	2.1763e+07	25.9839	25.627	26.1127	26.5166	25.7269	23.4977	24.8188	25.129	25.1435	24.3754	21	13	12	35.5	23.2	21.2	68.934	0	57.802	631680000	36	Q9H0B6;A8MZ87;A8MX29;E9PQ02;C9JHT2;E9PM83;E9PP09;E9PI24;C9JZE5;C9J8T5	Q9H0B6;A8MZ87	Kinesin light chain 2	KLC2	Q9H0B6	21;17;7;5;4;4;3;2;2;2	13;9;4;2;4;4;3;2;1;1
Q96HY7;H7C1J3;C9JWN1	Q96HY7	Probable 2-oxoglutarate dehydrogenase E1 component DHKTD1, mitochondrial	DHTKD1	Q96HY7	11	6.98762e+07	2.88558e+07	2.42157	0.00898996	1.38777	2.00433	8.5594e+07	5.7864e+07	8.0727e+07	7.6606e+07	4.859e+07	1.4601e+07	5.1074e+07	1.7411e+07	3.1968e+07	2.9225e+07	26.351	25.7862	26.2665	26.191	25.5342	23.7996	25.6061	24.0535	24.9301	24.8007	11	11	11	16.2	16.2	16.2	103.08	0	26.2	669370000	27	Q96HY7;H7C1J3;C9JWN1	Q96HY7	Probable 2-oxoglutarate dehydrogenase E1 component DHKTD1, mitochondrial	DHTKD1	Q96HY7	11;3;3	11;3;3
O75155;F8WBB8;C9JH00	O75155;F8WBB8	Cullin-associated NEDD8-dissociated protein 2	CAND2	O75155	5	1.19517e+07	5.09133e+06	2.34747	0.0136884	1.38486	1.99999	1.2508e+07	1.3024e+07	1.2185e+07	9.0147e+06	1.3027e+07	3.12006e+06	2.54682e+06	8.8237e+06	7.1235e+06	3.84255e+06	23.5763	23.6347	23.5386	23.1038	23.635	21.5731	21.2803	23.073	22.7642	21.8736	8	5	5	7	4.9	4.9	135.25	0	10.316	104490000	6	O75155;F8WBB8;C9JH00	O75155;F8WBB8	Cullin-associated NEDD8-dissociated protein 2	CAND2	O75155	8;4;1	5;2;1
Q15043;E5RIP4;E5RFZ8;E5RGA7;E5RJ40;E5RJG5;E5RFT1	Q15043;E5RIP4	Zinc transporter ZIP14	SLC39A14	Q15043	5	1.4057e+07	3.00964e+07	0.467066	0.0394868	-1.27602	1.97385	1.9504e+07	1.869e+07	8.2824e+06	1.9427e+07	4.38159e+06	3.3759e+07	2.0496e+07	4.0879e+07	3.0685e+07	2.4663e+07	24.2173	24.1558	22.9816	24.2116	22.063	25.0088	24.2888	25.2849	24.871	24.5558	5	5	5	11.2	11.2	11.2	54.212	0	21.251	306970000	19	Q15043;E5RIP4;E5RFZ8;E5RGA7;E5RJ40;E5RJG5;E5RFT1	Q15043;E5RIP4	Zinc transporter ZIP14	SLC39A14	Q15043	5;3;2;2;2;2;2	5;3;2;2;2;2;2
Q9UIJ7	Q9UIJ7	GTP:AMP phosphotransferase AK3, mitochondrial	AK3	Q9UIJ7	7	4.22334e+07	1.58296e+07	2.668	0.00154806	1.36097	1.96431	4.4738e+07	6.6931e+07	3.8436e+07	3.2166e+07	2.8896e+07	1.3858e+07	1.6314e+07	1.6022e+07	1.9189e+07	1.3765e+07	25.415	25.9962	25.196	24.939	24.7844	23.7242	23.9596	23.9336	24.1938	23.7145	7	7	7	42.3	42.3	42.3	25.565	0	38.243	390300000	21	Q9UIJ7	Q9UIJ7	GTP:AMP phosphotransferase AK3, mitochondrial	AK3	Q9UIJ7	7	7
P27144;D3DQ64	P27144;D3DQ64	Adenylate kinase 4, mitochondrial	AK4	P27144	6	1.34348e+07	3.16636e+07	0.424297	0.000198235	-1.25402	1.94099	1.2847e+07	1.7803e+07	9.7658e+06	1.4877e+07	1.1881e+07	2.7798e+07	3.1737e+07	2.6401e+07	3.7467e+07	3.4915e+07	23.6149	24.0856	23.2193	23.8266	23.5022	24.7285	24.9197	24.6541	25.1591	25.0573	6	6	6	26	26	26	25.268	0	14.104	329950000	16	P27144;D3DQ64	P27144;D3DQ64	Adenylate kinase 4, mitochondrial	AK4	P27144	6;4	6;4
Q9HAU5	Q9HAU5	Regulator of nonsense transcripts 2	UPF2	Q9HAU5	14	5.56644e+07	2.23142e+07	2.49457	0.000329832	1.34296	1.9374	5.3085e+07	4.9197e+07	6.4662e+07	5.3053e+07	5.8325e+07	2.4579e+07	1.4558e+07	2.2128e+07	2.3061e+07	2.7245e+07	25.6618	25.5521	25.9464	25.6609	25.7976	24.5509	23.7953	24.3994	24.459	24.6995	14	14	14	13.5	13.5	13.5	147.81	0	47.397	530050000	37	Q9HAU5	Q9HAU5	Regulator of nonsense transcripts 2	UPF2	Q9HAU5	14	14
J3KR44;F5GYJ8;Q96FW1;F5GYN4;F5H6Q1;F5H3F0	J3KR44;F5GYJ8;Q96FW1;F5GYN4;F5H6Q1;F5H3F0	Ubiquitin thioesterase OTUB1	OTUB1	J3KR44	8	1.30208e+08	5.18806e+07	2.50976	9.9016e-05	1.34287	1.93727	1.1516e+08	1.2905e+08	1.3368e+08	1.3927e+08	1.3388e+08	3.8029e+07	5.9792e+07	5.0001e+07	5.2648e+07	5.8933e+07	26.7791	26.9434	26.9942	27.0533	26.9964	25.1806	25.8334	25.5755	25.6499	25.8126	8	8	8	33.8	33.8	33.8	31.44	0	56.732	1262800000	37	J3KR44;F5GYJ8;Q96FW1;F5GYN4;F5H6Q1;F5H3F0	J3KR44;F5GYJ8;Q96FW1;F5GYN4;F5H6Q1;F5H3F0	Ubiquitin thioesterase OTUB1	OTUB1	J3KR44	8;8;8;7;7;4	8;8;8;7;7;4
Q15904;H7C2Y8;A6QRJ1;A6NLC6;A0A0C4DGX8	Q15904;H7C2Y8;A6QRJ1;A6NLC6;A0A0C4DGX8	V-type proton ATPase subunit S1	ATP6AP1	Q15904	2	8.20413e+06	2.9366e+06	2.79375	0.028739	1.33096	1.91948	1.885e+07	3.74095e+06	4.7266e+06	7.2747e+06	6.4284e+06	2.27657e+06	1.43362e+06	3.27299e+06	3.26644e+06	4.43338e+06	24.1681	21.835	22.1724	22.7945	22.616	21.1184	20.4512	21.6422	21.6393	22.08	2	2	2	5.3	5.3	5.3	52.025	0.0014826	3.0189	58471000	2	Q15904;H7C2Y8;A6QRJ1;A6NLC6;A0A0C4DGX8	Q15904;H7C2Y8;A6QRJ1;A6NLC6;A0A0C4DGX8	V-type proton ATPase subunit S1	ATP6AP1	Q15904	2;1;1;1;1	2;1;1;1;1
A0A0A0MTN0;Q13617;Q5T2B5;Q5T2B7	A0A0A0MTN0;Q13617;Q5T2B5	Cullin-2	CUL2	A0A0A0MTN0	32	6.26112e+08	2.50078e+08	2.50367	8.49962e-08	1.32584	1.91184	5.8649e+08	6.2634e+08	6.4357e+08	6.5514e+08	6.1902e+08	2.3086e+08	2.391e+08	2.7173e+08	2.4333e+08	2.6537e+08	29.1275	29.2224	29.2615	29.2872	29.2054	27.7824	27.833	28.0176	27.8583	27.9834	32	32	32	44.5	44.5	44.5	88.505	0	260.21	5961600000	135	A0A0A0MTN0;Q13617;Q5T2B5;Q5T2B7	A0A0A0MTN0;Q13617;Q5T2B5	Cullin-2	CUL2	A0A0A0MTN0	32;32;27;1	32;32;27;1
A0A0A6YYH1;Q7Z6K5;H0YMP5;H0YL03;H0YL85;H0YMK0	A0A0A6YYH1;Q7Z6K5;H0YMP5;H0YL03;H0YL85	Arpin	C15orf38-AP3S2;ARPIN	A0A0A6YYH1	4	3.03196e+07	1.2327e+07	2.45962	0.000233621	1.32136	1.90515	3.2958e+07	3.071e+07	3.1673e+07	2.6064e+07	3.0193e+07	9.3928e+06	1.3738e+07	1.6312e+07	1.1482e+07	1.071e+07	24.9741	24.8722	24.9167	24.6356	24.8477	23.1631	23.7117	23.9594	23.4529	23.3525	4	4	4	15.5	15.5	15.5	43.881	0.00030864	8.0425	295970000	8	A0A0A6YYH1;Q7Z6K5;H0YMP5;H0YL03;H0YL85;H0YMK0	A0A0A6YYH1;Q7Z6K5;H0YMP5;H0YL03;H0YL85	Arpin	C15orf38-AP3S2;ARPIN	A0A0A6YYH1	4;4;2;2;2;1	4;4;2;2;2;1
Q53RZ3;P61587	Q53RZ3;P61587	Rho-related GTP-binding protein RhoE	ARHE;RND3	Q53RZ3	1	4.55224e+06	9.99898e+06	0.45527	0.00745526	-1.21807	1.8873	2.99216e+06	6.39991e+06	6.97312e+06	3.36772e+06	3.02827e+06	9.6274e+06	1.043e+07	7.9076e+06	1.313e+07	8.8999e+06	21.5128	22.6096	22.7334	21.6833	21.5301	23.1987	23.3142	22.9148	23.6464	23.0854	1	1	1	9.5	9.5	9.5	13.145	0.0028517	2.4427	74231000	4	Q53RZ3;P61587	Q53RZ3;P61587	Rho-related GTP-binding protein RhoE	ARHE;RND3	Q53RZ3	1;1	1;1
Q13546	Q13546	Receptor-interacting serine/threonine-protein kinase 1	RIPK1	Q13546	13	4.98522e+07	1.14842e+08	0.434094	0.000169111	-1.21704	1.88576	6.3038e+07	4.3579e+07	4.4104e+07	5.0924e+07	4.7616e+07	1.1197e+08	1.1863e+08	1.1759e+08	1.1188e+08	1.1414e+08	25.9097	25.3771	25.3944	25.6018	25.5049	26.7385	26.8219	26.8092	26.7374	26.7662	13	13	13	30.3	30.3	30.3	75.93	0	58.271	1224600000	42	Q13546	Q13546	Receptor-interacting serine/threonine-protein kinase 1	RIPK1	Q13546	13	13
X6R9L0;Q13217	X6R9L0;Q13217	DnaJ homolog subfamily C member 3	DNAJC3	X6R9L0	7	5.45494e+07	2.21076e+07	2.46745	3.45986e-05	1.30755	1.88453	4.2117e+07	6.527e+07	5.8118e+07	5.1581e+07	5.5661e+07	2.0369e+07	1.9437e+07	1.8304e+07	2.8644e+07	2.3784e+07	25.3279	25.9599	25.7925	25.6203	25.7302	24.2799	24.2123	24.1257	24.7717	24.5035	7	7	7	21.4	21.4	21.4	51.911	0	12.102	521700000	18	X6R9L0;Q13217	X6R9L0;Q13217	DnaJ homolog subfamily C member 3	DNAJC3	X6R9L0	7;7	7;7
Q8NCW5;Q5T3I4;Q5T3I3	Q8NCW5	NAD(P)H-hydrate epimerase	APOA1BP	Q8NCW5	17	4.47364e+08	1.81358e+08	2.46675	1.53024e-07	1.30381	1.87894	4.6711e+08	4.3366e+08	4.2077e+08	4.1871e+08	4.9657e+08	1.857e+08	1.7179e+08	1.593e+08	1.9625e+08	1.9375e+08	28.7992	28.692	28.6485	28.6414	28.8874	27.4684	27.3561	27.2472	27.5481	27.5296	17	17	17	53.8	53.8	53.8	31.674	0	186.81	4310700000	118	Q8NCW5;Q5T3I4;Q5T3I3	Q8NCW5	NAD(P)H-hydrate epimerase	APOA1BP	Q8NCW5	17;6;4	17;6;4
Q8NEU8;F8VWV2;F8VXB0;F8VS86	Q8NEU8	DCC-interacting protein 13-beta	APPL2	Q8NEU8	5	5.54184e+06	1.14486e+07	0.484062	0.0301183	-1.20503	1.86782	4.42174e+06	1.98546e+06	6.887e+06	8.7099e+06	5.70509e+06	1.0452e+07	1.1487e+07	1.1817e+07	1.1711e+07	1.1776e+07	22.0762	20.921	22.7154	23.0542	22.4438	23.3173	23.4535	23.4944	23.4814	23.4893	5	5	5	14.2	14.2	14.2	74.493	0	17.719	110570000	9	Q8NEU8;F8VWV2;F8VXB0;F8VS86	Q8NEU8	DCC-interacting protein 13-beta	APPL2	Q8NEU8	5;2;2;1	5;2;2;1
P05362;E7ESS4;K7EKL8	P05362;E7ESS4	Intercellular adhesion molecule 1	ICAM1	P05362	19	6.98654e+08	2.85018e+08	2.45126	1.31179e-07	1.29353	1.86358	7.6502e+08	6.6848e+08	6.6002e+08	7.5827e+08	6.4148e+08	2.8162e+08	2.7978e+08	2.6833e+08	3.2714e+08	2.6822e+08	29.5109	29.3163	29.2979	29.4981	29.2568	28.0692	28.0597	27.9994	28.2853	27.9988	19	19	19	37.2	37.2	37.2	57.825	0	106.75	6599500000	121	P05362;E7ESS4;K7EKL8	P05362;E7ESS4	Intercellular adhesion molecule 1	ICAM1	P05362	19;11;7	19;11;7
S4R3A2;S4R371;P05413	S4R3A2;S4R371;P05413	Fatty acid-binding protein, heart	FABP3	S4R3A2	2	1.20933e+07	5.22067e+06	2.31642	0.0104151	1.29262	1.86223	9.4444e+06	1.2107e+07	1.7333e+07	1.0824e+07	1.0758e+07	6.8499e+06	2.1453e+06	4.5571e+06	6.84133e+06	5.70973e+06	23.171	23.5293	24.047	23.3677	23.3589	22.7077	21.0327	22.1197	22.7058	22.445	2	2	2	20.2	20.2	20.2	10.17	0.00051387	3.6034	95844000	3	S4R3A2;S4R371;P05413	S4R3A2;S4R371;P05413	Fatty acid-binding protein, heart	FABP3	S4R3A2	2;2;2	2;2;2
A0A087WWW9;O95999	A0A087WWW9;O95999	B-cell lymphoma/leukemia 10	BCL10	A0A087WWW9	4	1.23401e+07	5.348e+06	2.30743	0.00864334	1.29129	1.86024	9.2231e+06	1.4496e+07	1.1983e+07	1.6367e+07	9.6315e+06	3.38974e+06	2.82448e+06	5.13197e+06	8.5407e+06	6.8531e+06	23.1368	23.7892	23.5145	23.9643	23.1993	21.6927	21.4296	22.2911	23.0259	22.7083	4	4	4	31.4	31.4	31.4	18.073	0.00053662	4.2908	115750000	5	A0A087WWW9;O95999	A0A087WWW9;O95999	B-cell lymphoma/leukemia 10	BCL10	A0A087WWW9	4;4	4;4
P09211;A8MX94;A0A087X2E9;A0A087X243	P09211;A8MX94	Glutathione S-transferase P	GSTP1	P09211	18	6.59142e+09	2.68918e+09	2.45109	9.48767e-06	1.28798	1.8553	6.9153e+09	6.3342e+09	6.0465e+09	6.0103e+09	7.65079e+09	2.6942e+09	2.765e+09	2.5415e+09	2.6685e+09	2.7767e+09	32.6871	32.5605	32.4935	32.4848	32.833	31.3272	31.3646	31.243	31.3134	31.3707	18	18	18	76.2	76.2	76.2	23.356	0	323.31	64877000000	452	P09211;A8MX94;A0A087X2E9;A0A087X243	P09211;A8MX94	Glutathione S-transferase P	GSTP1	P09211	18;15;6;1	18;15;6;1
C9JRJ5;Q9UGP4	C9JRJ5;Q9UGP4	LIM domain-containing protein 1	LIMD1	C9JRJ5	2	5.73383e+06	1.13772e+07	0.503978	0.0486817	-1.19554	1.85366	8.2759e+06	3.32974e+06	1.83232e+06	7.8191e+06	7.4121e+06	1.3153e+07	1.1553e+07	9.4308e+06	1.2207e+07	1.0542e+07	22.9805	21.667	20.8052	22.8986	22.8215	23.6489	23.4618	23.1689	23.5412	23.3296	2	2	2	4.8	4.8	4.8	65.534	0.00028106	5.3708	129030000	10	C9JRJ5;Q9UGP4	C9JRJ5;Q9UGP4	LIM domain-containing protein 1	LIMD1	C9JRJ5	2;2	2;2
P13726	P13726	Tissue factor	F3	P13726	8	2.60918e+07	5.97442e+07	0.436725	4.34074e-08	-1.19474	1.85246	2.4574e+07	2.8714e+07	2.5051e+07	2.6579e+07	2.5541e+07	5.7741e+07	5.4891e+07	5.8179e+07	6.4729e+07	6.3181e+07	24.5506	24.7753	24.5784	24.6638	24.6063	25.7831	25.7101	25.794	25.9479	25.913	8	8	8	31.2	31.2	31.2	33.067	0	32.698	617680000	24	P13726	P13726	Tissue factor	F3	P13726	8	8
O00459;E9PFP1	O00459	Phosphatidylinositol 3-kinase regulatory subunit beta	PIK3R2	O00459	3	1.43848e+07	6.79765e+06	2.11614	0.0363743	1.28378	1.84903	1.4822e+07	1.1585e+07	1.4468e+07	1.2061e+07	1.8988e+07	9.8989e+06	3.54077e+06	6.92642e+06	2.45214e+06	1.117e+07	23.8212	23.4658	23.7864	23.5238	24.1786	23.2388	21.7556	22.7237	21.2256	23.4131	4	3	3	5.8	4.1	4.1	81.544	0.00053008	4.0641	129010000	7	O00459;E9PFP1	O00459	Phosphatidylinositol 3-kinase regulatory subunit beta	PIK3R2	O00459	4;1	3;1
O15460;A8MXE0;E7ERI1;E7ENX0;E7EPI9;C9JX45;C9JCP0;C9JN43;C9JIG4;C9JFJ1	O15460	Prolyl 4-hydroxylase subunit alpha-2	P4HA2	O15460	26	3.38892e+08	7.72614e+08	0.43863	4.62667e-08	-1.19002	1.84541	3.8019e+08	3.2029e+08	3.3116e+08	3.2765e+08	3.3517e+08	7.2652e+08	8.1351e+08	7.867e+08	8.03529e+08	7.3281e+08	28.5021	28.2548	28.303	28.2876	28.3203	29.4364	29.5996	29.5512	29.5818	29.4489	26	26	26	51	51	51	60.901	0	181.94	7995200000	178	O15460;A8MXE0;E7ERI1;E7ENX0;E7EPI9;C9JX45;C9JCP0;C9JN43;C9JIG4;C9JFJ1	O15460	Prolyl 4-hydroxylase subunit alpha-2	P4HA2	O15460	26;8;8;8;8;7;5;4;4;1	26;8;8;8;8;7;5;4;4;1
H0YI92;H0YIA8;Q9NUP9;O14910;G3V1D4;Q9HAP6	H0YI92;H0YIA8;Q9NUP9;O14910;G3V1D4;Q9HAP6	Protein lin-7 homolog C;Protein lin-7 homolog A;Protein lin-7 homolog B	LIN7A;LIN7C;LIN7B	H0YI92	2	1.80924e+07	8.63519e+06	2.0952	0.0435038	1.27839	1.84097	1.4558e+07	2.5381e+07	1.7974e+07	1.8664e+07	1.3885e+07	4.34139e+06	2.85955e+06	1.1092e+07	1.4882e+07	1.0001e+07	23.7953	24.5972	24.0994	24.1538	23.727	22.0497	21.4474	23.403	23.8271	23.2536	2	2	2	20	20	20	14.028	0.00027747	5.0969	176610000	8	H0YI92;H0YIA8;Q9NUP9;O14910;G3V1D4;Q9HAP6	H0YI92;H0YIA8;Q9NUP9;O14910;G3V1D4;Q9HAP6	Protein lin-7 homolog C;Protein lin-7 homolog A;Protein lin-7 homolog B	LIN7A;LIN7C;LIN7B	H0YI92	2;2;2;2;1;1	2;2;2;2;1;1
Q8N392	Q8N392	Rho GTPase-activating protein 18	ARHGAP18	Q8N392	8	5.0913e+07	2.15046e+07	2.36754	0.000778011	1.27795	1.84032	5.2226e+07	5.0375e+07	4.4411e+07	5.9154e+07	4.8399e+07	1.6443e+07	1.6897e+07	1.8572e+07	2.7765e+07	2.7846e+07	25.6383	25.5862	25.4044	25.818	25.5285	23.971	24.0103	24.1466	24.7268	24.731	8	8	8	14	14	14	74.976	0	24.224	477130000	28	Q8N392	Q8N392	Rho GTPase-activating protein 18	ARHGAP18	Q8N392	8	8
P48426;H7BXS3;S4R320	P48426	Phosphatidylinositol 5-phosphate 4-kinase type-2 alpha	PIP4K2A	P48426	5	6.94972e+07	2.91678e+07	2.38267	0.0003689	1.27554	1.83672	6.1884e+07	6.9363e+07	7.2003e+07	7.1545e+07	7.2691e+07	2.8658e+07	3.0599e+07	2.1132e+07	3.7995e+07	2.7455e+07	25.8831	26.0477	26.1016	26.0923	26.1153	24.7724	24.867	24.3329	25.1793	24.7106	7	7	5	20.4	20.4	14.3	46.224	0	67.487	683610000	23	P48426;H7BXS3;S4R320	P48426	Phosphatidylinositol 5-phosphate 4-kinase type-2 alpha	PIP4K2A	P48426	7;3;2	7;3;2
P78357;K7EMM9	P78357	Contactin-associated protein 1	CNTNAP1	P78357	6	2.1798e+07	1.01946e+07	2.1382	0.0333582	1.27359	1.83381	2.4533e+07	2.3453e+07	1.843e+07	2.6416e+07	1.6158e+07	1.2485e+07	1.4099e+07	1.4944e+07	3.51052e+06	5.93435e+06	24.5482	24.4833	24.1356	24.6549	23.9457	23.5737	23.7491	23.8331	21.7433	22.5007	6	6	6	5.4	5.4	5.4	156.26	0	9.6845	195740000	8	P78357;K7EMM9	P78357	Contactin-associated protein 1	CNTNAP1	P78357	6;2	6;2
Q8NFW8;F5H296	Q8NFW8	N-acylneuraminate cytidylyltransferase	CMAS	Q8NFW8	10	3.13286e+07	6.46696e+07	0.484441	0.0255575	-1.17706	1.82605	1.6291e+07	4.4526e+07	5.0099e+07	3.0303e+07	1.5424e+07	7.3178e+07	8.6386e+07	6.4678e+07	4.9661e+07	4.9445e+07	23.9576	25.4081	25.5783	24.853	23.8787	26.1249	26.3643	25.9468	25.5656	25.5593	10	10	10	29.7	29.7	29.7	48.379	0	24.762	686330000	26	Q8NFW8;F5H296	Q8NFW8	N-acylneuraminate cytidylyltransferase	CMAS	Q8NFW8	10;2	10;2
Q9Y4K0;H0YAR1;E5RHH3;E5RFY0;E5RI22;E5RJL2;H0YAP6	Q9Y4K0	Lysyl oxidase homolog 2	LOXL2	Q9Y4K0	13	1.06441e+08	2.37958e+08	0.447309	2.11383e-05	-1.16674	1.81065	8.9054e+07	1.1131e+08	1.08e+08	1.0352e+08	1.2032e+08	2.325e+08	2.3126e+08	2.2935e+08	2.4647e+08	2.5021e+08	26.4082	26.73	26.6865	26.6253	26.8423	27.7927	27.7849	27.773	27.8768	27.8986	13	13	13	21.7	21.7	21.7	86.724	0	143.68	2503500000	76	Q9Y4K0;H0YAR1;E5RHH3;E5RFY0;E5RI22;E5RJL2;H0YAP6	Q9Y4K0	Lysyl oxidase homolog 2	LOXL2	Q9Y4K0	13;5;3;3;2;2;1	13;5;3;3;2;2;1
Q8IVF2	Q8IVF2	Protein AHNAK2	AHNAK2	Q8IVF2	45	1.46576e+08	3.27154e+08	0.448034	4.95726e-07	-1.15913	1.79928	1.5533e+08	1.3579e+08	1.3364e+08	1.4286e+08	1.6526e+08	2.9956e+08	3.6901e+08	3.0584e+08	3.3364e+08	3.2772e+08	27.2108	27.0168	26.9938	27.09	27.3002	28.1583	28.4591	28.1882	28.3137	28.2879	45	45	45	25.3	25.3	25.3	616.62	0	99.926	3430300000	113	Q8IVF2	Q8IVF2	Protein AHNAK2	AHNAK2	Q8IVF2	45	45
Q9NRV9;F5GWX2;H0YG71	Q9NRV9;F5GWX2	Heme-binding protein 1	HEBP1	Q9NRV9	8	3.2391e+07	7.05088e+07	0.45939	0.00135936	-1.15471	1.79267	4.0076e+07	3.2595e+07	2.3734e+07	4.2352e+07	2.3198e+07	6.6652e+07	8.8904e+07	6.1303e+07	6.3882e+07	7.1803e+07	25.2562	24.9581	24.5005	25.3359	24.4675	25.9901	26.4057	25.8695	25.9289	26.0975	8	8	8	50.3	50.3	50.3	21.097	0	78.55	752840000	31	Q9NRV9;F5GWX2;H0YG71	Q9NRV9;F5GWX2	Heme-binding protein 1	HEBP1	Q9NRV9	8;5;2	8;5;2
A0A1W2PPS1;A0A1W2PQL0;A0A1W2PP34;A0A1W2PQ74;A0A1W2PRZ7;A0A1W2PQD4;A0A1W2PPE9;A0A1W2PRI6;A0A1W2PNG3;A0A1W2PP22	A0A1W2PPS1;A0A1W2PQL0;A0A1W2PP34;A0A1W2PQ74;A0A1W2PRZ7;A0A1W2PQD4			A0A1W2PPS1	0	1.43109e+08	5.32256e+07	2.68873	0.0405922	1.24425	1.78999	4.3658e+07	1.8655e+08	1.7907e+08	9.5578e+07	2.1069e+08	4.7752e+07	5.0315e+07	7.3757e+07	4.5744e+07	4.856e+07	25.3797	27.475	27.4159	26.5102	27.6505	25.5091	25.5845	26.1363	25.4471	25.5333	53	1	0	54.6	3.6	0	88.317	0	27.603	1374000000	19	A0A1W2PPS1;A0A1W2PQL0;A0A1W2PP34;A0A1W2PQ74;A0A1W2PRZ7;A0A1W2PQD4;A0A1W2PPE9;A0A1W2PRI6;A0A1W2PNG3;A0A1W2PP22	A0A1W2PPS1;A0A1W2PQL0;A0A1W2PP34;A0A1W2PQ74;A0A1W2PRZ7;A0A1W2PQD4			A0A1W2PPS1	53;41;41;37;36;30;7;5;1;1	1;0;0;0;0;0;0;0;0;0
Q7L5N7	Q7L5N7	Lysophosphatidylcholine acyltransferase 2	LPCAT2	Q7L5N7	5	4.72728e+07	2.11354e+07	2.23666	0.00568529	1.23988	1.78347	4.182e+07	4.5401e+07	5.189e+07	5.8926e+07	3.8327e+07	1.3805e+07	1.3833e+07	3.4931e+07	1.8289e+07	2.4819e+07	25.3177	25.4362	25.629	25.8124	25.1919	23.7187	23.7216	25.058	24.1245	24.5649	6	6	5	13.6	13.6	12.1	60.207	0	20.975	460060000	24	Q7L5N7	Q7L5N7	Lysophosphatidylcholine acyltransferase 2	LPCAT2	Q7L5N7	6	6
G5EA30;Q92879;E9PQK4;E9PSH0;E9PKU1;F5H4Y5;F5H0D8;E9PKA1	G5EA30;Q92879	CUGBP Elav-like family member 1	CELF1	G5EA30	9	4.35126e+07	9.56934e+07	0.454709	0.000149195	-1.14559	1.77906	3.055e+07	4.3054e+07	5.1729e+07	4.643e+07	4.58e+07	8.2332e+07	8.8378e+07	8.5387e+07	1.0675e+08	1.1562e+08	24.8647	25.3596	25.6245	25.4686	25.4488	26.295	26.3972	26.3475	26.6697	26.7848	11	9	9	24.1	19.8	19.8	55.142	0	52.51	998610000	32	G5EA30;Q92879;E9PQK4;E9PSH0;E9PKU1;F5H4Y5;F5H0D8;E9PKA1	G5EA30;Q92879	CUGBP Elav-like family member 1	CELF1	G5EA30	11;11;4;4;4;3;3;2	9;9;3;3;3;2;2;2
Q56VL3;D6RD77;J3KPI9	Q56VL3	OCIA domain-containing protein 2	OCIAD2	Q56VL3	4	7.249e+07	3.09202e+07	2.34442	3.89583e-06	1.23215	1.77192	6.1425e+07	8.0864e+07	6.8545e+07	7.6406e+07	7.521e+07	2.9934e+07	2.6462e+07	3.3118e+07	3.6622e+07	2.8465e+07	25.8723	26.269	26.0305	26.1872	26.1644	24.8353	24.6574	24.9811	25.1262	24.7627	4	4	4	26.6	26.6	26.6	16.953	0	32.231	701390000	30	Q56VL3;D6RD77;J3KPI9	Q56VL3	OCIA domain-containing protein 2	OCIAD2	Q56VL3	4;1;1	4;1;1
Q9UHG0;H0Y784	Q9UHG0	Doublecortin domain-containing protein 2	DCDC2	Q9UHG0	3	4.86344e+06	9.72435e+06	0.50013	0.049695	-1.13935	1.76974	8.88781e+06	6.8274e+06	4.07575e+06	2.11618e+06	2.41006e+06	7.5483e+06	5.32426e+06	1.2859e+07	1.3542e+07	9.3482e+06	23.0834	22.7029	21.9586	21.013	21.2006	22.8477	22.3441	23.6163	23.6909	23.1563	3	3	3	8.4	8.4	8.4	52.833	0	13.563	72584000	9	Q9UHG0;H0Y784	Q9UHG0	Doublecortin domain-containing protein 2	DCDC2	Q9UHG0	3;1	3;1
B7Z4M1	B7Z4M1	Reticulon	RTN3	B7Z4M1	3	5.75184e+07	2.3644e+07	2.43268	0.00724802	1.2303	1.76916	4.059e+07	5.2199e+07	3.594e+07	5.4553e+07	1.0431e+08	2.2961e+07	3.1696e+07	2.7985e+07	1.3647e+07	2.1931e+07	25.2746	25.6375	25.0991	25.7012	26.6363	24.4527	24.9178	24.7381	23.7021	24.3865	4	3	3	47.2	15.4	15.4	12.747	0	38.583	576510000	18	B7Z4M1	B7Z4M1	Reticulon	RTN3	B7Z4M1	4	3
Q15125;C9J719;C9JJ78	Q15125;C9J719;C9JJ78	3-beta-hydroxysteroid-Delta(8),Delta(7)-isomerase	EBP	Q15125	2	1.27009e+08	2.49018e+08	0.51004	0.0386642	-1.13652	1.76551	7.9594e+07	1.4489e+08	1.3691e+08	2.2526e+08	4.8392e+07	2.5698e+08	2.2195e+08	1.9763e+08	3.3311e+08	2.3542e+08	26.2462	27.1104	27.0287	27.747	25.5283	27.9371	27.7257	27.5582	28.3114	27.8107	2	2	2	12.2	12.2	12.2	26.352	0	91.467	2699700000	44	Q15125;C9J719;C9JJ78	Q15125;C9J719;C9JJ78	3-beta-hydroxysteroid-Delta(8),Delta(7)-isomerase	EBP	Q15125	2;1;1	2;1;1
P40121;E7ENU9;B8ZZL6;H7C0X8	P40121;E7ENU9;B8ZZL6	Macrophage-capping protein	CAPG	P40121	21	1.29934e+09	2.8347e+09	0.45837	3.26777e-07	-1.12704	1.75136	1.3236e+09	1.2869e+09	1.4067e+09	1.1872e+09	1.2923e+09	2.9277e+09	2.8605e+09	2.8924e+09	2.733e+09	2.7599e+09	30.3018	30.2613	30.3897	30.1449	30.2673	31.4471	31.4136	31.4296	31.3478	31.362	21	21	21	54	54	54	38.498	0	323.31	29860000000	297	P40121;E7ENU9;B8ZZL6;H7C0X8	P40121;E7ENU9;B8ZZL6	Macrophage-capping protein	CAPG	P40121	21;17;12;4	21;17;12;4
A0A1B0GU86;C9JMV9;Q03154;A0A1B0GW23;A0A1B0GV31;A0A1B0GVA5	A0A1B0GU86;C9JMV9;Q03154;A0A1B0GW23	Aminoacylase-1	ABHD14A-ACY1;ACY1	A0A1B0GU86	5	2.47668e+07	1.12468e+07	2.20212	0.0427793	1.20536	1.73192	4.6604e+07	1.9805e+07	1.7696e+07	2.2667e+07	1.7062e+07	1.6371e+07	1.3803e+07	1.2155e+07	3.33804e+06	1.0567e+07	25.474	24.2394	24.0769	24.4341	24.0243	23.9646	23.7185	23.535	21.6706	23.3331	5	5	5	18	18	18	42.179	0	8.9439	238360000	5	A0A1B0GU86;C9JMV9;Q03154;A0A1B0GW23;A0A1B0GV31;A0A1B0GVA5	A0A1B0GU86;C9JMV9;Q03154;A0A1B0GW23	Aminoacylase-1	ABHD14A-ACY1;ACY1	A0A1B0GU86	5;5;5;4;2;1	5;5;5;4;2;1
O95197;F5H617;F5H891;F5GWG7	O95197	Reticulon-3	RTN3	O95197	4	5.98566e+08	2.59346e+08	2.30798	4.21304e-07	1.20412	1.73006	5.6278e+08	5.6605e+08	5.8579e+08	5.8113e+08	6.9708e+08	2.7102e+08	2.63e+08	2.6441e+08	2.6623e+08	2.3207e+08	29.068	29.0764	29.1258	29.1143	29.3767	28.0138	27.9705	27.9782	27.9881	27.79	5	5	4	7	7	3.2	112.61	0	106.63	5819200000	88	O95197;F5H617;F5H891;F5GWG7	O95197	Reticulon-3	RTN3	O95197	5;2;1;1	5;2;1;1
D6RIE3;D6RGV5;H0UI06;P14406	D6RIE3;D6RGV5;H0UI06;P14406	Cytochrome c oxidase subunit 7A2, mitochondrial	COX7A2	D6RIE3	1	8.86474e+06	4.48323e+06	1.97731	0.0435161	1.19969	1.72344	9.3341e+06	8.8652e+06	8.1357e+06	1.136e+07	6.6287e+06	8.43949e+06	1.68809e+06	2.82156e+06	3.09654e+06	6.3705e+06	23.1541	23.0797	22.9558	23.4375	22.6603	23.0087	20.687	21.4281	21.5622	22.603	1	1	1	14.3	14.3	14.3	10.264	0.0014789	2.9799	67434000	3	D6RIE3;D6RGV5;H0UI06;P14406	D6RIE3;D6RGV5;H0UI06;P14406	Cytochrome c oxidase subunit 7A2, mitochondrial	COX7A2	D6RIE3	1;1;1;1	1;1;1;1
Q0VDF9;H7C2A1;B0YIZ1	Q0VDF9	Heat shock 70 kDa protein 14	HSPA14	Q0VDF9	15	1.38434e+08	6.10496e+07	2.26757	0.000320809	1.19569	1.71747	1.6032e+08	1.6105e+08	1.2635e+08	1.3452e+08	1.0993e+08	7.1738e+07	7.0043e+07	6.6119e+07	4.0541e+07	5.6807e+07	27.2564	27.2629	26.9129	27.0032	26.712	26.0962	26.0617	25.9786	25.2729	25.7596	15	15	15	34	34	34	54.794	0	71.478	1323900000	71	Q0VDF9;H7C2A1;B0YIZ1	Q0VDF9	Heat shock 70 kDa protein 14	HSPA14	Q0VDF9	15;4;1	15;4;1
Q8TEM1	Q8TEM1	Nuclear pore membrane glycoprotein 210	NUP210	Q8TEM1	24	2.28784e+08	9.85438e+07	2.32165	0.000296251	1.19506	1.71653	2.9816e+08	1.9642e+08	1.7491e+08	2.3944e+08	2.3499e+08	9.1466e+07	1.1337e+08	9.4384e+07	9.6478e+07	9.7021e+07	28.1515	27.5494	27.382	27.8351	27.808	26.4467	26.7565	26.492	26.5237	26.5318	24	24	24	16.4	16.4	16.4	205.11	0	76.067	2188000000	62	Q8TEM1	Q8TEM1	Nuclear pore membrane glycoprotein 210	NUP210	Q8TEM1	24	24
G3V0I5;P49821;B4DE93;E9PQP1;E9PMX3;E9PLC6;E9PPR0;E9PJL9;H0YE81;E9PPD6;E9PPS5;H0YD04	G3V0I5;P49821;B4DE93;E9PQP1;E9PMX3	NADH dehydrogenase [ubiquinone] flavoprotein 1, mitochondrial	NDUFV1	G3V0I5	16	9.65864e+07	4.44284e+07	2.17398	0.0107994	1.19179	1.71164	1.3203e+08	6.641e+07	8.7096e+07	9.7928e+07	9.94681e+07	6.9498e+07	2.0327e+07	3.8562e+07	4.84e+07	4.5355e+07	26.9763	25.9849	26.3761	26.5452	26.5677	26.0505	24.2769	25.2007	25.5285	25.4348	16	16	16	50.1	50.1	50.1	50.054	0	49.541	945070000	41	G3V0I5;P49821;B4DE93;E9PQP1;E9PMX3;E9PLC6;E9PPR0;E9PJL9;H0YE81;E9PPD6;E9PPS5;H0YD04	G3V0I5;P49821;B4DE93;E9PQP1;E9PMX3	NADH dehydrogenase [ubiquinone] flavoprotein 1, mitochondrial	NDUFV1	G3V0I5	16;16;13;8;8;7;7;5;5;2;2;2	16;16;13;8;8;7;7;5;5;2;2;2
H7C457;H7BXV5;P39060	H7C457;H7BXV5;P39060	Collagen alpha-1(XVIII) chain;Endostatin	COL18A1	H7C457	3	6.77151e+06	1.3728e+07	0.493263	0.0124073	-1.09236	1.69956	7.6181e+06	8.4773e+06	7.77743e+06	3.07795e+06	6.9068e+06	1.0988e+07	1.3035e+07	1.455e+07	1.5475e+07	1.4592e+07	22.861	23.0152	22.8909	21.5535	22.7196	23.3894	23.6359	23.7945	23.8834	23.7987	3	3	3	10.4	10.4	10.4	30.917	0.00050684	3.4254	132040000	5	H7C457;H7BXV5;P39060	H7C457;H7BXV5;P39060	Collagen alpha-1(XVIII) chain;Endostatin	COL18A1	H7C457	3;3;3	3;3;3
O95810	O95810	Serum deprivation-response protein	SDPR	O95810	13	1.03672e+08	4.59506e+07	2.25615	4.08091e-05	1.18244	1.69769	1.1191e+08	1.1025e+08	1.1437e+08	9.6732e+07	8.5096e+07	4.6061e+07	5.9764e+07	3.7654e+07	4.3144e+07	4.313e+07	26.7378	26.7162	26.7691	26.5275	26.3426	25.457	25.8328	25.1663	25.3627	25.3622	13	13	13	28.9	28.9	28.9	47.173	0	39.988	1005800000	38	O95810	O95810	Serum deprivation-response protein	SDPR	O95810	13	13
P04179;F5H3C5;F5H4R2;F5GYZ5;G8JLJ2;G5E9P6;F5GXZ9	P04179;F5H3C5;F5H4R2;F5GYZ5;G8JLJ2	Superoxide dismutase [Mn], mitochondrial	SOD2	P04179	10	8.76292e+08	3.85818e+08	2.27126	3.46867e-07	1.18173	1.69662	7.8387e+08	8.8319e+08	9.1753e+08	8.1987e+08	9.77e+08	3.6474e+08	3.5318e+08	4.1434e+08	3.9171e+08	4.0512e+08	29.546	29.7181	29.7732	29.6108	29.8638	28.4423	28.3958	28.6262	28.5452	28.5938	10	10	10	43.2	43.2	43.2	24.75	0	146.68	8780400000	114	P04179;F5H3C5;F5H4R2;F5GYZ5;G8JLJ2;G5E9P6;F5GXZ9	P04179;F5H3C5;F5H4R2;F5GYZ5;G8JLJ2	Superoxide dismutase [Mn], mitochondrial	SOD2	P04179	10;8;8;8;6;2;2	10;8;8;8;6;2;2
P08572	P08572	Collagen alpha-2(IV) chain;Canstatin	COL4A2	P08572	7	7.88568e+07	3.50588e+07	2.24927	6.28871e-05	1.17941	1.69315	8.164e+07	6.9643e+07	6.9971e+07	8.2725e+07	9.0305e+07	2.6393e+07	4.008e+07	3.9429e+07	3.1851e+07	3.7541e+07	26.2828	26.0535	26.0603	26.3018	26.4283	24.6537	25.2564	25.2328	24.9248	25.162	7	7	7	6.8	6.8	6.8	167.55	0	79.28	773820000	22	P08572	P08572	Collagen alpha-2(IV) chain;Canstatin	COL4A2	P08572	7	7
Q15404	Q15404	Ras suppressor protein 1	RSU1	Q15404	10	1.54656e+08	6.92922e+07	2.23194	0.000322804	1.17906	1.69263	1.5568e+08	1.5602e+08	1.3616e+08	1.7817e+08	1.4725e+08	6.6583e+07	6.3194e+07	5.1303e+07	7.3501e+07	9.188e+07	27.214	27.2172	27.0207	27.4087	27.1337	25.9887	25.9133	25.6125	26.1313	26.4532	10	10	10	46.9	46.9	46.9	31.54	0	22.866	1542200000	59	Q15404	Q15404	Ras suppressor protein 1	RSU1	Q15404	10	10
Q9Y314;M0R3B2;A0A075B6F9;M0R1K2;A0A075B797;M0QX85;M0R1T7	Q9Y314;M0R3B2;A0A075B6F9;M0R1K2	Nitric oxide synthase-interacting protein	NOSIP	Q9Y314	9	8.26406e+07	4.04014e+07	2.04549	0.0315803	1.17541	1.68719	7.585e+07	8.57059e+07	7.8688e+07	7.6814e+07	9.6145e+07	5.0602e+07	4.46e+07	5.5751e+07	1.3663e+07	3.7391e+07	26.1766	26.3529	26.2296	26.1949	26.5187	25.5927	25.4105	25.7325	23.7038	25.1562	9	9	9	44.2	44.2	44.2	33.172	0	54.289	838530000	36	Q9Y314;M0R3B2;A0A075B6F9;M0R1K2;A0A075B797;M0QX85;M0R1T7	Q9Y314;M0R3B2;A0A075B6F9;M0R1K2	Nitric oxide synthase-interacting protein	NOSIP	Q9Y314	9;8;8;5;4;3;2	9;8;8;5;4;3;2
P05556;E7EQW5;C9JPK5;Q5T3E6;E9PLR6;E7EUI6;E7ERX5;C9JJP8;Q5T3E5;E9PQJ2;H7C4N8	P05556	Integrin beta-1	ITGB1	P05556	45	9.8138e+09	4.3641e+09	2.24875	7.84249e-10	1.16948	1.67833	9.9359e+09	9.79149e+09	1.0039e+10	9.93561e+09	9.36699e+09	4.40511e+09	4.4798e+09	4.3025e+09	4.5149e+09	4.1182e+09	33.21	33.1889	33.2249	33.21	33.1249	32.0365	32.0608	32.0025	32.072	31.9394	45	45	45	46.1	46.1	46.1	88.414	0	323.31	97170000000	852	P05556;E7EQW5;C9JPK5;Q5T3E6;E9PLR6;E7EUI6;E7ERX5;C9JJP8;Q5T3E5;E9PQJ2;H7C4N8	P05556	Integrin beta-1	ITGB1	P05556	45;11;9;9;9;9;7;5;5;5;5	45;11;9;9;9;9;7;5;5;5;5
Q01628;E9PS44;H7BYV1;E9PQN9;P13164;Q01629;C9JQL5	Q01628;E9PS44	Interferon-induced transmembrane protein 3	IFITM3	Q01628	3	1.00193e+08	4.37162e+07	2.2919	0.00124959	1.16425	1.67052	6.7904e+07	1.01e+08	9.3841e+07	1.0182e+08	1.364e+08	3.8538e+07	4.3869e+07	4.5944e+07	4.4711e+07	4.5519e+07	26.017	26.5898	26.4837	26.6014	27.0233	25.1998	25.3867	25.4534	25.4141	25.44	3	3	3	48.9	48.9	48.9	14.632	0	16.444	1022900000	23	Q01628;E9PS44;H7BYV1;E9PQN9;P13164;Q01629;C9JQL5	Q01628;E9PS44	Interferon-induced transmembrane protein 3	IFITM3	Q01628	3;2;1;1;1;1;1	3;2;1;1;1;1;1
Q9UNF1;Q5H909;Q5H907;A0A087X070;G5E9N2;Q12816	Q9UNF1;Q5H909;Q5H907	Melanoma-associated antigen D2	MAGED2	Q9UNF1	22	1.63212e+08	3.3994e+08	0.48012	8.22516e-05	-1.06594	1.66011	1.9457e+08	1.4718e+08	1.6856e+08	1.5667e+08	1.4908e+08	3.3873e+08	3.4387e+08	3.2876e+08	3.3703e+08	3.5131e+08	27.5357	27.133	27.3287	27.2232	27.1515	28.3356	28.3573	28.2925	28.3283	28.3882	23	23	22	48.3	48.3	46.4	64.953	0	277.28	3615300000	123	Q9UNF1;Q5H909;Q5H907;A0A087X070;G5E9N2;Q12816	Q9UNF1;Q5H909;Q5H907	Melanoma-associated antigen D2	MAGED2	Q9UNF1	23;22;18;2;2;2	23;22;18;2;2;2
F6RY50;Q96FS4	F6RY50;Q96FS4	Signal-induced proliferation-associated protein 1	SIPA1	F6RY50	7	3.48102e+07	1.504e+07	2.31451	0.00661589	1.15544	1.65736	3.68e+07	3.2706e+07	2.3061e+07	5.8728e+07	2.2756e+07	1.6591e+07	1.6758e+07	1.203e+07	1.9394e+07	1.0427e+07	25.1332	24.9631	24.459	25.8075	24.4397	23.9839	23.9983	23.5201	24.2091	23.3138	7	7	7	10.9	10.9	10.9	101.82	0	23.587	334480000	14	F6RY50;Q96FS4	F6RY50;Q96FS4	Signal-induced proliferation-associated protein 1	SIPA1	F6RY50	7;7	7;7
A0A087WTZ5;E9PJ81;Q04323;E9PRQ7;E9PS08	A0A087WTZ5;E9PJ81;Q04323;E9PRQ7	UBX domain-containing protein 1	UBXN1	A0A087WTZ5	5	3.33736e+07	1.49158e+07	2.23747	0.000891796	1.15011	1.6494	3.6011e+07	4.3219e+07	3.2922e+07	3.3673e+07	2.1043e+07	1.192e+07	1.2601e+07	1.4989e+07	2.035e+07	1.4719e+07	25.1019	25.3652	24.9725	25.0051	24.3268	23.5069	23.587	23.8374	24.2785	23.8112	5	5	5	26.5	26.5	26.5	27.015	0	48.429	321900000	14	A0A087WTZ5;E9PJ81;Q04323;E9PRQ7;E9PS08	A0A087WTZ5;E9PJ81;Q04323;E9PRQ7	UBX domain-containing protein 1	UBXN1	A0A087WTZ5	5;5;5;4;1	5;5;5;4;1
P04792;F8WE04;C9J3N8	P04792;F8WE04	Heat shock protein beta-1	HSPB1	P04792	22	2.37334e+09	4.9429e+09	0.480151	5.84516e-07	-1.0564	1.64586	2.4182e+09	2.2764e+09	2.2858e+09	2.5511e+09	2.3352e+09	5.4829e+09	4.8416e+09	4.4497e+09	5.0773e+09	4.863e+09	31.1713	31.0841	31.0901	31.2485	31.1209	32.3523	32.1728	32.0511	32.2414	32.1792	22	22	22	94.1	94.1	94.1	22.782	0	261.31	52925000000	410	P04792;F8WE04;C9J3N8	P04792;F8WE04	Heat shock protein beta-1	HSPB1	P04792	22;12;4	22;12;4
A0A087X1H5;Q15057;A0A0U1RQT1;H7C3K3;H7C3Q8	A0A087X1H5;Q15057;A0A0U1RQT1;H7C3K3	Arf-GAP with coiled-coil, ANK repeat and PH domain-containing protein 2	ACAP2	A0A087X1H5	5	1.00464e+07	4.87336e+06	2.06148	0.0221136	1.14537	1.64233	1.1166e+07	8.19521e+06	6.16061e+06	1.2015e+07	1.2695e+07	8.8147e+06	2.31951e+06	3.72963e+06	3.61792e+06	5.88507e+06	23.4126	22.9663	22.5546	23.5183	23.5978	23.0715	21.1454	21.8306	21.7867	22.4886	5	5	5	9	9	9	88.02	0.00030931	8.1568	100600000	4	A0A087X1H5;Q15057;A0A0U1RQT1;H7C3K3;H7C3Q8	A0A087X1H5;Q15057;A0A0U1RQT1;H7C3K3	Arf-GAP with coiled-coil, ANK repeat and PH domain-containing protein 2	ACAP2	A0A087X1H5	5;5;4;3;1	5;5;4;3;1
Q9Y5V3	Q9Y5V3	Melanoma-associated antigen D1	MAGED1	Q9Y5V3	8	2.27244e+07	4.68224e+07	0.485332	0.00154287	-1.04952	1.63559	1.9255e+07	1.5996e+07	2.4783e+07	3.1385e+07	2.2203e+07	6.1968e+07	3.4628e+07	4.9507e+07	4.9846e+07	3.8163e+07	24.1987	23.9312	24.5628	24.9036	24.4043	25.885	25.0454	25.5611	25.571	25.1857	9	8	8	16.1	14.5	14.5	86.16	0	140.99	505450000	21	Q9Y5V3	Q9Y5V3	Melanoma-associated antigen D1	MAGED1	Q9Y5V3	9	8
Q9Y478	Q9Y478	5-AMP-activated protein kinase subunit beta-1	PRKAB1	Q9Y478	3	1.29173e+07	2.44064e+07	0.52926	0.0413525	-1.04743	1.63247	4.37271e+06	1.4065e+07	1.5633e+07	1.5518e+07	1.4998e+07	2.5516e+07	2.2309e+07	2.3029e+07	2.2279e+07	2.8899e+07	22.0601	23.7456	23.8981	23.8874	23.8383	24.6049	24.4111	24.4569	24.4092	24.7845	3	3	3	24.8	24.8	24.8	30.382	0	22.953	265430000	10	Q9Y478	Q9Y478	5-AMP-activated protein kinase subunit beta-1	PRKAB1	Q9Y478	3	3
A0A0R4J2G3;A0A0A0MTJ9;Q6PIU2;H7C046;F8WE33	A0A0R4J2G3;A0A0A0MTJ9;Q6PIU2;H7C046	Neutral cholesterol ester hydrolase 1	NCEH1	A0A0R4J2G3	18	1.18712e+09	5.386e+08	2.20408	3.44865e-06	1.13631	1.62879	1.3677e+09	1.1592e+09	1.0219e+09	1.2629e+09	1.1239e+09	5.1291e+08	5.807e+08	5.0561e+08	5.8635e+08	5.0743e+08	30.3491	30.1105	29.9286	30.2341	30.0659	28.9341	29.1132	28.9135	29.1272	28.9186	18	18	18	45.7	45.7	45.7	49.062	0	162.89	11617000000	202	A0A0R4J2G3;A0A0A0MTJ9;Q6PIU2;H7C046;F8WE33	A0A0R4J2G3;A0A0A0MTJ9;Q6PIU2;H7C046	Neutral cholesterol ester hydrolase 1	NCEH1	A0A0R4J2G3	18;18;18;14;1	18;18;18;14;1
Q92783;A6NMU3;C9J1E5	Q92783;A6NMU3	Signal transducing adapter molecule 1	STAM	Q92783	12	3.99432e+08	1.82442e+08	2.18936	1.5229e-07	1.13216	1.62259	3.7897e+08	4.0542e+08	4.2634e+08	3.9484e+08	3.9159e+08	1.7868e+08	1.748e+08	1.7724e+08	2.0558e+08	1.7591e+08	28.4975	28.5948	28.6674	28.5567	28.5448	27.4128	27.3811	27.4011	27.6151	27.3903	14	14	12	32.6	32.6	29.1	59.179	0	173.9	4452900000	80	Q92783;A6NMU3;C9J1E5	Q92783;A6NMU3	Signal transducing adapter molecule 1	STAM	Q92783	14;8;1	14;8;1
A0A0A0MRI1;Q8IXQ4;A0A087WW86	A0A0A0MRI1;Q8IXQ4;A0A087WW86	GPALPP motifs-containing protein 1	GPALPP1	A0A0A0MRI1	2	6.74196e+06	3.07507e+06	2.19246	0.00122299	1.12938	1.61844	6.8925e+06	7.0795e+06	5.4374e+06	4.8917e+06	9.4087e+06	3.8302e+06	2.89148e+06	2.02599e+06	3.6598e+06	2.96786e+06	22.7166	22.7552	22.3745	22.2219	23.1656	21.869	21.4634	20.9502	21.8033	21.501	2	2	2	8	8	8	37.971	0.00028539	5.7675	53290000	2	A0A0A0MRI1;Q8IXQ4;A0A087WW86	A0A0A0MRI1;Q8IXQ4;A0A087WW86	GPALPP motifs-containing protein 1	GPALPP1	A0A0A0MRI1	2;2;1	2;2;1
A0A0C4DGJ7;Q8WUH1;H0YHA3;B4DL54;H0YHB4;H0YIM9;H0YID9;H0YIM3	A0A0C4DGJ7;Q8WUH1;H0YHA3;B4DL54	Protein Churchill	CHURC1;CHURC1-FNTB	A0A0C4DGJ7	3	9.39749e+06	1.79338e+07	0.52401	0.0261163	-1.03599	1.61537	6.41994e+06	9.1632e+06	4.50932e+06	1.0895e+07	1.6e+07	1.6349e+07	1.7001e+07	2.1565e+07	1.2655e+07	2.2099e+07	22.6141	23.1274	22.1045	23.3772	23.9316	23.9627	24.0191	24.3622	23.5932	24.3975	3	3	3	51.8	51.8	51.8	12.887	0.00030979	8.1727	184810000	11	A0A0C4DGJ7;Q8WUH1;H0YHA3;B4DL54;H0YHB4;H0YIM9;H0YID9;H0YIM3	A0A0C4DGJ7;Q8WUH1;H0YHA3;B4DL54	Protein Churchill	CHURC1;CHURC1-FNTB	A0A0C4DGJ7	3;3;2;2;1;1;1;1	3;3;2;2;1;1;1;1
P84022;H3BVD1;O15198;H0YMP2;H0YL71;H3BP09;Q15797;H0YNV1;D6RAY1;D6REQ3;H0YKE2;D6RDN7;D6RIZ9;D6RD62;D6RBB4;H3BQ00	P84022	Mothers against decapentaplegic homolog 3	SMAD3	P84022	2	1.208e+07	5.4663e+06	2.20991	0.000390827	1.12635	1.61391	1.2419e+07	1.078e+07	1.57638e+07	9.94529e+06	1.1492e+07	5.4165e+06	5.5402e+06	5.2368e+06	5.8088e+06	5.3292e+06	23.566	23.3619	23.9101	23.2456	23.4541	22.3689	22.4015	22.3203	22.4698	22.3455	8	2	2	19.8	5.2	5.2	48.08	0.00028369	5.6129	100250000	12	P84022;H3BVD1;O15198;H0YMP2;H0YL71;H3BP09;Q15797;H0YNV1;D6RAY1;D6REQ3;H0YKE2;D6RDN7;D6RIZ9;D6RD62;D6RBB4;H3BQ00	P84022	Mothers against decapentaplegic homolog 3	SMAD3	P84022	8;3;3;2;2;2;2;1;1;1;1;1;1;1;1;1	2;0;0;0;0;0;0;0;0;0;0;0;0;0;0;0
P32320	P32320	Cytidine deaminase	CDA	P32320	6	3.89186e+07	7.2763e+07	0.534868	0.0319792	-1.02908	1.60507	1.6706e+07	3.3379e+07	4.3209e+07	3.3614e+07	6.7685e+07	9.31989e+07	7.1799e+07	6.4924e+07	6.2972e+07	7.0921e+07	23.9939	24.9924	25.3648	25.0026	26.0123	26.4738	26.0975	25.9522	25.9082	26.0797	6	6	6	63	63	63	16.185	0	117.48	835600000	35	P32320	P32320	Cytidine deaminase	CDA	P32320	6	6
P20591;F8W8T1;H9KVC7;H9KVC9;H9KVD0;H9KVC4;H9KVC3;H9KVD3	P20591;F8W8T1	Interferon-induced GTP-binding protein Mx1;Interferon-induced GTP-binding protein Mx1, N-terminally processed	MX1	P20591	28	5.81062e+08	2.67352e+08	2.1734	6.84029e-07	1.1175	1.6007	6.7101e+08	5.4951e+08	5.3612e+08	5.7485e+08	5.7382e+08	2.7463e+08	2.7695e+08	2.8361e+08	2.4564e+08	2.5593e+08	29.3218	29.0336	28.998	29.0986	29.096	28.0329	28.045	28.0793	27.872	27.9312	32	32	28	54.2	54.2	44.9	75.519	0	210.97	5742200000	172	P20591;F8W8T1;H9KVC7;H9KVC9;H9KVD0;H9KVC4;H9KVC3;H9KVD3	P20591;F8W8T1	Interferon-induced GTP-binding protein Mx1;Interferon-induced GTP-binding protein Mx1, N-terminally processed	MX1	P20591	32;29;11;11;4;4;2;2	32;29;11;11;4;4;2;2
Q9BVC6	Q9BVC6	Transmembrane protein 109	TMEM109	Q9BVC6	6	3.9054e+08	1.81396e+08	2.15297	6.91769e-05	1.11609	1.5986	4.0416e+08	3.8658e+08	3.4309e+08	4.5419e+08	3.6468e+08	2.0143e+08	1.5086e+08	2.1713e+08	1.8788e+08	1.4968e+08	28.5904	28.5262	28.354	28.7587	28.4421	27.5857	27.1686	27.694	27.4852	27.1573	6	6	6	16.5	16.5	16.5	26.21	0	38.704	3841400000	37	Q9BVC6	Q9BVC6	Transmembrane protein 109	TMEM109	Q9BVC6	6	6
Q14699;G3XAJ6;C9JHG2;C9JRN3;C9JWQ9;F8WAR1	Q14699;G3XAJ6;C9JHG2	Raftlin	RFTN1	Q14699	9	6.01728e+07	2.77332e+07	2.1697	4.90024e-07	1.1154	1.59756	6.3134e+07	5.8087e+07	5.744e+07	5.4696e+07	6.7507e+07	2.7416e+07	2.6468e+07	2.5997e+07	2.8934e+07	2.9851e+07	25.9119	25.7917	25.7756	25.7049	26.0085	24.7085	24.6577	24.6318	24.7863	24.8313	9	9	9	28.4	28.4	28.4	63.145	0	45.072	593250000	24	Q14699;G3XAJ6;C9JHG2;C9JRN3;C9JWQ9;F8WAR1	Q14699;G3XAJ6;C9JHG2	Raftlin	RFTN1	Q14699	9;8;5;2;1;1	9;8;5;2;1;1
E9PLM9;E9PR04;E9PQR7;E9PM90;Q9UK41	E9PLM9;E9PR04;E9PQR7;E9PM90;Q9UK41	Vacuolar protein sorting-associated protein 28 homolog	VPS28	E9PLM9	1	8.05674e+06	3.71219e+06	2.17035	0.0218131	1.11077	1.59066	9.9151e+06	8.7916e+06	3.63513e+06	7.18189e+06	1.076e+07	4.28595e+06	4.98579e+06	3.68449e+06	3.9126e+06	1.69212e+06	23.2412	23.0677	21.7936	22.7759	23.3592	22.0312	22.2494	21.813	21.8997	20.6904	1	1	1	71.4	71.4	71.4	3.9415	0.00054069	4.4915	36500000	1	E9PLM9;E9PR04;E9PQR7;E9PM90;Q9UK41	E9PLM9;E9PR04;E9PQR7;E9PM90;Q9UK41	Vacuolar protein sorting-associated protein 28 homolog	VPS28	E9PLM9	1;1;1;1;1	1;1;1;1;1
Q15833;M0R0M7;M0R0D4;M0R1A1;M0QZ54;R4GMY7;M0R376;M0R118;A0A087WUN8	Q15833;M0R0M7	Syntaxin-binding protein 2	STXBP2	Q15833	8	2.51248e+07	1.2357e+07	2.03324	0.0123037	1.09986	1.57435	2.7035e+07	3.0358e+07	2.7811e+07	2.228e+07	1.814e+07	6.28112e+06	9.19599e+06	1.909e+07	1.3115e+07	1.4103e+07	24.6883	24.8556	24.7292	24.4092	24.1127	22.5826	23.1326	24.1863	23.6447	23.7495	9	8	8	13	11.8	11.8	66.452	0	10.473	232570000	14	Q15833;M0R0M7;M0R0D4;M0R1A1;M0QZ54;R4GMY7;M0R376;M0R118;A0A087WUN8	Q15833;M0R0M7	Syntaxin-binding protein 2	STXBP2	Q15833	9;7;3;3;1;1;1;1;1	8;6;3;2;1;1;1;1;1
Q99661;Q5JR91;Q5JR89	Q99661;Q5JR91	Kinesin-like protein KIF2C;Kinesin-like protein	KIF2C	Q99661	9	3.14102e+07	6.30318e+07	0.498323	7.41108e-05	-1.00826	1.57396	3.063e+07	2.892e+07	3.3976e+07	3.8201e+07	2.5324e+07	5.2921e+07	6.1886e+07	7.2332e+07	7.1091e+07	5.6929e+07	24.8684	24.7856	25.018	25.1871	24.594	25.6573	25.8831	26.1081	26.0832	25.7627	10	9	9	16.7	15.4	15.4	81.312	0	24.871	681060000	31	Q99661;Q5JR91;Q5JR89	Q99661;Q5JR91	Kinesin-like protein KIF2C;Kinesin-like protein	KIF2C	Q99661	10;5;2	9;5;2
Q92615;X6RCG6;V9GYI5;B5MCU2	Q92615	La-related protein 4B	LARP4B	Q92615	2	1.25606e+07	2.51212e+07	0.500001	0.000591829	-1.00733	1.57258	1.5517e+07	1.078e+07	1.1125e+07	9.8721e+06	1.5509e+07	2.2867e+07	1.9854e+07	2.3505e+07	2.7425e+07	3.1955e+07	23.8873	23.3619	23.4073	23.2349	23.8866	24.4468	24.2429	24.4865	24.709	24.9295	3	2	2	4.2	3.3	3.3	80.551	0.00051666	3.6797	267020000	10	Q92615;X6RCG6;V9GYI5;B5MCU2	Q92615	La-related protein 4B	LARP4B	Q92615	3;1;1;1	2;1;1;1
J3KRG9;J3KSM6;P55042	J3KRG9;J3KSM6;P55042	GTP-binding protein RAD	RRAD	J3KRG9	2	6.31469e+06	1.14456e+07	0.551713	0.0454319	-1.00441	1.56822	7.17886e+06	4.26449e+06	2.50629e+06	8.61386e+06	9.00994e+06	1.0639e+07	1.1207e+07	1.3232e+07	1.0968e+07	1.1182e+07	22.7753	22.0239	21.2571	23.0382	23.1031	23.3429	23.4179	23.6575	23.3868	23.4147	2	2	2	22.8	22.8	22.8	14.364	0.00051099	3.5192	85013000	2	J3KRG9;J3KSM6;P55042	J3KRG9;J3KSM6;P55042	GTP-binding protein RAD	RRAD	J3KRG9	2;2;2	2;2;2
Q9UI42;B7Z5J4;C9J6N7;C9J3P4	Q9UI42;B7Z5J4	Carboxypeptidase A4	CPA4	Q9UI42	9	1.03539e+08	2.07518e+08	0.498942	9.73234e-08	-1.00227	1.56502	1.0991e+08	1.0511e+08	1.0187e+08	9.56269e+07	1.0518e+08	2.1233e+08	1.891e+08	2.0659e+08	2.2516e+08	2.0441e+08	26.7117	26.6473	26.6022	26.5109	26.6483	27.6617	27.4946	27.6222	27.7464	27.6069	9	9	9	29	29	29	47.351	0	38.265	2216600000	52	Q9UI42;B7Z5J4;C9J6N7;C9J3P4	Q9UI42;B7Z5J4	Carboxypeptidase A4	CPA4	Q9UI42	9;8;3;2	9;8;3;2
A0A0A6YYC7;Q96JP5;H3BTR0	A0A0A6YYC7;Q96JP5	E3 ubiquitin-protein ligase ZFP91	ZFP91-CNTF;ZFP91	A0A0A6YYC7	3	1.95636e+07	9.96455e+06	1.96332	0.0219643	1.09168	1.56214	1.9449e+07	2.497e+07	1.6202e+07	1.8341e+07	1.8856e+07	1.69786e+07	5.75276e+06	1.1398e+07	5.40139e+06	1.0292e+07	24.2132	24.5737	23.9497	24.1286	24.1685	24.0172	22.4558	23.4423	22.3649	23.295	3	3	3	11.7	11.7	11.7	59.57	0	15.276	167230000	14	A0A0A6YYC7;Q96JP5;H3BTR0	A0A0A6YYC7;Q96JP5	E3 ubiquitin-protein ligase ZFP91	ZFP91-CNTF;ZFP91	A0A0A6YYC7	3;3;1	3;3;1
O95239;Q2VIQ3;Q5JRK0;H0Y718;Q6ZMV9	O95239	Chromosome-associated kinesin KIF4A	KIF4A	O95239	16	3.25344e+07	6.22152e+07	0.522933	0.00862759	-0.99896	1.56008	5.368e+07	3.2493e+07	2.1232e+07	3.0743e+07	2.4524e+07	5.3276e+07	6.3305e+07	5.4129e+07	6.3178e+07	7.7188e+07	25.6779	24.9536	24.3397	24.8738	24.5477	25.667	25.9158	25.6899	25.9129	26.2019	17	17	16	16.6	16.6	15.7	139.88	0	61.133	682630000	38	O95239;Q2VIQ3;Q5JRK0;H0Y718;Q6ZMV9	O95239	Chromosome-associated kinesin KIF4A	KIF4A	O95239	17;8;1;1;1	17;8;1;1;1
Q14247;H0YCD9;H0YEV2;F8WDD5;F8WEZ6;E7EVW7;P14317	Q14247	Src substrate cortactin	CTTN	Q14247	43	3.55596e+09	1.66814e+09	2.13169	3.79906e-07	1.09007	1.55973	3.289e+09	3.6884e+09	3.9856e+09	3.3877e+09	3.4291e+09	1.7294e+09	1.6295e+09	1.6524e+09	1.7767e+09	1.5527e+09	31.615	31.7803	31.8921	31.6577	31.6752	30.6876	30.6018	30.6219	30.7266	30.5321	43	43	43	66.7	66.7	66.7	61.585	0	323.31	36261000000	502	Q14247;H0YCD9;H0YEV2;F8WDD5;F8WEZ6;E7EVW7;P14317	Q14247	Src substrate cortactin	CTTN	Q14247	43;8;5;1;1;1;1	43;8;5;1;1;1;1
O95155;K7EP75	O95155	Ubiquitin conjugation factor E4 B	UBE4B	O95155	6	2.64272e+07	1.29035e+07	2.04807	0.0439374	1.08739	1.55573	2.53e+07	2.0327e+07	4.8209e+07	1.9676e+07	1.8624e+07	1.3893e+07	2.0368e+07	4.47242e+06	1.2193e+07	1.3591e+07	24.5926	24.2769	25.5228	24.2299	24.1507	23.7279	24.2798	22.0926	23.5395	23.6961	6	6	6	6.1	6.1	6.1	146.18	0	9.8498	257820000	17	O95155;K7EP75	O95155	Ubiquitin conjugation factor E4 B	UBE4B	O95155	6;1	6;1
Q86XL3;F5H6J0;F5H1D4	Q86XL3	Ankyrin repeat and LEM domain-containing protein 2	ANKLE2	Q86XL3	9	1.72728e+07	3.50968e+07	0.492147	0.00317097	-0.985015	1.53925	1.9296e+07	1.5041e+07	1.7253e+07	1.837e+07	1.6404e+07	3.4649e+07	5.0974e+07	3.3612e+07	2.379e+07	3.2459e+07	24.2018	23.8424	24.0403	24.1308	23.9675	25.0463	25.6033	25.0025	24.5039	24.9521	9	9	9	14.8	14.8	14.8	104.11	0	20.186	375150000	14	Q86XL3;F5H6J0;F5H1D4	Q86XL3	Ankyrin repeat and LEM domain-containing protein 2	ANKLE2	Q86XL3	9;2;1	9;2;1
Q8NFQ8	Q8NFQ8	Torsin-1A-interacting protein 2	TOR1AIP2	Q8NFQ8	14	1.75634e+08	8.34904e+07	2.10364	3.80612e-05	1.07631	1.53919	1.424e+08	1.8283e+08	1.8222e+08	1.661e+08	2.0462e+08	7.815e+07	7.8282e+07	1.0663e+08	8.2671e+07	7.1719e+07	27.0854	27.4459	27.4411	27.3075	27.6084	26.2197	26.2222	26.668	26.3009	26.0959	15	14	14	43.4	41.3	41.3	51.263	0	128.28	1761400000	65	Q8NFQ8	Q8NFQ8	Torsin-1A-interacting protein 2	TOR1AIP2	Q8NFQ8	15	14
E7ETY4;E9PC69;Q7KZI7;F5H4F6;F5H6N2;F5H4J8;H0YNV4	E7ETY4;E9PC69;Q7KZI7	Serine/threonine-protein kinase MARK2	MARK2	E7ETY4	10	1.16562e+08	5.97948e+07	1.94937	0.0275801	1.07299	1.53423	1.6748e+08	1.2113e+08	1.2735e+08	9.17801e+07	7.5071e+07	3.3013e+07	1.2193e+08	4.8985e+07	3.9287e+07	5.5759e+07	27.3194	26.852	26.9242	26.4517	26.1618	24.9765	26.8615	25.5458	25.2275	25.7327	12	12	10	25.3	25.3	22.5	78.452	0	40.564	1161200000	30	E7ETY4;E9PC69;Q7KZI7;F5H4F6;F5H6N2;F5H4J8;H0YNV4	E7ETY4;E9PC69;Q7KZI7	Serine/threonine-protein kinase MARK2	MARK2	E7ETY4	12;12;11;4;3;2;1	12;12;11;4;3;2;1
Q9BWD1	Q9BWD1	Acetyl-CoA acetyltransferase, cytosolic	ACAT2	Q9BWD1	23	1.64748e+09	3.23866e+09	0.508692	3.11433e-08	-0.975831	1.52554	1.5693e+09	1.7527e+09	1.7207e+09	1.5732e+09	1.6215e+09	3.368e+09	3.1367e+09	3.3065e+09	3.298e+09	3.0841e+09	30.5475	30.7069	30.6803	30.5511	30.5947	31.6492	31.5466	31.6227	31.6189	31.5222	23	23	23	74.1	74.1	74.1	41.35	0	323.31	35647000000	419	Q9BWD1	Q9BWD1	Acetyl-CoA acetyltransferase, cytosolic	ACAT2	Q9BWD1	23	23
F5H2U8;F5H2A4;P52926	F5H2U8;F5H2A4;P52926	High mobility group protein HMGI-C	HMGA2	F5H2U8	1	7.97458e+06	3.84719e+06	2.07283	0.00185794	1.06405	1.52087	8.0798e+06	8.6556e+06	6.6801e+06	1.0619e+07	5.8384e+06	3.75122e+06	2.77682e+06	2.9832e+06	5.4217e+06	4.303e+06	22.9459	23.0452	22.6714	23.3401	22.4771	21.8389	21.405	21.5084	22.3703	22.0369	3	3	1	43.4	43.4	9.1	10.767	0	11.236	67426000	6	F5H2U8;F5H2A4;P52926	F5H2U8;F5H2A4;P52926	High mobility group protein HMGI-C	HMGA2	F5H2U8	3;3;3	3;3;3
P29966	P29966	Myristoylated alanine-rich C-kinase substrate	MARCKS	P29966	13	8.0133e+08	1.53326e+09	0.522631	0.00430022	-0.972512	1.52058	5.0313e+08	9.7838e+08	9.2941e+08	8.4357e+08	7.5216e+08	1.5109e+09	1.4928e+09	1.5917e+09	1.6079e+09	1.463e+09	28.9064	29.8658	29.7917	29.6519	29.4865	30.4928	30.4754	30.5679	30.5825	30.4463	13	13	13	47.6	47.6	47.6	31.554	0	213.26	16667000000	198	P29966	P29966	Myristoylated alanine-rich C-kinase substrate	MARCKS	P29966	13	13
D6RCM8;O95379	D6RCM8;O95379	Tumor necrosis factor alpha-induced protein 8	TNFAIP8	D6RCM8	2	3.75164e+07	7.43926e+07	0.504303	0.00310116	-0.972121	1.52	2.619e+07	4.3187e+07	4.0692e+07	4.5497e+07	3.2016e+07	1.1045e+08	6.274e+07	5.7367e+07	6.0739e+07	8.06669e+07	24.6425	25.3641	25.2782	25.4393	24.9323	26.7188	25.9029	25.7737	25.8561	26.2655	2	2	2	7.5	7.5	7.5	23.257	0.0061475	1.9161	800510000	3	D6RCM8;O95379	D6RCM8;O95379	Tumor necrosis factor alpha-induced protein 8	TNFAIP8	D6RCM8	2;2	2;2
P45877	P45877	Peptidyl-prolyl cis-trans isomerase C	PPIC	P45877	3	2.42986e+07	4.57694e+07	0.530892	0.00765915	-0.969642	1.51629	3.5813e+07	1.8293e+07	1.8028e+07	1.9928e+07	2.9431e+07	5.006e+07	4.3249e+07	4.5319e+07	4.3955e+07	4.6264e+07	25.094	24.1248	24.1037	24.2483	24.8108	25.5772	25.3662	25.4336	25.3895	25.4634	3	3	3	14.6	14.6	14.6	22.763	0.00030423	7.5685	494330000	27	P45877	P45877	Peptidyl-prolyl cis-trans isomerase C	PPIC	P45877	3	3
P06737;E9PK47	P06737;E9PK47	Glycogen phosphorylase, liver form;Alpha-1,4 glucan phosphorylase	PYGL	P06737	43	6.03044e+08	1.17736e+09	0.5122	2.50254e-05	-0.969479	1.51605	6.9871e+08	5.6928e+08	5.6035e+08	6.0398e+08	5.829e+08	1.1534e+09	1.1927e+09	1.1576e+09	1.227e+09	1.1561e+09	29.3801	29.0846	29.0618	29.1699	29.1187	30.1032	30.1516	30.1085	30.1925	30.1066	52	44	43	62.5	55.1	53.8	97.147	0	323.31	12719000000	292	P06737;E9PK47	P06737;E9PK47	Glycogen phosphorylase, liver form;Alpha-1,4 glucan phosphorylase	PYGL	P06737	52;48	44;40
A0A0A0MRE5;Q9ULH1;H0YBF7;A0A286YFG8;H0YBM4;E5RHD7	A0A0A0MRE5;Q9ULH1;H0YBF7	Arf-GAP with SH3 domain, ANK repeat and PH domain-containing protein 1	ASAP1	A0A0A0MRE5	6	3.97282e+07	1.75234e+07	2.26715	0.0361869	1.06052	1.5156	1.4068e+07	4.0704e+07	4.5225e+07	4.1693e+07	5.6951e+07	1.6603e+07	1.6897e+07	1.34e+07	2.0238e+07	2.0479e+07	23.7459	25.2787	25.4306	25.3133	25.7632	23.9849	24.0103	23.6757	24.2706	24.2876	8	8	6	9	9	8	124.77	0	32.571	401780000	25	A0A0A0MRE5;Q9ULH1;H0YBF7;A0A286YFG8;H0YBM4;E5RHD7	A0A0A0MRE5;Q9ULH1;H0YBF7	Arf-GAP with SH3 domain, ANK repeat and PH domain-containing protein 1	ASAP1	A0A0A0MRE5	8;8;7;2;2;1	8;8;7;2;2;1
Q9Y287	Q9Y287	Integral membrane protein 2B;BRI2, membrane form;BRI2 intracellular domain;BRI2C, soluble form;Bri23 peptide	ITM2B	Q9Y287	1	1.02851e+07	5.48154e+06	1.87631	0.0463937	1.0599	1.51468	9.3414e+06	1.1864e+07	1.0504e+07	1.111e+07	8.6061e+06	5.8896e+06	7.8932e+06	1.86182e+06	7.2741e+06	4.489e+06	23.1552	23.5001	23.3244	23.4054	23.0369	22.4897	22.9122	20.8283	22.7943	22.098	1	1	1	3.8	3.8	3.8	30.338	0.0021792	2.7451	104770000	2	Q9Y287	Q9Y287	Integral membrane protein 2B;BRI2, membrane form;BRI2 intracellular domain;BRI2C, soluble form;Bri23 peptide	ITM2B	Q9Y287	1	1
A0A087WT99;Q9H0W9;E9PQS1;E9PPB5;E9PR95;E9PSC3;E9PLC5;E9PLB3;E9PIP1;E9PJU8	A0A087WT99;Q9H0W9;E9PQS1;E9PPB5;E9PR95;E9PSC3;E9PLC5;E9PLB3;E9PIP1;E9PJU8	Ester hydrolase C11orf54	C11orf54	A0A087WT99	2	3.71366e+07	1.7574e+07	2.11316	0.00411602	1.05541	1.50798	4.5654e+07	4.2041e+07	2.4096e+07	4.7415e+07	2.6477e+07	2.2507e+07	1.7344e+07	1.3879e+07	1.3196e+07	2.0944e+07	25.4442	25.3253	24.5223	25.4988	24.6582	24.4239	24.0479	23.7264	23.6536	24.32	6	6	2	33.2	33.2	12.9	28.683	0	33.588	357510000	14	A0A087WT99;Q9H0W9;E9PQS1;E9PPB5;E9PR95;E9PSC3;E9PLC5;E9PLB3;E9PIP1;E9PJU8	A0A087WT99;Q9H0W9;E9PQS1;E9PPB5;E9PR95;E9PSC3;E9PLC5;E9PLB3;E9PIP1;E9PJU8	Ester hydrolase C11orf54	C11orf54	A0A087WT99	6;6;5;4;3;3;3;3;3;3	6;6;5;4;3;3;3;3;3;3
P54687;F5H2F2;A0A087WYF2	P54687	Branched-chain-amino-acid aminotransferase, cytosolic	BCAT1	P54687	16	2.4219e+08	4.6999e+08	0.515309	4.92423e-05	-0.962368	1.50543	2.7785e+08	2.4857e+08	2.0788e+08	2.0626e+08	2.7039e+08	5.1716e+08	4.9154e+08	4.621e+08	3.9748e+08	4.8167e+08	28.0497	27.8891	27.6312	27.6199	28.0105	28.946	28.8727	28.7836	28.5663	28.8435	16	16	16	43.8	43.8	43.8	42.966	0	109.98	5101400000	103	P54687;F5H2F2;A0A087WYF2	P54687	Branched-chain-amino-acid aminotransferase, cytosolic	BCAT1	P54687	16;6;6	16;6;6
Q8N2K0;I3L380;Q5T712;I3L294;I3L1V0;I3L440	Q8N2K0	Monoacylglycerol lipase ABHD12	ABHD12	Q8N2K0	10	2.74806e+07	5.61028e+07	0.489826	0.022409	-0.956309	1.49638	2.1087e+07	2.0646e+07	3.1848e+07	3.6677e+07	2.7145e+07	7.3677e+07	9.1852e+07	4.0927e+07	3.7618e+07	3.644e+07	24.3299	24.2994	24.9247	25.1284	24.6942	26.1347	26.4528	25.2866	25.1649	25.119	10	10	10	23.1	23.1	23.1	45.096	0	16.044	610410000	30	Q8N2K0;I3L380;Q5T712;I3L294;I3L1V0;I3L440	Q8N2K0	Monoacylglycerol lipase ABHD12	ABHD12	Q8N2K0	10;3;3;2;2;1	10;3;3;2;2;1
Q8NCN5;A8MT40;H3BQG3;B7ZAR9;H3BUH3;H3BU60;H3BV59	Q8NCN5;A8MT40	Pyruvate dehydrogenase phosphatase regulatory subunit, mitochondrial	PDPR	Q8NCN5	11	6.69992e+07	3.32742e+07	2.01355	0.00282515	1.0472	1.4957	6.7833e+07	5.7948e+07	6.8093e+07	6.0124e+07	8.0998e+07	2.3448e+07	3.5222e+07	4.3579e+07	2.3881e+07	4.0241e+07	26.0155	25.7883	26.021	25.8414	26.2714	24.483	25.07	25.3771	24.5094	25.2622	11	11	11	14.6	14.6	14.6	99.363	0	18.565	698150000	27	Q8NCN5;A8MT40;H3BQG3;B7ZAR9;H3BUH3;H3BU60;H3BV59	Q8NCN5;A8MT40	Pyruvate dehydrogenase phosphatase regulatory subunit, mitochondrial	PDPR	Q8NCN5	11;9;5;3;2;1;1	11;9;5;3;2;1;1
P50454;E9PPV6;E9PR70;E9PK86;E9PMI5;E9PNX1;E9PKH2;E9PIG2;E9PRS3;E9PQ34;E9PJH8;E9PLA6;H0YEP8	P50454;E9PPV6;E9PR70;E9PK86;E9PMI5	Serpin H1	SERPINH1	P50454	35	5.77802e+09	2.79406e+09	2.06797	6.70228e-05	1.03891	1.48333	5.36811e+09	5.97029e+09	5.3795e+09	5.0062e+09	7.166e+09	2.9304e+09	2.7705e+09	2.8364e+09	2.5049e+09	2.9281e+09	32.3218	32.4752	32.3248	32.2211	32.7385	31.4485	31.3675	31.4014	31.2221	31.4473	35	35	35	70.6	70.6	70.6	46.44	0	323.31	60771000000	808	P50454;E9PPV6;E9PR70;E9PK86;E9PMI5;E9PNX1;E9PKH2;E9PIG2;E9PRS3;E9PQ34;E9PJH8;E9PLA6;H0YEP8	P50454;E9PPV6;E9PR70;E9PK86;E9PMI5	Serpin H1	SERPINH1	P50454	35;27;26;21;21;17;16;13;13;11;10;3;2	35;27;26;21;21;17;16;13;13;11;10;3;2
O00499;S4R418;F5H0W4;A0A0A0MT10;A0A087X188;Q9UBW5;P49418	O00499	Myc box-dependent-interacting protein 1	BIN1	O00499	16	1.01002e+08	1.9468e+08	0.518812	1.3409e-08	-0.947128	1.48267	9.37131e+07	1.0549e+08	1.0322e+08	1.0282e+08	9.9769e+07	1.8933e+08	1.9666e+08	1.866e+08	1.9563e+08	2.0518e+08	26.4817	26.6525	26.6211	26.6155	26.5721	27.4963	27.5511	27.4754	27.5436	27.6123	16	16	16	30	30	30	64.699	0	144.96	2123800000	65	O00499;S4R418;F5H0W4;A0A0A0MT10;A0A087X188;Q9UBW5;P49418	O00499	Myc box-dependent-interacting protein 1	BIN1	O00499	16;1;1;1;1;1;1	16;1;1;1;1;1;1
P23381;G3V3H8;G3V3Y5;G3V277;G3V423;G3V5U1;G3V456;G3V3P2;G3V227;G3V2Y7;G3V3X0;H0YJP3;G3V5W1;G3V3S7;G3V4C7;G3V4N8;G3V2F2;G3V3R3;G3V4S4;G3V313;G3V339;G3V2C0;P78534;G3V4A3;G3V4Q0;G3V4N0;G3V5H5	P23381	Tryptophan--tRNA ligase, cytoplasmic;T1-TrpRS;T2-TrpRS	WARS	P23381	33	9.44916e+08	1.81868e+09	0.519561	1.11275e-07	-0.94562	1.48042	9.8816e+08	9.32879e+08	9.1563e+08	8.7861e+08	1.0093e+09	1.8948e+09	1.8962e+09	1.7592e+09	1.7653e+09	1.7779e+09	29.8802	29.7971	29.7702	29.7106	29.9107	30.8194	30.8205	30.7123	30.7173	30.7275	33	33	33	74.5	74.5	74.5	53.165	0	323.31	19848000000	296	P23381;G3V3H8;G3V3Y5;G3V277;G3V423;G3V5U1;G3V456;G3V3P2;G3V227;G3V2Y7;G3V3X0;H0YJP3;G3V5W1;G3V3S7;G3V4C7;G3V4N8;G3V2F2;G3V3R3;G3V4S4;G3V313;G3V339;G3V2C0;P78534;G3V4A3;G3V4Q0;G3V4N0;G3V5H5	P23381	Tryptophan--tRNA ligase, cytoplasmic;T1-TrpRS;T2-TrpRS	WARS	P23381	33;16;16;15;12;12;12;10;10;9;8;8;5;5;4;4;3;3;3;3;3;3;2;2;2;2;1	33;16;16;15;12;12;12;10;10;9;8;8;5;5;4;4;3;3;3;3;3;3;2;2;2;2;1
E9PAR0;F8VU90;Q9NYL4	E9PAR0;F8VU90;Q9NYL4	Peptidyl-prolyl cis-trans isomerase;Peptidyl-prolyl cis-trans isomerase FKBP11	FKBP11	E9PAR0	1	2.14058e+07	9.6352e+06	2.22163	0.0187066	1.03483	1.47724	2.0316e+07	1.6471e+07	1.4684e+07	4.0844e+07	1.4714e+07	1.0101e+07	9.7567e+06	9.32789e+06	8.4044e+06	1.0586e+07	24.2761	23.9734	23.8077	25.2836	23.8107	23.268	23.218	23.1531	23.0027	23.3357	1	1	1	11.1	11.1	11.1	11.167	0.004189	2.1589	205970000	1	E9PAR0;F8VU90;Q9NYL4	E9PAR0;F8VU90;Q9NYL4	Peptidyl-prolyl cis-trans isomerase;Peptidyl-prolyl cis-trans isomerase FKBP11	FKBP11	E9PAR0	1;1;1	1;1;1
O75923	O75923	Dysferlin	DYSF	O75923	41	1.57306e+08	3.00332e+08	0.523773	0.000123112	-0.941714	1.47459	1.993e+08	1.3462e+08	1.4494e+08	1.4218e+08	1.6549e+08	2.8234e+08	2.7726e+08	2.8657e+08	2.9998e+08	3.5551e+08	27.5704	27.0043	27.1109	27.0831	27.3022	28.0729	28.0467	28.0943	28.1603	28.4053	44	41	41	26.2	24.9	24.9	237.29	0	114.35	3289700000	133	O75923	O75923	Dysferlin	DYSF	O75923	44	41
Q08378	Q08378	Golgin subfamily A member 3	GOLGA3	Q08378	12	2.0998e+07	4.18936e+07	0.501222	0.0113386	-0.941507	1.47428	2.3638e+07	2.0667e+07	2.1069e+07	2.0695e+07	1.8921e+07	5.2321e+07	2.2285e+07	4.5256e+07	4.1389e+07	4.8217e+07	24.4946	24.3008	24.3286	24.3028	24.1735	25.6409	24.4096	25.4316	25.3027	25.523	12	12	12	13	13	13	167.35	0	61.376	443720000	24	Q08378	Q08378	Golgin subfamily A member 3	GOLGA3	Q08378	12	12
Q99829;F2Z2V0;B0QZ18;A6PVH9;E7ENH5;Q5JX58;Q5JX59;Q5JX60;Q5JX44;Q5JX56;Q5JX45;Q5JX55;Q5JX61;Q5JX52;Q5JX54;Q5JX57;E7EV27;H0Y524;Q5JX53	Q99829;F2Z2V0;B0QZ18;A6PVH9;E7ENH5;Q5JX58;Q5JX59;Q5JX60;Q5JX44;Q5JX56;Q5JX45;Q5JX55	Copine-1	CPNE1	Q99829	23	3.94588e+08	7.48192e+08	0.527389	0.000313162	-0.936059	1.46614	5.0896e+08	3.5028e+08	3.5466e+08	3.987e+08	3.6034e+08	7.8897e+08	7.9683e+08	7.3056e+08	6.9597e+08	7.2863e+08	28.923	28.3839	28.4019	28.5707	28.4248	29.5554	29.5697	29.4444	29.3745	29.4406	23	23	23	50.3	50.3	50.3	59.058	0	230.75	8157100000	148	Q99829;F2Z2V0;B0QZ18;A6PVH9;E7ENH5;Q5JX58;Q5JX59;Q5JX60;Q5JX44;Q5JX56;Q5JX45;Q5JX55;Q5JX61;Q5JX52;Q5JX54;Q5JX57;E7EV27;H0Y524;Q5JX53	Q99829;F2Z2V0;B0QZ18;A6PVH9;E7ENH5;Q5JX58;Q5JX59;Q5JX60;Q5JX44;Q5JX56;Q5JX45;Q5JX55	Copine-1	CPNE1	Q99829	23;22;22;20;17;15;15;15;15;14;13;12;11;11;9;8;8;5;4	23;22;22;20;17;15;15;15;15;14;13;12;11;11;9;8;8;5;4
O75525;E5RHD3;E5RG12;E5RJZ9;H0YB45;H0YAQ3;Q5VWX1	O75525	KH domain-containing, RNA-binding, signal transduction-associated protein 3	KHDRBS3	O75525	5	3.57524e+07	1.71532e+07	2.0843	0.005646	1.02668	1.46506	3.7172e+07	2.2971e+07	3.2662e+07	5.6473e+07	2.9484e+07	2.1758e+07	1.217e+07	1.3936e+07	1.9738e+07	1.8164e+07	25.1477	24.4533	24.9611	25.7511	24.8134	24.375	23.5368	23.7323	24.2345	24.1146	6	5	5	16.5	13.9	13.9	38.799	0.00028902	6.1461	355690000	15	O75525;E5RHD3;E5RG12;E5RJZ9;H0YB45;H0YAQ3;Q5VWX1	O75525	KH domain-containing, RNA-binding, signal transduction-associated protein 3	KHDRBS3	O75525	6;2;2;2;1;1;1	5;2;2;2;1;1;0
Q14240;E7EQG2	Q14240;E7EQG2	Eukaryotic initiation factor 4A-II;Eukaryotic initiation factor 4A-II, N-terminally processed	EIF4A2	Q14240	4	1.17332e+08	5.70124e+07	2.058	0.000383147	1.02499	1.46254	1.4692e+08	1.1131e+08	1.0989e+08	1.3128e+08	8.7259e+07	6.3204e+07	6.1225e+07	4.9093e+07	5.7972e+07	5.3568e+07	27.1305	26.73	26.7115	26.9681	26.3788	25.9135	25.8676	25.549	25.7889	25.6749	23	4	4	45.5	11.5	11.5	46.402	0	13.491	1162100000	26	Q14240;E7EQG2	Q14240;E7EQG2	Eukaryotic initiation factor 4A-II;Eukaryotic initiation factor 4A-II, N-terminally processed	EIF4A2	Q14240	23;22	4;3
B6VEX4;A0A0A0MRT6;Q8IZP0;E9PEZ7	B6VEX4;A0A0A0MRT6;Q8IZP0	Abl interactor 1	ABI1	B6VEX4	8	2.0745e+08	1.06247e+08	1.95252	0.00852592	1.02265	1.45905	2.0669e+08	1.6968e+08	1.7855e+08	1.9386e+08	2.8847e+08	1.0013e+08	8.8987e+07	1.819e+08	6.6865e+07	9.3354e+07	27.6229	27.3382	27.4118	27.5304	28.1038	26.5773	26.4071	27.4386	25.9947	26.4762	12	12	8	37.9	37.9	28.2	43.294	0	72.564	2152700000	48	B6VEX4;A0A0A0MRT6;Q8IZP0;E9PEZ7	B6VEX4;A0A0A0MRT6;Q8IZP0	Abl interactor 1	ABI1	B6VEX4	12;12;12;4	12;12;12;4
Q8IWA5;K7ESF5;K7EPV6;K7ER17;K7EMR2	Q8IWA5;K7ESF5;K7EPV6	Choline transporter-like protein 2	SLC44A2	Q8IWA5	10	2.08192e+08	1.02107e+08	2.03896	7.93254e-05	1.01911	1.45377	1.6225e+08	2.1215e+08	2.3035e+08	2.0262e+08	2.3359e+08	9.7173e+07	9.8738e+07	1.1216e+08	1.0821e+08	9.4254e+07	27.2736	27.6605	27.7793	27.5942	27.7994	26.5341	26.5571	26.741	26.6893	26.4901	10	10	10	11.5	11.5	11.5	80.123	0	18.307	2123000000	59	Q8IWA5;K7ESF5;K7EPV6;K7ER17;K7EMR2	Q8IWA5;K7ESF5;K7EPV6	Choline transporter-like protein 2	SLC44A2	Q8IWA5	10;6;5;3;1	10;6;5;3;1
Q9H3H3	Q9H3H3	UPF0696 protein C11orf68	C11orf68	Q9H3H3	5	1.29813e+07	6.4977e+06	1.99783	0.0194432	1.01598	1.44909	1.8078e+07	1.8019e+07	9.00541e+06	9.3352e+06	1.0469e+07	3.93433e+06	8.6587e+06	7.3158e+06	3.93377e+06	8.6459e+06	24.1077	24.103	23.1024	23.1542	23.3196	21.9077	23.0457	22.8026	21.9075	23.0436	5	5	5	21.5	21.5	21.5	27.354	0.00054039	4.4839	118580000	7	Q9H3H3	Q9H3H3	UPF0696 protein C11orf68	C11orf68	Q9H3H3	5	5
O95205;Q5VZF2	O95205;Q5VZF2	Muscleblind-like protein 2	MBLL;MBNL2	O95205	1	3.28454e+07	1.60574e+07	2.0455	0.000878772	1.01261	1.44405	2.2313e+07	3.283e+07	3.1098e+07	3.732e+07	4.0666e+07	1.3742e+07	1.8962e+07	1.6806e+07	1.6191e+07	1.4586e+07	24.4114	24.9685	24.8903	25.1534	25.2773	23.7121	24.1766	24.0025	23.9487	23.7981	5	1	1	17.6	4.3	4.3	28.14	0.0012389	3.0602	337500000	6	O95205;Q5VZF2	O95205;Q5VZF2	Muscleblind-like protein 2	MBLL;MBNL2	O95205	5;5	1;1
P07384;E9PRM1;E9PLX0;E9PJJ3;E9PLC9;E9PMC6;E9PJA6;E9PSA6;E9PQB3;E9PL37;E9PIA9	P07384	Calpain-1 catalytic subunit	CAPN1	P07384	40	1.14672e+09	5.6839e+08	2.01749	1.59156e-06	1.01052	1.44094	1.1298e+09	1.1522e+09	1.0409e+09	1.1581e+09	1.2526e+09	5.8388e+08	5.4678e+08	5.8147e+08	5.5565e+08	5.7417e+08	30.0734	30.1017	29.9552	30.1091	30.2223	29.1211	29.0264	29.1151	29.0496	29.0969	40	40	40	63.7	63.7	63.7	81.889	0	260.2	11743000000	330	P07384;E9PRM1;E9PLX0;E9PJJ3;E9PLC9;E9PMC6;E9PJA6;E9PSA6;E9PQB3;E9PL37;E9PIA9	P07384	Calpain-1 catalytic subunit	CAPN1	P07384	40;9;8;8;8;8;8;8;8;6;5	40;9;8;8;8;8;8;8;8;6;5
B1AKC9;P29323;Q6NVW1;P54762;Q15375	B1AKC9;P29323	Receptor protein-tyrosine kinase;Ephrin type-B receptor 2	EPHB2	B1AKC9	15	5.27306e+07	9.7761e+07	0.539383	0.00899834	-0.919113	1.44083	7.2141e+07	4.3755e+07	5.6072e+07	6.0671e+07	3.1014e+07	6.7322e+07	8.49331e+07	1.0747e+08	1.1857e+08	1.1051e+08	26.1043	25.3829	25.7408	25.8545	24.8864	26.0046	26.3398	26.6794	26.8212	26.7196	17	15	15	22.4	20.4	20.4	105.56	0	88.252	1069900000	42	B1AKC9;P29323;Q6NVW1;P54762;Q15375	B1AKC9;P29323	Receptor protein-tyrosine kinase;Ephrin type-B receptor 2	EPHB2	B1AKC9	17;17;7;3;3	15;15;7;1;1
O75531	O75531	Barrier-to-autointegration factor;Barrier-to-autointegration factor, N-terminally processed	BANF1	O75531	6	4.79904e+07	2.39038e+07	2.00765	0.000410383	1.01037	1.4407	3.6418e+07	5.9147e+07	4.894e+07	5.0964e+07	4.4483e+07	2.7024e+07	3.0254e+07	2.3066e+07	1.8312e+07	2.0863e+07	25.1181	25.8178	25.5445	25.603	25.4068	24.6877	24.8506	24.4593	24.1263	24.3144	6	6	6	73	73	73	10.058	0	17.606	531750000	34	O75531	O75531	Barrier-to-autointegration factor;Barrier-to-autointegration factor, N-terminally processed	BANF1	O75531	6	6
Q15398;G3V4E5;G3V543	Q15398	Disks large-associated protein 5	DLGAP5	Q15398	15	2.27754e+07	4.32018e+07	0.527186	0.000687011	-0.907829	1.42398	2.2511e+07	2.4222e+07	2.1132e+07	2.2006e+07	2.4006e+07	3.8691e+07	3.4629e+07	4.066e+07	4.8855e+07	5.3174e+07	24.4241	24.5298	24.3329	24.3914	24.5169	25.2055	25.0455	25.2771	25.542	25.6642	15	15	15	24.6	24.6	24.6	95.114	0	38.289	480110000	20	Q15398;G3V4E5;G3V543	Q15398	Disks large-associated protein 5	DLGAP5	Q15398	15;5;4	15;5;4
Q96DH6;B4DHE8;J3QKT5;J3KTC1;B4DM51;H0YHB7;O43347	Q96DH6;B4DHE8;J3QKT5;J3KTC1	RNA-binding protein Musashi homolog 2	MSI2	Q96DH6	6	8.31084e+07	4.2156e+07	1.97145	0.000619658	0.998591	1.42312	7.8976e+07	8.619e+07	8.6583e+07	9.01941e+07	7.3599e+07	3.4497e+07	3.4518e+07	4.0072e+07	4.7589e+07	5.4104e+07	26.2349	26.361	26.3676	26.4265	26.1332	25.04	25.0408	25.2561	25.5041	25.6892	6	6	6	29.9	29.9	29.9	35.196	0	46.981	855150000	28	Q96DH6;B4DHE8;J3QKT5;J3KTC1;B4DM51;H0YHB7;O43347	Q96DH6;B4DHE8;J3QKT5;J3KTC1	RNA-binding protein Musashi homolog 2	MSI2	Q96DH6	6;5;4;4;2;1;1	6;5;4;4;2;1;1
P05026;V9GYR2	P05026;V9GYR2	Sodium/potassium-transporting ATPase subunit beta-1	ATP1B1	P05026	12	1.33764e+08	2.50556e+08	0.533869	1.14036e-06	-0.906509	1.42201	1.2859e+08	1.4667e+08	1.2589e+08	1.2362e+08	1.4405e+08	2.3149e+08	2.3656e+08	2.6132e+08	2.7218e+08	2.5123e+08	26.9382	27.128	26.9076	26.8813	27.102	27.7864	27.8176	27.9612	28.02	27.9044	12	12	12	47.9	47.9	47.9	35.061	0	44.272	2748200000	55	P05026;V9GYR2	P05026;V9GYR2	Sodium/potassium-transporting ATPase subunit beta-1	ATP1B1	P05026	12;6	12;6
P28799;K7EKL3;K7EMR1;K7EQ05;K7EQI0	P28799;K7EKL3;K7EMR1;K7EQ05	Granulins;Acrogranin;Paragranulin;Granulin-1;Granulin-2;Granulin-3;Granulin-4;Granulin-5;Granulin-6;Granulin-7	GRN	P28799	6	2.38675e+07	4.28138e+07	0.557472	0.0336526	-0.906108	1.42141	2.8923e+07	1.04184e+07	2.7494e+07	2.0757e+07	3.1745e+07	5.9976e+07	4.8748e+07	3.6446e+07	3.61e+07	3.2799e+07	24.7857	23.3126	24.7126	24.3071	24.92	25.8379	25.5388	25.1193	25.1055	24.9671	6	6	6	12.8	12.8	12.8	63.544	0	21.874	474270000	5	P28799;K7EKL3;K7EMR1;K7EQ05;K7EQI0	P28799;K7EKL3;K7EMR1;K7EQ05	Granulins;Acrogranin;Paragranulin;Granulin-1;Granulin-2;Granulin-3;Granulin-4;Granulin-5;Granulin-6;Granulin-7	GRN	P28799	6;4;3;3;2	6;4;3;3;2
P11413;E9PD92	P11413;E9PD92	Glucose-6-phosphate 1-dehydrogenase	G6PD	P11413	16	1.29542e+09	2.392e+09	0.541564	0.00137963	-0.904887	1.41959	1.6378e+09	1.1291e+09	1.0173e+09	1.4509e+09	1.242e+09	2.4303e+09	2.4095e+09	2.3034e+09	2.2808e+09	2.536e+09	30.6091	30.0725	29.9221	30.4343	30.21	31.1785	31.1661	31.1011	31.0869	31.2399	38	38	16	69.1	69.1	27.2	59.256	0	314.31	26387000000	350	P11413;E9PD92	P11413;E9PD92	Glucose-6-phosphate 1-dehydrogenase	G6PD	P11413	38;20	38;20
Q8WW12	Q8WW12	PEST proteolytic signal-containing nuclear protein	PCNP	Q8WW12	9	9.31032e+07	4.65134e+07	2.00164	0.000133498	0.99542	1.41838	6.9545e+07	1.0961e+08	9.3693e+07	9.2158e+07	1.0051e+08	4.952e+07	4.098e+07	5.5943e+07	4.5104e+07	4.102e+07	26.0514	26.7078	26.4814	26.4576	26.5828	25.5615	25.2884	25.7375	25.4268	25.2898	9	9	9	41.6	41.6	41.6	18.925	0	26.882	940560000	30	Q8WW12	Q8WW12	PEST proteolytic signal-containing nuclear protein	PCNP	Q8WW12	9	9
P15924	P15924	Desmoplakin	DSP	P15924	99	5.33524e+08	9.42416e+08	0.566124	0.0221742	-0.903437	1.41742	8.6218e+08	5.9366e+08	3.8853e+08	5.2147e+08	3.0178e+08	1.1018e+09	8.671e+08	8.4185e+08	8.3773e+08	1.0636e+09	29.6834	29.1451	28.5335	28.958	28.1689	30.0372	29.6916	29.649	29.6419	29.9863	99	99	99	39.1	39.1	39.1	331.77	0	323.31	10493000000	301	P15924	P15924	Desmoplakin	DSP	P15924	99	99
E9PLD3;A0A0B4J220;E9PRG8	E9PLD3;A0A0B4J220;E9PRG8	Uncharacterized protein C11orf98	C11orf98	E9PLD3	2	1.10876e+07	5.79975e+06	1.91173	0.0157041	0.993384	1.41534	1.4817e+07	1.1605e+07	1.19521e+07	9.13151e+06	7.93221e+06	6.60398e+06	8.7333e+06	3.57569e+06	6.57584e+06	3.50992e+06	23.8207	23.4682	23.5108	23.1224	22.9193	22.6549	23.0581	21.7698	22.6487	21.743	2	2	2	21.2	21.2	21.2	11.6	0.0032848	2.2771	69408000	3	E9PLD3;A0A0B4J220;E9PRG8	E9PLD3;A0A0B4J220;E9PRG8	Uncharacterized protein C11orf98	C11orf98	E9PLD3	2;2;2	2;2;2
Q5JXI8;Q13642;Q5JXH8;Q5JXH7;Q5JXI3;A0A0D9SFZ9;Q5JXI2;A0A0D9SFI6;A0A0D9SFB0;Q5JXH9;A0A0D9SGB2;Q5JXI0;A0A0D9SG53;A0A0D9SGD1;A0A0D9SEY7;A0A0D9SGC5	Q5JXI8;Q13642;Q5JXH8;Q5JXH7;Q5JXI3;A0A0D9SFZ9;Q5JXI2;A0A0D9SFI6;A0A0D9SFB0;Q5JXH9;A0A0D9SGB2;Q5JXI0	Four and a half LIM domains protein 1	FHL1	Q5JXI8	21	1.98102e+09	9.7004e+08	2.0422	0.00484301	0.990744	1.4114	1.1464e+09	2.1812e+09	2.3099e+09	2.1567e+09	2.1109e+09	9.5278e+08	1.005e+09	9.9734e+08	1.0441e+09	8.5098e+08	30.0945	31.0225	31.1052	31.0062	30.9752	29.8276	29.9045	29.8935	29.9596	29.6646	21	21	21	77	77	77	29.16	0	218.92	20210000000	284	Q5JXI8;Q13642;Q5JXH8;Q5JXH7;Q5JXI3;A0A0D9SFZ9;Q5JXI2;A0A0D9SFI6;A0A0D9SFB0;Q5JXH9;A0A0D9SGB2;Q5JXI0;A0A0D9SG53;A0A0D9SGD1;A0A0D9SEY7;A0A0D9SGC5	Q5JXI8;Q13642;Q5JXH8;Q5JXH7;Q5JXI3;A0A0D9SFZ9;Q5JXI2;A0A0D9SFI6;A0A0D9SFB0;Q5JXH9;A0A0D9SGB2;Q5JXI0	Four and a half LIM domains protein 1	FHL1	Q5JXI8	21;17;15;15;15;13;13;12;12;12;11;11;10;6;5;1	21;17;15;15;15;13;13;12;12;12;11;11;10;6;5;1
A6ZKI3;Q9BWD3;Q17RB0	A6ZKI3;Q9BWD3;Q17RB0	Protein FAM127A;Protein FAM127B;Protein FAM127C	FAM127A;FAM127B;FAM127C	A6ZKI3	2	6.52299e+06	1.1357e+07	0.574359	0.0366009	-0.898269	1.4097	7.7598e+06	3.30901e+06	4.05313e+06	8.637e+06	8.856e+06	1.2704e+07	1.2027e+07	1.0449e+07	1.2934e+07	8.6709e+06	22.8876	21.658	21.9506	23.0421	23.0782	23.5988	23.5198	23.3169	23.6247	23.0478	2	2	2	20.4	20.4	20.4	13.171	0.0002805	5.3297	117720000	7	A6ZKI3;Q9BWD3;Q17RB0	A6ZKI3;Q9BWD3;Q17RB0	Protein FAM127A;Protein FAM127B;Protein FAM127C	FAM127A;FAM127B;FAM127C	A6ZKI3	2;1;1	2;1;1
P37268;E9PNM1;A0A1W2PQ47;E9PJG4;E9PS69;E9PQ90;E9PNJ2;E9PSH1	P37268;E9PNM1;A0A1W2PQ47;E9PJG4	Squalene synthase	FDFT1	P37268	8	3.01736e+07	5.54376e+07	0.54428	0.00260126	-0.894522	1.40411	2.4161e+07	2.4888e+07	3.7409e+07	3.9872e+07	2.4538e+07	5.3335e+07	5.8136e+07	5.2872e+07	4.2176e+07	7.0669e+07	24.5262	24.5689	25.1569	25.2489	24.5485	25.6686	25.7929	25.656	25.3299	26.0746	8	8	8	23.3	23.3	23.3	48.115	0	22.634	615990000	23	P37268;E9PNM1;A0A1W2PQ47;E9PJG4;E9PS69;E9PQ90;E9PNJ2;E9PSH1	P37268;E9PNM1;A0A1W2PQ47;E9PJG4	Squalene synthase	FDFT1	P37268	8;7;6;4;2;1;1;1	8;7;6;4;2;1;1;1
X5D2R7;P28062;Q5JNW7;A0A140T998	X5D2R7;P28062;Q5JNW7;A0A140T998	Proteasome subunit beta type;Proteasome subunit beta type-8	PSM8;PSMB8	X5D2R7	11	1.27436e+08	2.36372e+08	0.539133	4.10754e-05	-0.894007	1.40334	1.2651e+08	1.0162e+08	1.3525e+08	1.3315e+08	1.4065e+08	2.0114e+08	2.3222e+08	2.2982e+08	2.6472e+08	2.5396e+08	26.9147	26.5986	27.0111	26.9885	27.0675	27.5836	27.7909	27.7759	27.9799	27.92	11	11	11	48.6	48.6	48.6	30.354	0	141.5	2638800000	75	X5D2R7;P28062;Q5JNW7;A0A140T998	X5D2R7;P28062;Q5JNW7;A0A140T998	Proteasome subunit beta type;Proteasome subunit beta type-8	PSM8;PSMB8	X5D2R7	11;11;9;9	11;11;9;9
B1AKD8;Q5TZA2	B1AKD8;Q5TZA2	Rootletin	CROCC	B1AKD8	1	1.97598e+08	3.6622e+08	0.539561	1.43334e-05	-0.892598	1.40123	2.329e+08	1.9905e+08	1.9275e+08	1.9228e+08	1.7101e+08	3.2602e+08	3.512e+08	3.5291e+08	4.0519e+08	3.9578e+08	27.7951	27.5686	27.5222	27.5186	27.3495	28.2804	28.3877	28.3947	28.594	28.5601	1	1	1	0.6	0.6	0.6	149.06	0.0057392	2.0183	3986500000	13	B1AKD8;Q5TZA2	B1AKD8;Q5TZA2	Rootletin	CROCC	B1AKD8	1;1	1;1
P50579;F8VQZ7;F8VRR3;G3V1U3;F8VSC4;F8VY03;F8VZX9	P50579;F8VQZ7;F8VRR3;G3V1U3	Methionine aminopeptidase 2	METAP2	P50579	24	1.67104e+08	3.09822e+08	0.539355	1.32241e-06	-0.890408	1.39796	1.8787e+08	1.677e+08	1.5438e+08	1.6023e+08	1.6534e+08	2.8593e+08	3.3367e+08	2.8225e+08	3.2494e+08	3.2232e+08	27.4852	27.3213	27.2019	27.2556	27.3009	28.0911	28.3138	28.0724	28.2756	28.2639	24	24	24	61.3	61.3	61.3	52.891	0	221.13	3456500000	128	P50579;F8VQZ7;F8VRR3;G3V1U3;F8VSC4;F8VY03;F8VZX9	P50579;F8VQZ7;F8VRR3;G3V1U3	Methionine aminopeptidase 2	METAP2	P50579	24;21;18;16;8;5;4	24;21;18;16;8;5;4
Q8TCT9;A0A075B6F6;A0A0C4DGU3	Q8TCT9;A0A075B6F6	Minor histocompatibility antigen H13	HM13	Q8TCT9	9	3.25214e+08	5.9882e+08	0.543092	2.13791e-05	-0.884997	1.38988	3.4411e+08	3.1805e+08	2.7614e+08	3.6129e+08	3.2648e+08	5.7306e+08	5.8876e+08	5.7935e+08	5.9984e+08	6.5309e+08	28.3583	28.2447	28.0408	28.4286	28.2824	29.0941	29.1331	29.1099	29.16	29.2827	9	9	9	25.5	25.5	25.5	41.488	0	71.599	6632400000	111	Q8TCT9;A0A075B6F6;A0A0C4DGU3	Q8TCT9;A0A075B6F6	Minor histocompatibility antigen H13	HM13	Q8TCT9	9;7;1	9;7;1
F5GZS6;J3KPF3;P08195;H0YFS2;F5GZI0;H0YFX4;F5GZR9	F5GZS6;J3KPF3;P08195	4F2 cell-surface antigen heavy chain	SLC3A2	F5GZS6	18	1.20066e+09	2.21298e+09	0.542554	7.91226e-08	-0.882767	1.38655	1.2966e+09	1.1493e+09	1.1432e+09	1.1742e+09	1.24e+09	2.3036e+09	2.3231e+09	2.0984e+09	2.1844e+09	2.1554e+09	30.2721	30.0981	30.0904	30.129	30.2077	31.1012	31.1134	30.9666	31.0246	31.0053	25	25	18	40.1	40.1	28.7	64.872	0	323.31	24313000000	348	F5GZS6;J3KPF3;P08195;H0YFS2;F5GZI0;H0YFX4;F5GZR9	F5GZS6;J3KPF3;P08195	4F2 cell-surface antigen heavy chain	SLC3A2	F5GZS6	25;25;25;8;6;3;1	25;25;25;8;6;3;1
Q99959;A0A087WXY2	Q99959	Plakophilin-2	PKP2	Q99959	10	6.0085e+07	1.10033e+08	0.546064	0.000664566	-0.882532	1.3862	8.153e+07	5.4699e+07	5.2216e+07	6.1486e+07	5.0494e+07	1.0179e+08	1.1735e+08	1.0721e+08	1.3426e+08	8.9555e+07	26.2808	25.705	25.638	25.8738	25.5896	26.601	26.8062	26.6759	27.0005	26.4163	10	10	10	16.5	16.5	16.5	97.414	0	50.62	1248600000	40	Q99959;A0A087WXY2	Q99959	Plakophilin-2	PKP2	Q99959	10;1	10;1
F5H7C4;F5H199;F5H6G9;H0YFW5;Q8IXL7;H7C2B7	F5H7C4;F5H199;F5H6G9;H0YFW5;Q8IXL7;H7C2B7	Methionine-R-sulfoxide reductase B3	MSRB3	F5H7C4	6	4.66872e+07	2.3435e+07	1.9922	0.00106474	0.973124	1.38508	4.2006e+07	5.7505e+07	4.9434e+07	3.3149e+07	5.1342e+07	2.1586e+07	2.6442e+07	2.2996e+07	2.1898e+07	2.4253e+07	25.3241	25.7772	25.559	24.9825	25.6136	24.3636	24.6563	24.4549	24.3843	24.5317	6	6	6	54.7	54.7	54.7	13.101	0	20.57	473950000	22	F5H7C4;F5H199;F5H6G9;H0YFW5;Q8IXL7;H7C2B7	F5H7C4;F5H199;F5H6G9;H0YFW5;Q8IXL7;H7C2B7	Methionine-R-sulfoxide reductase B3	MSRB3	F5H7C4	6;6;5;5;5;3	6;6;5;5;5;3
P54725;K7ENJ0;K7ELW1;K7EQ16	P54725;K7ENJ0;K7ELW1	UV excision repair protein RAD23 homolog A	RAD23A	P54725	6	6.36656e+07	3.23616e+07	1.96732	1.42129e-05	0.971717	1.38298	6.1723e+07	6.7488e+07	6.9235e+07	5.28e+07	6.7082e+07	3.3931e+07	3.1231e+07	3.3984e+07	2.9346e+07	3.3316e+07	25.8793	26.0081	26.045	25.654	25.9994	25.0161	24.8965	25.0184	24.8067	24.9897	8	6	6	20.4	18.2	18.2	39.609	0	8.6924	645360000	18	P54725;K7ENJ0;K7ELW1;K7EQ16	P54725;K7ENJ0;K7ELW1	UV excision repair protein RAD23 homolog A	RAD23A	P54725	8;7;7;1	6;5;5;1
P32119;A6NIW5	P32119;A6NIW5	Peroxiredoxin-2	PRDX2	P32119	22	2.27628e+09	1.16122e+09	1.96025	1.72097e-07	0.971666	1.38291	2.511e+09	2.1978e+09	2.1838e+09	2.2235e+09	2.2653e+09	1.2741e+09	1.0698e+09	1.1249e+09	1.1389e+09	1.1984e+09	31.2256	31.0334	31.0242	31.0502	31.0771	30.2468	29.9947	30.0672	30.085	30.1585	23	22	22	76.8	76.8	76.8	21.892	0	118.91	23450000000	244	P32119;A6NIW5	P32119;A6NIW5	Peroxiredoxin-2	PRDX2	P32119	23;13	22;13
Q6WKZ4;E7EX40	Q6WKZ4;E7EX40	Rab11 family-interacting protein 1	RAB11FIP1	Q6WKZ4	5	3.7385e+07	6.58438e+07	0.567783	0.0152499	-0.880212	1.38274	5.7282e+07	3.1108e+07	2.7658e+07	4.6281e+07	2.4596e+07	7.2201e+07	7.0019e+07	5.814e+07	5.3545e+07	7.5314e+07	25.7716	24.8908	24.7212	25.4639	24.5519	26.1055	26.0612	25.793	25.6742	26.1664	5	5	5	7.8	7.8	7.8	137.17	0.00030969	8.1698	769550000	14	Q6WKZ4;E7EX40	Q6WKZ4;E7EX40	Rab11 family-interacting protein 1	RAB11FIP1	Q6WKZ4	5;3	5;3
Q05655;C9K0E3;C9J9P1;A0A087X0I9;Q04759	Q05655;C9K0E3	Protein kinase C delta type;Protein kinase C delta type regulatory subunit;Protein kinase C delta type catalytic subunit	PRKCD	Q05655	5	2.41706e+07	1.33731e+07	1.80741	0.0378252	0.96389	1.37129	2.3879e+07	2.3469e+07	2.8388e+07	2.1583e+07	2.3534e+07	5.2393e+06	1.7205e+07	1.6746e+07	1.2464e+07	1.5211e+07	24.5092	24.4843	24.7588	24.3634	24.4882	22.3209	24.0363	23.9973	23.5713	23.8586	5	5	5	7.5	7.5	7.5	77.504	0.00029369	6.6503	241760000	7	Q05655;C9K0E3;C9J9P1;A0A087X0I9;Q04759	Q05655;C9K0E3	Protein kinase C delta type;Protein kinase C delta type regulatory subunit;Protein kinase C delta type catalytic subunit	PRKCD	Q05655	5;3;1;1;1	5;3;1;1;1
U3KQU4;O14569	U3KQU4;O14569	Cytochrome b561 domain-containing protein 2	CYB561D2	U3KQU4	1	1.07303e+07	5.89013e+06	1.82175	0.0442723	0.962973	1.36992	1.1335e+07	8.5263e+06	8.45571e+06	1.5586e+07	9.7487e+06	7.8874e+06	4.29976e+06	8.02036e+06	2.35442e+06	6.8887e+06	23.4343	23.0235	23.0115	23.8937	23.2168	22.9111	22.0358	22.9352	21.1669	22.7158	1	1	1	24	24	24	5.212	0.0021708	2.6987	91021000	4	U3KQU4;O14569	U3KQU4;O14569	Cytochrome b561 domain-containing protein 2	CYB561D2	U3KQU4	1;1	1;1
Q9BV20	Q9BV20	Methylthioribose-1-phosphate isomerase	MRI1	Q9BV20	6	3.80432e+07	1.97678e+07	1.9245	0.00113294	0.956599	1.36041	3.9424e+07	3.6366e+07	3.144e+07	4.9637e+07	3.3349e+07	2.5128e+07	2.4463e+07	1.5783e+07	1.5939e+07	1.7526e+07	25.2326	25.1161	24.9061	25.5649	24.9911	24.5828	24.5441	23.9119	23.9261	24.063	6	6	6	23.3	23.3	23.3	39.149	0	18.359	398370000	17	Q9BV20	Q9BV20	Methylthioribose-1-phosphate isomerase	MRI1	Q9BV20	6	6
Q93034;H0YCA0	Q93034	Cullin-5	CUL5	Q93034	11	5.85074e+07	3.00938e+07	1.94417	4.07545e-06	0.956248	1.35988	5.3953e+07	5.7994e+07	6.8969e+07	5.5303e+07	5.6318e+07	2.812e+07	2.8688e+07	2.9012e+07	3.1623e+07	3.3026e+07	25.6852	25.7894	26.0394	25.7209	25.7471	24.7451	24.7739	24.7901	24.9145	24.9771	11	11	11	15.3	15.3	15.3	90.954	0	25.258	597320000	19	Q93034;H0YCA0	Q93034	Cullin-5	CUL5	Q93034	11;3	11;3
P15311;E7EQR4;E9PNP4	P15311;E7EQR4	Ezrin	EZR	P15311	59	1.02983e+10	1.87256e+10	0.549956	8.58687e-09	-0.86293	1.35693	9.95981e+09	1.0375e+10	1.067e+10	1.0685e+10	9.80151e+09	1.8667e+10	1.9236e+10	1.8784e+10	1.9171e+10	1.777e+10	33.2135	33.2724	33.3128	33.3149	33.1904	34.1198	34.1631	34.1288	34.1582	34.0487	79	79	59	78.2	78.2	59.6	69.412	0	323.31	210340000000	1598	P15311;E7EQR4;E9PNP4	P15311;E7EQR4	Ezrin	EZR	P15311	79;78;2	79;78;2
Q9H5V8	Q9H5V8	CUB domain-containing protein 1	CDCP1	Q9H5V8	11	3.03016e+07	5.39816e+07	0.561332	0.020766	-0.862403	1.35614	5.1011e+07	2.428e+07	2.6805e+07	1.9665e+07	2.9747e+07	5.6122e+07	5.7651e+07	7.758e+07	4.1708e+07	3.6847e+07	25.6043	24.5333	24.676	24.2291	24.8262	25.7421	25.7808	26.2092	25.3138	25.135	11	11	11	16.1	16.1	16.1	92.931	0	19.103	583820000	20	Q9H5V8	Q9H5V8	CUB domain-containing protein 1	CDCP1	Q9H5V8	11	11
P51911;B7Z7E1;K7ER02;K7EQ72;K7ESJ2;K7ENC5;K7ERK4;K7ERM8	P51911;B7Z7E1	Calponin-1;Calponin	CNN1	P51911	14	2.66586e+08	4.84176e+08	0.550597	1.9993e-06	-0.861843	1.3553	2.3514e+08	2.8919e+08	2.7374e+08	2.5634e+08	2.7852e+08	4.2769e+08	5.0677e+08	4.9289e+08	4.8443e+08	5.091e+08	27.8089	28.1074	28.0282	27.9335	28.0532	28.672	28.9168	28.8767	28.8517	28.9234	15	14	14	47.8	45.8	45.8	33.17	0	131.56	5389400000	121	P51911;B7Z7E1;K7ER02;K7EQ72;K7ESJ2;K7ENC5;K7ERK4;K7ERM8	P51911;B7Z7E1	Calponin-1;Calponin	CNN1	P51911	15;9;7;6;2;2;2;1	14;8;6;5;2;2;2;1
Q8N3K9	Q8N3K9	Cardiomyopathy-associated protein 5	CMYA5	Q8N3K9	2	3.46988e+08	1.78506e+08	1.94384	0.000650181	0.950976	1.35201	3.0343e+08	2.5094e+08	3.854e+08	3.7941e+08	4.1576e+08	1.8739e+08	1.4488e+08	1.582e+08	2.2328e+08	1.7878e+08	28.1768	27.9028	28.5218	28.4992	28.6312	27.4815	27.1103	27.2372	27.7343	27.4136	2	2	2	0.6	0.6	0.6	449.21	0.007248	1.8544	3561000000	8	Q8N3K9	Q8N3K9	Cardiomyopathy-associated protein 5	CMYA5	Q8N3K9	2	2
Q96I25;Q5W011;Q5W010;Q5W012;H0Y6J6	Q96I25;Q5W011;Q5W010;Q5W012	Splicing factor 45	RBM17	Q96I25	12	1.33824e+08	6.97788e+07	1.91783	0.000156863	0.949864	1.35035	1.4643e+08	1.2101e+08	1.4204e+08	1.1852e+08	1.4112e+08	7.2061e+07	6.2588e+07	8.9566e+07	6.5757e+07	5.8922e+07	27.1256	26.8506	27.0817	26.8206	27.0723	26.1027	25.8994	26.4164	25.9706	25.8123	12	12	12	29.7	29.7	29.7	44.961	0	38.593	1379700000	45	Q96I25;Q5W011;Q5W010;Q5W012;H0Y6J6	Q96I25;Q5W011;Q5W010;Q5W012	Splicing factor 45	RBM17	Q96I25	12;6;6;6;5	12;6;6;6;5
Q3BDU5	Q3BDU5		LMNA	Q3BDU5	0	1.28664e+08	2.21822e+08	0.580033	0.0344106	-0.856718	1.34765	6.358e+07	1.3584e+08	1.1154e+08	1.2133e+08	2.1103e+08	2.2579e+08	2.9872e+08	2.1192e+08	1.5295e+08	2.1973e+08	25.9221	27.0173	26.733	26.8544	27.6529	27.7504	28.1542	27.6589	27.1885	27.7112	83	2	0	89.9	5.5	0	55.637	0	84.952	2560000000	73	Q3BDU5	Q3BDU5		LMNA	Q3BDU5	83	2
E7EUH7;Q96PZ0	E7EUH7;Q96PZ0	Pseudouridylate synthase 7 homolog	PUS7	E7EUH7	2	6.41485e+06	3.62114e+06	1.7715	0.0456209	0.945564	1.34393	7.8881e+06	6.9504e+06	6.94345e+06	5.2781e+06	5.0142e+06	2.52513e+06	5.4482e+06	4.9688e+06	1.53127e+06	3.6323e+06	22.9112	22.7287	22.7272	22.3316	22.2576	21.2679	22.3773	22.2445	20.5463	21.7925	2	2	2	6.9	6.9	6.9	50.552	0.00028217	5.468	53013000	5	E7EUH7;Q96PZ0	E7EUH7;Q96PZ0	Pseudouridylate synthase 7 homolog	PUS7	E7EUH7	2;2	2;2
P06756;H7BZG1	P06756	Integrin alpha-V;Integrin alpha-V heavy chain;Integrin alpha-V light chain	ITGAV	P06756	52	1.63244e+09	8.48732e+08	1.92339	1.80198e-06	0.941678	1.33812	1.7919e+09	1.571e+09	1.5085e+09	1.6751e+09	1.6157e+09	8.5998e+08	8.6683e+08	8.6849e+08	8.4008e+08	8.0828e+08	30.7388	30.549	30.4905	30.6416	30.5895	29.6797	29.6912	29.6939	29.646	29.5903	52	52	52	54.8	54.8	54.8	116.04	0	323.31	16960000000	357	P06756;H7BZG1	P06756	Integrin alpha-V;Integrin alpha-V heavy chain;Integrin alpha-V light chain	ITGAV	P06756	52;7	52;7
Q96KC8	Q96KC8	DnaJ homolog subfamily C member 1	DNAJC1	Q96KC8	8	3.1744e+07	1.62504e+07	1.95343	0.00275666	0.94073	1.33671	3.4615e+07	2.7847e+07	3.8762e+07	3.7204e+07	2.0292e+07	1.3907e+07	1.3378e+07	1.7655e+07	1.8444e+07	1.7868e+07	25.0449	24.731	25.2081	25.149	24.2744	23.7293	23.6734	24.0736	24.1366	24.0909	8	8	8	16.4	16.4	16.4	63.882	0	27.598	320930000	17	Q96KC8	Q96KC8	DnaJ homolog subfamily C member 1	DNAJC1	Q96KC8	8	8
P21266;A0A0A0MTN3;E9PLF1;E9PHN7;E9PHN6;Q5T8Q9;Q5T8R1;F6XZQ7;P46439;P28161	P21266;A0A0A0MTN3	Glutathione S-transferase Mu 3	GSTM3	P21266	10	1.61576e+08	8.4648e+07	1.9088	7.76341e-05	0.939093	1.33426	1.5526e+08	1.6783e+08	1.4395e+08	1.8751e+08	1.5333e+08	8.3886e+07	6.8452e+07	9.27679e+07	9.9998e+07	7.8136e+07	27.2101	27.3224	27.101	27.4824	27.1921	26.3219	26.0286	26.4671	26.5754	26.2195	10	10	10	46.7	46.7	46.7	26.559	0	40.682	1674000000	35	P21266;A0A0A0MTN3;E9PLF1;E9PHN7;E9PHN6;Q5T8Q9;Q5T8R1;F6XZQ7;P46439;P28161	P21266;A0A0A0MTN3	Glutathione S-transferase Mu 3	GSTM3	P21266	10;9;1;1;1;1;1;1;1;1	10;9;1;1;1;1;1;1;1;1
A0A286YEX4;P08651	A0A286YEX4;P08651	Nuclear factor 1 C-type	NFIC	A0A286YEX4	4	3.45998e+07	1.92211e+07	1.80009	0.0390954	0.936145	1.32986	2.8168e+07	3.105e+07	4.5173e+07	2.966e+07	3.8948e+07	7.40655e+06	2.0183e+07	2.2271e+07	2.2779e+07	2.3466e+07	24.7476	24.8881	25.429	24.822	25.215	22.8204	24.2666	24.4087	24.4412	24.4841	4	4	4	8.1	8.1	8.1	58.203	0	11.861	357100000	11	A0A286YEX4;P08651	A0A286YEX4;P08651	Nuclear factor 1 C-type	NFIC	A0A286YEX4	4;4	4;4
Q9BPX5	Q9BPX5	Actin-related protein 2/3 complex subunit 5-like protein	ARPC5L	Q9BPX5	2	1.514e+07	7.9803e+06	1.89717	0.000412775	0.935077	1.32826	1.4016e+07	1.6514e+07	1.2687e+07	1.7599e+07	1.4884e+07	8.7925e+06	8.4037e+06	6.6397e+06	9.8123e+06	6.2533e+06	23.7406	23.9772	23.5968	24.069	23.8273	23.0678	23.0026	22.6627	23.2262	22.5762	2	2	2	20.3	20.3	20.3	16.941	0.00053093	4.0892	159020000	8	Q9BPX5	Q9BPX5	Actin-related protein 2/3 complex subunit 5-like protein	ARPC5L	Q9BPX5	2	2
Q96DG6	Q96DG6	Carboxymethylenebutenolidase homolog	CMBL	Q96DG6	7	5.42162e+07	2.84298e+07	1.90702	4.49027e-05	0.929927	1.32057	5.9632e+07	5.3191e+07	6.2633e+07	5.0847e+07	4.4778e+07	2.5353e+07	2.8755e+07	2.7062e+07	2.6465e+07	3.4514e+07	25.8296	25.6647	25.9004	25.5997	25.4163	24.5957	24.7773	24.6898	24.6576	25.0407	7	7	7	30.6	30.6	30.6	28.048	0	15.79	552510000	23	Q96DG6	Q96DG6	Carboxymethylenebutenolidase homolog	CMBL	Q96DG6	7	7
Q9Y3X0;M0QYB4	Q9Y3X0;M0QYB4	Coiled-coil domain-containing protein 9	CCDC9	Q9Y3X0	2	1.11191e+07	6.09424e+06	1.82452	0.0342273	0.928001	1.3177	1.53245e+07	1.3969e+07	1.0059e+07	9.3581e+06	6.8847e+06	3.40197e+06	1.0408e+07	7.38414e+06	4.154e+06	5.1231e+06	23.8693	23.7357	23.262	23.1578	22.715	21.6979	23.3112	22.816	21.9861	22.2886	2	2	2	6.4	6.4	6.4	59.702	0.00054975	4.8701	68859000	2	Q9Y3X0;M0QYB4	Q9Y3X0;M0QYB4	Coiled-coil domain-containing protein 9	CCDC9	Q9Y3X0	2;1	2;1
A0A0G2JKZ1;A2AB90;A0A0G2JH37;A0A0A0MSV9;O15533;Q6P1N7;C9JA35;A0A0A0MT98;A0A140T9B2;A0A0G2JJI5	A0A0G2JKZ1;A2AB90;A0A0G2JH37;A0A0A0MSV9;O15533;Q6P1N7;C9JA35;A0A0A0MT98	Tapasin	TAPBP	A0A0G2JKZ1	6	1.1494e+08	1.99352e+08	0.576566	0.0109081	-0.834709	1.31478	1.2045e+08	1.172e+08	1.1823e+08	1.5329e+08	6.5528e+07	1.5866e+08	1.9343e+08	2.0764e+08	2.0196e+08	2.3507e+08	26.8439	26.8044	26.817	27.1917	25.9656	27.2414	27.5272	27.6295	27.5895	27.8085	6	6	6	13.8	13.8	13.8	47.606	0	20.134	2244900000	34	A0A0G2JKZ1;A2AB90;A0A0G2JH37;A0A0A0MSV9;O15533;Q6P1N7;C9JA35;A0A0A0MT98;A0A140T9B2;A0A0G2JJI5	A0A0G2JKZ1;A2AB90;A0A0G2JH37;A0A0A0MSV9;O15533;Q6P1N7;C9JA35;A0A0A0MT98	Tapasin	TAPBP	A0A0G2JKZ1	6;6;6;6;6;4;3;3;1;1	6;6;6;6;6;4;3;3;1;1
Q7Z2Z2;H0YK75	Q7Z2Z2	Elongation factor Tu GTP-binding domain-containing protein 1	EFTUD1	Q7Z2Z2	17	1.20874e+08	6.33706e+07	1.90741	5.72857e-05	0.925746	1.31433	1.4956e+08	1.0284e+08	1.1391e+08	1.1436e+08	1.237e+08	6.9858e+07	6.793e+07	5.7024e+07	6.5635e+07	5.6406e+07	27.1561	26.6158	26.7633	26.769	26.8823	26.0579	26.0175	25.7651	25.968	25.7493	17	17	17	16.2	16.2	16.2	125.43	0	39.294	1258200000	51	Q7Z2Z2;H0YK75	Q7Z2Z2	Elongation factor Tu GTP-binding domain-containing protein 1	EFTUD1	Q7Z2Z2	17;1	17;1
Q7Z4H8;H0YEM3	Q7Z4H8;H0YEM3	KDEL motif-containing protein 2	KDELC2	Q7Z4H8	10	5.61732e+07	2.96624e+07	1.89375	0.000254699	0.920612	1.30666	5.156e+07	6.4905e+07	5.3095e+07	6.6255e+07	4.5051e+07	3.1524e+07	3.5132e+07	2.6342e+07	2.3548e+07	3.1766e+07	25.6197	25.9518	25.6621	25.9815	25.4251	24.9099	25.0663	24.6509	24.4891	24.921	10	10	10	25.4	25.4	25.4	58.572	0	17.037	584620000	24	Q7Z4H8;H0YEM3	Q7Z4H8;H0YEM3	KDEL motif-containing protein 2	KDELC2	Q7Z4H8	10;5	10;5
Q16658;C9JFC0;A0A0A0MSB2;C9JPH9	Q16658	Fascin	FSCN1	Q16658	54	3.6538e+09	6.47628e+09	0.564182	2.48024e-07	-0.826197	1.30207	3.7067e+09	3.6053e+09	3.3136e+09	3.8454e+09	3.798e+09	6.78131e+09	6.81939e+09	6.3004e+09	6.02001e+09	6.4603e+09	31.7875	31.7475	31.6258	31.8405	31.8226	32.6589	32.667	32.5528	32.4871	32.589	54	54	54	83.6	83.6	83.6	54.529	0	323.31	73156000000	889	Q16658;C9JFC0;A0A0A0MSB2;C9JPH9	Q16658	Fascin	FSCN1	Q16658	54;9;9;7	54;9;9;7
A0A140T9I0;A0A140T9X5;A0A140T913;P01892;A0A140T955;A0A140T933;A0A1W2PRT9;A0A1W2PPQ2;A0A1W2PP29;A0A1W2PQZ3;A0A1W2PQE2;A0A140T9J8;A0A0G2JNV5	A0A140T9I0;A0A140T9X5;A0A140T913;P01892;A0A140T955;A0A140T933;A0A1W2PRT9;A0A1W2PPQ2	HLA class I histocompatibility antigen, A-2 alpha chain	HLA-A	A0A140T9I0	1	1.16711e+09	2.03822e+09	0.57261	0.002013	-0.825106	1.30044	1.5421e+09	1.0506e+09	9.2613e+08	1.2212e+09	1.0955e+09	2.0634e+09	2.1254e+09	1.9823e+09	1.9109e+09	2.1091e+09	30.5222	29.9686	29.7866	30.1857	30.0289	30.9424	30.9851	30.8845	30.8316	30.974	27	27	1	68.8	68.8	4.9	40.79	0	323.31	22998000000	363	A0A140T9I0;A0A140T9X5;A0A140T913;P01892;A0A140T955;A0A140T933;A0A1W2PRT9;A0A1W2PPQ2;A0A1W2PP29;A0A1W2PQZ3;A0A1W2PQE2;A0A140T9J8;A0A0G2JNV5	A0A140T9I0;A0A140T9X5;A0A140T913;P01892;A0A140T955;A0A140T933;A0A1W2PRT9;A0A1W2PPQ2	HLA class I histocompatibility antigen, A-2 alpha chain	HLA-A	A0A140T9I0	27;27;27;27;26;26;26;23;2;2;2;1;1	27;27;27;27;26;26;26;23;2;2;2;1;1
Q9H5K3	Q9H5K3	Protein O-mannose kinase	POMK	Q9H5K3	1	4.31596e+06	7.45361e+06	0.579043	0.0156484	-0.82448	1.29951	4.36831e+06	7.10777e+06	3.28124e+06	3.25103e+06	3.57143e+06	4.77333e+06	8.0041e+06	8.91631e+06	8.1894e+06	7.3849e+06	22.0586	22.761	21.6458	21.6325	21.7681	22.1866	22.9323	23.088	22.9653	22.8161	1	1	1	5.4	5.4	5.4	40.05	0.0012497	3.1929	48052000	2	Q9H5K3	Q9H5K3	Protein O-mannose kinase	POMK	Q9H5K3	1	1
O94822;S4R3T2;H7BYG8	O94822	E3 ubiquitin-protein ligase listerin	LTN1	O94822	6	1.24693e+07	6.80146e+06	1.83332	0.029103	0.915273	1.29869	1.5519e+07	1.7461e+07	9.811e+06	1.0506e+07	9.0494e+06	8.7252e+06	3.1074e+06	8.8567e+06	6.1876e+06	7.1304e+06	23.8875	24.0576	23.226	23.3247	23.1094	23.0568	21.5673	23.0783	22.5609	22.7656	6	6	6	4.8	4.8	4.8	200.55	0	26.347	128510000	17	O94822;S4R3T2;H7BYG8	O94822	E3 ubiquitin-protein ligase listerin	LTN1	O94822	6;2;2	6;2;2
O75746;F8W9J0;H0YFB2;B4DGK6	O75746	Calcium-binding mitochondrial carrier protein Aralar1	SLC25A12	O75746	10	5.43784e+07	2.8607e+07	1.90088	0.000371276	0.914084	1.29691	6.547e+07	4.1414e+07	5.6121e+07	5.8722e+07	5.0165e+07	3.1852e+07	2.5766e+07	2.6401e+07	2.955e+07	2.9466e+07	25.9643	25.3036	25.742	25.8074	25.5802	24.9249	24.619	24.6541	24.8167	24.8125	18	10	10	25.7	16.4	16.4	74.761	0	21.015	546220000	27	O75746;F8W9J0;H0YFB2;B4DGK6	O75746	Calcium-binding mitochondrial carrier protein Aralar1	SLC25A12	O75746	18;2;2;2	10;2;2;2
Q9UK76;J3KT51;J3KSH8;F2Z3M5	Q9UK76;J3KT51	Hematological and neurological expressed 1 protein;Hematological and neurological expressed 1 protein, N-terminally processed	HN1	Q9UK76	9	2.44808e+08	4.28218e+08	0.57169	0.000515525	-0.818389	1.29041	3.0276e+08	2.0026e+08	2.2993e+08	2.5484e+08	2.3625e+08	4.2427e+08	4.5387e+08	3.9234e+08	4.2874e+08	4.4187e+08	28.1736	27.5773	27.7766	27.925	27.8157	28.6604	28.7577	28.5475	28.6755	28.719	9	9	9	77.9	77.9	77.9	16.014	0	84.308	4867300000	67	Q9UK76;J3KT51;J3KSH8;F2Z3M5	Q9UK76;J3KT51	Hematological and neurological expressed 1 protein;Hematological and neurological expressed 1 protein, N-terminally processed	HN1	Q9UK76	9;7;3;2	9;7;3;2
Q5QPL9;Q9UKM9;Q5QPM0;Q5QPM1;Q5QPM2	Q5QPL9;Q9UKM9;Q5QPM0;Q5QPM1	RNA-binding protein Raly	RALY	Q5QPL9	15	4.71738e+08	8.28658e+08	0.569279	4.09724e-05	-0.817666	1.28933	5.5347e+08	4.5923e+08	4.4125e+08	4.8413e+08	4.2061e+08	8.6972e+08	8.3919e+08	7.9142e+08	8.6942e+08	7.7354e+08	29.0439	28.7746	28.717	28.8508	28.6479	29.696	29.6444	29.5599	29.6955	29.5269	15	15	15	51.9	51.9	51.9	24.665	0	54.19	9403300000	132	Q5QPL9;Q9UKM9;Q5QPM0;Q5QPM1;Q5QPM2	Q5QPL9;Q9UKM9;Q5QPM0;Q5QPM1	RNA-binding protein Raly	RALY	Q5QPL9	15;15;10;10;7	15;15;10;10;7
Q04760	Q04760	Lactoylglutathione lyase	GLO1	Q04760	10	3.73678e+08	6.5488e+08	0.570605	0.000133855	-0.816573	1.2877	3.1719e+08	3.6604e+08	3.4078e+08	4.206e+08	4.2378e+08	6.0003e+08	7.0851e+08	6.7882e+08	6.4439e+08	6.4265e+08	28.2408	28.4474	28.3443	28.6479	28.6587	29.1605	29.4002	29.3385	29.2634	29.2595	10	10	10	72.3	72.3	72.3	20.777	0	54.704	7453900000	102	Q04760	Q04760	Lactoylglutathione lyase	GLO1	Q04760	10	10
Q9Y320	Q9Y320	Thioredoxin-related transmembrane protein 2	TMX2	Q9Y320	5	3.60002e+07	1.91548e+07	1.87944	0.000109163	0.904165	1.2821	3.4558e+07	3.2257e+07	4.3198e+07	2.9988e+07	4e+07	2.2218e+07	1.6691e+07	1.7852e+07	1.885e+07	2.0163e+07	25.0425	24.9431	25.3645	24.8379	25.2535	24.4052	23.9926	24.0896	24.1681	24.2652	5	5	5	20.6	20.6	20.6	34.037	0.00030331	7.4981	372980000	18	Q9Y320	Q9Y320	Thioredoxin-related transmembrane protein 2	TMX2	Q9Y320	5	5
E9PGC0;P20936	E9PGC0;P20936	Ras GTPase-activating protein 1	RASA1	E9PGC0	4	1.60086e+07	9.15796e+06	1.74805	0.0349409	0.90337	1.28091	1.7103e+07	1.2359e+07	1.6653e+07	1.5363e+07	1.8565e+07	7.47423e+06	4.17647e+06	1.4349e+07	9.9651e+06	9.825e+06	24.0277	23.5591	23.9893	23.873	24.1461	22.8335	21.9939	23.7744	23.2485	23.228	4	4	4	5.1	5.1	5.1	101.79	0	11.195	178920000	11	E9PGC0;P20936	E9PGC0;P20936	Ras GTPase-activating protein 1	RASA1	E9PGC0	4;4	4;4
Q9Y6W5;Q9UPY6	Q9Y6W5	Wiskott-Aldrich syndrome protein family member 2	WASF2	Q9Y6W5	16	2.05404e+08	1.11121e+08	1.84848	0.00057044	0.90005	1.27595	1.8773e+08	2.1747e+08	2.3305e+08	1.7984e+08	2.0893e+08	1.3653e+08	1.1041e+08	1.2125e+08	1.0547e+08	8.19429e+07	27.4841	27.6962	27.7961	27.4221	27.6384	27.0246	26.7183	26.8534	26.6523	26.2881	16	16	16	32.7	32.7	32.7	54.283	0	69.861	2127400000	76	Q9Y6W5;Q9UPY6	Q9Y6W5	Wiskott-Aldrich syndrome protein family member 2	WASF2	Q9Y6W5	16;1	16;1
Q9H4M9;A0A024R571;C9JC03;C9J2Z4;C9JDQ8;C9JIJ3;C9IZH1	Q9H4M9;A0A024R571;C9JC03;C9J2Z4	EH domain-containing protein 1	EHD1	Q9H4M9	30	2.08356e+09	1.1191e+09	1.86182	2.35152e-07	0.89774	1.2725	2.1021e+09	2.1666e+09	2.0157e+09	2.0602e+09	2.0732e+09	1.0736e+09	1.0675e+09	1.0975e+09	1.1644e+09	1.1925e+09	30.9692	31.0128	30.9086	30.9401	30.9492	29.9998	29.9916	30.0316	30.1169	30.1513	41	41	30	77	77	61.2	60.626	0	323.31	22253000000	382	Q9H4M9;A0A024R571;C9JC03;C9J2Z4;C9JDQ8;C9JIJ3;C9IZH1	Q9H4M9;A0A024R571;C9JC03;C9J2Z4	EH domain-containing protein 1	EHD1	Q9H4M9	41;40;28;26;11;7;7	41;40;28;26;11;7;7
Q92508;E7EUT2;H3BSF6	Q92508;E7EUT2	Piezo-type mechanosensitive ion channel component 1	PIEZO1	Q92508	6	8.2801e+07	4.01474e+07	2.06243	0.0488522	0.895182	1.26868	1.7048e+08	5.7381e+07	4.4808e+07	7.2628e+07	6.8708e+07	4.5069e+07	4.2752e+07	2.8987e+07	4.3021e+07	4.0908e+07	27.345	25.7741	25.4173	26.114	26.034	25.4256	25.3495	24.7889	25.3585	25.2859	6	6	6	3.9	3.9	3.9	286.79	0	51.56	760580000	19	Q92508;E7EUT2;H3BSF6	Q92508;E7EUT2	Piezo-type mechanosensitive ion channel component 1	PIEZO1	Q92508	6;3;1	6;3;1
Q9UDY8;K7EP42	Q9UDY8	Mucosa-associated lymphoid tissue lymphoma translocation protein 1	MALT1	Q9UDY8	6	4.02574e+07	2.21238e+07	1.81964	0.00443872	0.894419	1.26754	3.9457e+07	3.938e+07	3.3162e+07	3.9162e+07	5.0126e+07	2.0091e+07	1.4467e+07	2.6514e+07	2.0048e+07	2.9499e+07	25.2338	25.231	24.983	25.223	25.5791	24.26	23.7863	24.6603	24.257	24.8142	6	6	6	8.6	8.6	8.6	92.271	0	12.648	429820000	13	Q9UDY8;K7EP42	Q9UDY8	Mucosa-associated lymphoid tissue lymphoma translocation protein 1	MALT1	Q9UDY8	6;1	6;1
Q5JRX3;A0A0A0MRX9;H0Y4F7;H0Y7L7;B1APQ0	Q5JRX3;A0A0A0MRX9	Presequence protease, mitochondrial	PITRM1	Q5JRX3	21	1.28795e+08	2.22292e+08	0.579397	0.000592164	-0.798573	1.26081	9.7426e+07	1.3039e+08	1.4084e+08	1.2898e+08	1.4634e+08	2.4097e+08	2.0348e+08	2.289e+08	2.2806e+08	2.1005e+08	26.5378	26.9583	27.0695	26.9426	27.1247	27.8443	27.6003	27.7701	27.7648	27.6462	21	21	21	27.8	27.8	27.8	117.41	0	104.46	2505400000	87	Q5JRX3;A0A0A0MRX9;H0Y4F7;H0Y7L7;B1APQ0	Q5JRX3;A0A0A0MRX9	Presequence protease, mitochondrial	PITRM1	Q5JRX3	21;14;6;4;3	21;14;6;4;3
Q01650;A0A0C4DGL4;H0YJ95;G3V4Z6;Q9UM01;Q92536	Q01650	Large neutral amino acids transporter small subunit 1	SLC7A5	Q01650	8	1.35416e+08	2.34926e+08	0.57642	4.65833e-07	-0.79567	1.25648	1.3648e+08	1.4604e+08	1.3755e+08	1.3384e+08	1.2317e+08	2.4259e+08	2.1879e+08	2.3901e+08	2.4562e+08	2.2862e+08	27.0241	27.1218	27.0354	26.9959	26.8761	27.8539	27.705	27.8325	27.8719	27.7684	8	8	8	13.4	13.4	13.4	55.01	0	52.474	2632200000	51	Q01650;A0A0C4DGL4;H0YJ95;G3V4Z6;Q9UM01;Q92536	Q01650	Large neutral amino acids transporter small subunit 1	SLC7A5	Q01650	8;2;1;1;1;1	8;2;1;1;1;1
H0YKT4;H0YNG3;P67812;H0YNX5;P0C7V7	H0YKT4;H0YNG3;P67812	Signal peptidase complex catalytic subunit SEC11;Signal peptidase complex catalytic subunit SEC11A	SEC11A	H0YKT4	3	1.18996e+08	6.42708e+07	1.85148	1.84396e-05	0.885441	1.25414	9.985e+07	1.3328e+08	1.2625e+08	1.1241e+08	1.2319e+08	6.6142e+07	7.2695e+07	6.3264e+07	5.9946e+07	5.9307e+07	26.5733	26.9899	26.9117	26.7442	26.8763	25.9791	26.1154	25.9149	25.8372	25.8217	3	3	3	25.6	25.6	25.6	14.892	0	50.665	1309200000	46	H0YKT4;H0YNG3;P67812;H0YNX5;P0C7V7	H0YKT4;H0YNG3;P67812	Signal peptidase complex catalytic subunit SEC11;Signal peptidase complex catalytic subunit SEC11A	SEC11A	H0YKT4	3;3;3;1;1	3;3;3;1;1
Q5T9B7;P00568;H0Y4J6;H0YID2;Q9Y6K8	Q5T9B7;P00568;H0Y4J6	Adenylate kinase isoenzyme 1	AK1	Q5T9B7	17	3.10808e+08	5.36764e+08	0.57904	5.59659e-05	-0.79328	1.25291	3.5967e+08	2.9327e+08	3.0071e+08	3.2861e+08	2.7178e+08	5.1869e+08	5.7258e+08	5.1196e+08	5.6643e+08	5.1416e+08	28.4221	28.1277	28.1638	28.2918	28.0179	28.9503	29.0929	28.9315	29.0773	28.9376	17	17	17	76.7	76.7	76.7	23.411	0	94.699	6035600000	107	Q5T9B7;P00568;H0Y4J6;H0YID2;Q9Y6K8	Q5T9B7;P00568;H0Y4J6	Adenylate kinase isoenzyme 1	AK1	Q5T9B7	17;17;9;5;1	17;17;9;5;1
P56537;B7ZBH1;F8WD20;A0A0B4J1Y7;A0A0U1RQV5;F8WDS6	P56537;B7ZBH1	Eukaryotic translation initiation factor 6	EIF6	P56537	10	5.41132e+08	9.19264e+08	0.588658	0.00457083	-0.792538	1.2518	7.2193e+08	4.8734e+08	4.0429e+08	6.044e+08	4.877e+08	9.37389e+08	9.7057e+08	8.9367e+08	8.62451e+08	9.3224e+08	29.4273	28.8604	28.5908	29.1709	28.8614	29.8041	29.8543	29.7352	29.6839	29.7961	10	10	10	63.7	63.7	63.7	26.599	0	211.08	10409000000	130	P56537;B7ZBH1;F8WD20;A0A0B4J1Y7;A0A0U1RQV5;F8WDS6	P56537;B7ZBH1	Eukaryotic translation initiation factor 6	EIF6	P56537	10;5;2;2;2;2	10;5;2;2;2;2
M0R208;Q16740;M0QYV5	M0R208;Q16740;M0QYV5	ATP-dependent Clp protease proteolytic subunit;ATP-dependent Clp protease proteolytic subunit, mitochondrial	CLPP	M0R208	2	9.47085e+06	5.11073e+06	1.85313	0.0371604	0.882679	1.25001	9.8022e+06	1.05e+07	4.29101e+06	1.136e+07	1.1401e+07	6.19998e+06	3.72584e+06	4.00916e+06	3.62665e+06	7.992e+06	23.2247	23.3239	22.0329	23.4375	23.4427	22.5638	21.8291	21.9349	21.7902	22.9301	2	2	2	25.8	25.8	25.8	20.568	0	19.16	69803000	6	M0R208;Q16740;M0QYV5	M0R208;Q16740;M0QYV5	ATP-dependent Clp protease proteolytic subunit;ATP-dependent Clp protease proteolytic subunit, mitochondrial	CLPP	M0R208	2;2;1	2;2;1
Q9Y5S2;H0YLY0	Q9Y5S2;H0YLY0	Serine/threonine-protein kinase MRCK beta	CDC42BPB	Q9Y5S2	23	9.58506e+07	1.66452e+08	0.575845	6.05129e-05	-0.790963	1.24945	1.0565e+08	8.9727e+07	9.03631e+07	9.72489e+07	9.6264e+07	1.491e+08	1.663e+08	1.5671e+08	2.0068e+08	1.5947e+08	26.6547	26.419	26.4292	26.5352	26.5205	27.1517	27.3092	27.2235	27.5803	27.2487	24	24	23	19.3	19.3	18.9	194.31	0	87.386	1880400000	83	Q9Y5S2;H0YLY0	Q9Y5S2;H0YLY0	Serine/threonine-protein kinase MRCK beta	CDC42BPB	Q9Y5S2	24;14	24;14
P48960	P48960	CD97 antigen;CD97 antigen subunit alpha;CD97 antigen subunit beta	CD97	P48960	2	1.20377e+07	6.3607e+06	1.89251	0.0178414	0.880077	1.24613	1.7149e+07	1.0647e+07	6.6063e+06	1.4793e+07	1.0993e+07	6.5144e+06	7.1223e+06	7.6391e+06	4.03858e+06	6.4891e+06	24.0316	23.3439	22.6554	23.8184	23.3901	22.6352	22.7639	22.865	21.9454	22.6296	2	2	2	3.6	3.6	3.6	91.868	0	15.834	114850000	7	P48960	P48960	CD97 antigen;CD97 antigen subunit alpha;CD97 antigen subunit beta	CD97	P48960	2	2
Q5JR08;P08134;E9PQH6;Q5JR07;Q5JR05;E9PLA2;Q5JR06;E9PN11;U3KQA9;U3KQV3	Q5JR08;P08134;E9PQH6;Q5JR07;Q5JR05	Rho-related GTP-binding protein RhoC	RHOC	Q5JR08	5	2.26504e+08	3.88166e+08	0.583523	0.000472471	-0.78756	1.24437	2.2908e+08	1.8269e+08	2.0033e+08	2.6092e+08	2.595e+08	3.7184e+08	4.1841e+08	4.1048e+08	3.4326e+08	3.9684e+08	27.7713	27.4448	27.5778	27.959	27.9512	28.4701	28.6403	28.6127	28.3547	28.564	11	5	5	58	38.8	38.8	21.523	0	54.304	4393300000	61	Q5JR08;P08134;E9PQH6;Q5JR07;Q5JR05;E9PLA2;Q5JR06;E9PN11;U3KQA9;U3KQV3	Q5JR08;P08134;E9PQH6;Q5JR07;Q5JR05	Rho-related GTP-binding protein RhoC	RHOC	Q5JR08	11;11;9;6;6;4;4;4;4;4	5;5;4;1;1;1;1;1;1;1
O15427;J3QQS9;J3QQV2;J3QSC3;J3QRP8;J3QLE3;J3KTM6;J3QRU2;J3KT83;J3QRA0;J3KTI8	O15427	Monocarboxylate transporter 4	SLC16A3	O15427	8	9.40084e+07	1.562e+08	0.601846	0.0168459	-0.78632	1.24252	1.2417e+08	7.7465e+07	5.9083e+07	1.2386e+08	8.5464e+07	1.6494e+08	1.437e+08	1.4233e+08	1.6933e+08	1.607e+08	26.8877	26.207	25.8162	26.8841	26.3488	27.2974	27.0985	27.0847	27.3353	27.2598	8	8	8	14.8	14.8	14.8	49.469	0	41.201	1797300000	42	O15427;J3QQS9;J3QQV2;J3QSC3;J3QRP8;J3QLE3;J3KTM6;J3QRU2;J3KT83;J3QRA0;J3KTI8	O15427	Monocarboxylate transporter 4	SLC16A3	O15427	8;2;2;2;1;1;1;1;1;1;1	8;2;2;2;1;1;1;1;1;1;1
P46821;D6RA32;D6RA40;D6RGJ3;D6RCL2	P46821	Microtubule-associated protein 1B;MAP1B heavy chain;MAP1 light chain LC1	MAP1B	P46821	119	3.49134e+09	5.98614e+09	0.583237	8.8794e-06	-0.78034	1.23359	3.3323e+09	3.4118e+09	3.9095e+09	3.2294e+09	3.5737e+09	5.80709e+09	5.8245e+09	6.1726e+09	6.2645e+09	5.862e+09	31.6339	31.6679	31.8643	31.5886	31.7348	32.4352	32.4395	32.5232	32.5446	32.4487	122	122	119	57.7	57.7	57.1	270.63	0	323.31	67820000000	1225	P46821;D6RA32;D6RA40;D6RGJ3;D6RCL2	P46821	Microtubule-associated protein 1B;MAP1B heavy chain;MAP1 light chain LC1	MAP1B	P46821	122;31;24;6;5	122;31;24;6;5
A0A0D9SFK2;Q92614;H0YEV9;A0A1B0GWJ6	A0A0D9SFK2;Q92614	Unconventional myosin-XVIIIa	MYO18A	A0A0D9SFK2	9	1.21528e+07	2.1005e+07	0.578568	0.00721354	-0.780094	1.23322	1.3255e+07	9.2115e+06	9.4226e+06	1.4809e+07	1.4066e+07	1.6185e+07	2.012e+07	3.1123e+07	1.9319e+07	1.8278e+07	23.66	23.135	23.1677	23.82	23.7457	23.9482	24.2621	24.8915	24.2035	24.1236	9	9	9	5.3	5.3	5.3	231.1	0	19.33	235460000	18	A0A0D9SFK2;Q92614;H0YEV9;A0A1B0GWJ6	A0A0D9SFK2;Q92614	Unconventional myosin-XVIIIa	MYO18A	A0A0D9SFK2	9;9;2;2	9;9;2;2
P32455;H3BNS1;Q9H0R5	P32455	Interferon-induced guanylate-binding protein 1	GBP1	P32455	23	3.50486e+08	6.025e+08	0.58172	3.43797e-05	-0.77874	1.2312	3.5981e+08	3.4598e+08	3.5141e+08	3.4219e+08	3.5304e+08	5.6423e+08	6.293e+08	5.8309e+08	6.674e+08	5.6848e+08	28.4227	28.3661	28.3886	28.3502	28.3953	29.0717	29.2292	29.1191	29.314	29.0825	24	24	23	36.3	36.3	34.3	67.93	0	211.23	6793300000	139	P32455;H3BNS1;Q9H0R5	P32455	Interferon-induced guanylate-binding protein 1	GBP1	P32455	24;3;3	24;3;3
Q5VTR2;C9JWJ4;C9J0A5;C9JXC9	Q5VTR2	E3 ubiquitin-protein ligase BRE1A	RNF20	Q5VTR2	13	5.84024e+07	3.1536e+07	1.85193	0.00806071	0.869386	1.23016	5.8074e+07	5.4947e+07	8.68099e+07	5.4486e+07	3.7695e+07	3.5392e+07	3.4099e+07	2.4508e+07	4.012e+07	2.3561e+07	25.7914	25.7115	26.3714	25.6994	25.1679	25.0769	25.0232	24.5467	25.2578	24.4899	13	13	13	16	16	16	113.66	0	37.169	618610000	29	Q5VTR2;C9JWJ4;C9J0A5;C9JXC9	Q5VTR2	E3 ubiquitin-protein ligase BRE1A	RNF20	Q5VTR2	13;2;2;2	13;2;2;2
Q92609;C9J3F6	Q92609;C9J3F6	TBC1 domain family member 5	TBC1D5	Q92609	3	5.97856e+06	3.23613e+06	1.84744	0.0189931	0.869187	1.22986	3.5347e+06	8.6959e+06	6.893e+06	4.798e+06	5.9712e+06	4.4598e+06	1.97375e+06	3.1068e+06	2.99072e+06	3.6496e+06	21.7532	23.0519	22.7167	22.194	22.5096	22.0885	20.9125	21.567	21.5121	21.7993	3	3	3	5.9	5.9	5.9	89.003	0.00052397	3.8676	56698000	7	Q92609;C9J3F6	Q92609;C9J3F6	TBC1 domain family member 5	TBC1D5	Q92609	3;2	3;2
Q14126	Q14126	Desmoglein-2	DSG2	Q14126	23	1.65094e+08	2.81506e+08	0.586467	0.000731399	-0.776973	1.22856	1.9072e+08	1.3104e+08	1.4183e+08	1.6864e+08	1.9324e+08	3.3656e+08	2.6413e+08	2.9902e+08	2.3734e+08	2.7048e+08	27.5069	26.9654	27.0796	27.3294	27.5258	28.3263	27.9767	28.1557	27.8224	28.0109	23	23	23	32.7	32.7	32.7	122.29	0	130.15	3223200000	103	Q14126	Q14126	Desmoglein-2	DSG2	Q14126	23	23
Q12797;E5RHK2;A0A087WUJ2;A0A087WW51;E5RG29;E5RG56;E5RHJ2;G3XAN5	Q12797	Aspartyl/asparaginyl beta-hydroxylase	ASPH	Q12797	26	6.73008e+08	3.697e+08	1.82042	3.84115e-07	0.865349	1.22413	7.1057e+08	7.0146e+08	6.586e+08	6.6073e+08	6.3368e+08	3.5016e+08	3.4408e+08	3.6909e+08	4.0255e+08	3.8262e+08	29.4044	29.3858	29.2948	29.2995	29.2392	28.3834	28.3582	28.4594	28.5846	28.5113	26	26	26	37.6	37.6	37.6	85.862	0	112.82	7124300000	140	Q12797;E5RHK2;A0A087WUJ2;A0A087WW51;E5RG29;E5RG56;E5RHJ2;G3XAN5	Q12797	Aspartyl/asparaginyl beta-hydroxylase	ASPH	Q12797	26;5;5;5;4;4;1;1	26;5;5;5;4;4;1;1
Q14116	Q14116	Interleukin-18	IL18	Q14116	6	1.04443e+08	5.7188e+07	1.82631	1.32727e-05	0.865133	1.22381	9.8669e+07	1.065e+08	9.55451e+07	9.9342e+07	1.2216e+08	5.4191e+07	5.4366e+07	5.606e+07	6.1522e+07	5.9801e+07	26.5561	26.6663	26.5097	26.5659	26.8642	25.6915	25.6962	25.7405	25.8746	25.8337	6	6	6	42	42	42	22.326	0	20.558	1099900000	24	Q14116	Q14116	Interleukin-18	IL18	Q14116	6	6
Q8WUF5;K7EN03	Q8WUF5	RelA-associated inhibitor	PPP1R13L	Q8WUF5	17	8.00052e+07	1.31982e+08	0.606183	0.0149558	-0.771098	1.21978	1.1561e+08	7.8882e+07	7.1656e+07	8.2999e+07	5.0879e+07	1.3883e+08	1.3198e+08	1.3276e+08	1.3075e+08	1.2559e+08	26.7847	26.2332	26.0946	26.3066	25.6006	27.0487	26.9757	26.9842	26.9622	26.9041	17	17	17	25.1	25.1	25.1	89.09	0	73.593	1502600000	42	Q8WUF5;K7EN03	Q8WUF5	RelA-associated inhibitor	PPP1R13L	Q8WUF5	17;2	17;2
J3KR97;Q9BTW9;A0A0J9YWI5;A0A0J9YVR1;I3L1S3;I3L3H4;I3L131;I3L143;I3L0V3;I3L163;I3L500;I3L439;I3L4D2;I3L120;A0A0J9YXU4	J3KR97;Q9BTW9	Tubulin-specific chaperone D	TBCD	J3KR97	10	4.00526e+07	6.77926e+07	0.590811	0.0040359	-0.771095	1.21978	4.7123e+07	2.6158e+07	3.9806e+07	4.387e+07	4.3306e+07	8.8438e+07	5.8409e+07	6.563e+07	5.8818e+07	6.7668e+07	25.4899	24.6407	25.2465	25.3867	25.3681	26.3982	25.7997	25.9679	25.8098	26.012	10	10	10	10.7	10.7	10.7	136.55	0	71.264	772620000	42	J3KR97;Q9BTW9;A0A0J9YWI5;A0A0J9YVR1;I3L1S3;I3L3H4;I3L131;I3L143;I3L0V3;I3L163;I3L500;I3L439;I3L4D2;I3L120;A0A0J9YXU4	J3KR97;Q9BTW9	Tubulin-specific chaperone D	TBCD	J3KR97	10;10;3;3;2;2;2;2;2;2;2;2;1;1;1	10;10;3;3;2;2;2;2;2;2;2;2;1;1;1
Q92930;H0YNE9	Q92930;H0YNE9	Ras-related protein Rab-8B	RAB8B	Q92930	4	7.06626e+07	3.88546e+07	1.81864	0.000413435	0.85688	1.21148	7.7051e+07	7.3025e+07	7.6048e+07	7.602e+07	5.1169e+07	4.0802e+07	3.1598e+07	3.6225e+07	4.0589e+07	4.5059e+07	26.1993	26.1219	26.1804	26.1799	25.6088	25.2821	24.9133	25.1105	25.2746	25.4253	9	4	4	39.6	22.7	22.7	23.584	0	37.475	733470000	24	Q92930;H0YNE9	Q92930;H0YNE9	Ras-related protein Rab-8B	RAB8B	Q92930	9;8	4;3
F8WF03;F2Z2I0;F2Z2W5;C9J647	F8WF03;F2Z2I0;F2Z2W5;C9J647		SMPD4	F8WF03	1	2.00838e+07	1.07719e+07	1.86447	0.0133534	0.855633	1.20962	1.24531e+07	2.4422e+07	1.815e+07	1.6094e+07	2.93e+07	1.1778e+07	9.86619e+06	1.2399e+07	1.2157e+07	7.6591e+06	23.57	24.5417	24.1135	23.94	24.8044	23.4896	23.2341	23.5637	23.5353	22.8687	2	1	1	66	32	32	5.6264	0	22.277	200430000	7	F8WF03;F2Z2I0;F2Z2W5;C9J647	F8WF03;F2Z2I0;F2Z2W5;C9J647		SMPD4	F8WF03	2;2;2;2	1;1;1;1
P80217	P80217	Interferon-induced 35 kDa protein	IFI35	P80217	11	1.10599e+08	1.8582e+08	0.595197	0.00130482	-0.762583	1.20707	1.2221e+08	1.0928e+08	1.0832e+08	1.2971e+08	8.3477e+07	1.7643e+08	1.8048e+08	1.8182e+08	1.8662e+08	2.0375e+08	26.8648	26.7035	26.6907	26.9507	26.3149	27.3945	27.4273	27.4379	27.4755	27.6022	11	11	11	39.2	39.2	39.2	31.546	0	65.203	2086100000	51	P80217	P80217	Interferon-induced 35 kDa protein	IFI35	P80217	11	11
Q12841;C9J5G4;H7C4W4	Q12841;C9J5G4	Follistatin-related protein 1	FSTL1	Q12841	15	2.33992e+08	3.95514e+08	0.591615	9.21464e-05	-0.762001	1.2062	2.0169e+08	2.2376e+08	2.4605e+08	2.3832e+08	2.6014e+08	3.7397e+08	4.0604e+08	4.0326e+08	4.0361e+08	3.9069e+08	27.5876	27.7374	27.8744	27.8283	27.9547	28.4783	28.597	28.5871	28.5884	28.5414	15	15	15	38.3	38.3	38.3	34.985	0	84.912	4497600000	125	Q12841;C9J5G4;H7C4W4	Q12841;C9J5G4	Follistatin-related protein 1	FSTL1	Q12841	15;8;2	15;8;2
O75717;C9JYB3	O75717	WD repeat and HMG-box DNA-binding protein 1	WDHD1	O75717	17	5.4093e+07	8.91928e+07	0.606473	0.0137156	-0.761918	1.20607	7.2126e+07	5.2755e+07	3.5496e+07	6.7983e+07	4.2105e+07	8.7666e+07	8.5593e+07	7.1264e+07	1.0339e+08	9.8051e+07	26.104	25.6528	25.0812	26.0187	25.3275	26.3855	26.351	26.0867	26.6235	26.547	17	17	17	20.7	20.7	20.7	125.97	0	114.03	1026300000	53	O75717;C9JYB3	O75717	WD repeat and HMG-box DNA-binding protein 1	WDHD1	O75717	17;4	17;4
E7EVJ5;Q96F07;H7C229;E7EW33;A0A087WWZ1;A0A087WVE1;A0A087WTQ3;A0A087WZL7	E7EVJ5;Q96F07;H7C229;E7EW33	Cytoplasmic FMR1-interacting protein 2	CYFIP2	E7EVJ5	1	3.37538e+07	1.85136e+07	1.82319	0.00102957	0.85107	1.20281	3.7979e+07	3.3523e+07	3.271e+07	2.4169e+07	4.0388e+07	1.7717e+07	1.9487e+07	1.9216e+07	1.566e+07	2.0488e+07	25.1787	24.9986	24.9632	24.5267	25.2674	24.0786	24.216	24.1958	23.9006	24.2883	16	1	1	14.9	1.1	1.1	142.58	0.00053277	4.1567	355100000	8	E7EVJ5;Q96F07;H7C229;E7EW33;A0A087WWZ1;A0A087WVE1;A0A087WTQ3;A0A087WZL7	E7EVJ5;Q96F07;H7C229;E7EW33	Cytoplasmic FMR1-interacting protein 2	CYFIP2	E7EVJ5	16;14;13;11;5;4;4;1	1;1;0;0;1;1;1;0
P16989;A0A0D9SEI8	P16989	Y-box-binding protein 3	YBX3	P16989	10	1.45034e+08	2.43752e+08	0.595006	0.000457925	-0.758703	1.20127	1.8155e+08	1.4231e+08	1.1968e+08	1.4848e+08	1.3315e+08	2.3919e+08	2.2987e+08	2.1928e+08	2.7061e+08	2.5981e+08	27.4358	27.0845	26.8346	27.1457	26.9885	27.8336	27.7762	27.7082	28.0116	27.9529	17	10	10	51.1	37.9	37.9	40.089	0	107.69	2739700000	75	P16989;A0A0D9SEI8	P16989	Y-box-binding protein 3	YBX3	P16989	17;5	10;1
P61006;H0YMN7;H0YLJ8;H0YL94	P61006	Ras-related protein Rab-8A	RAB8A	P61006	6	1.10036e+08	6.1209e+07	1.79771	0.000160799	0.847934	1.19812	1.1393e+08	1.0238e+08	8.9069e+07	1.2345e+08	1.2135e+08	6.0064e+07	6.269e+07	7.5683e+07	5.181e+07	5.5798e+07	26.7636	26.6094	26.4084	26.8794	26.8546	25.84	25.9017	26.1735	25.6267	25.7337	11	7	6	48.3	34.8	31.4	23.668	0	36.246	1464200000	23	P61006;H0YMN7;H0YLJ8;H0YL94	P61006	Ras-related protein Rab-8A	RAB8A	P61006	11;5;2;2	7;1;1;1
F5GZ97;Q9Y3C0;H0YGN0;F5GWI9;F5GXZ7	F5GZ97;Q9Y3C0;H0YGN0;F5GWI9;F5GXZ7	WASH complex subunit CCDC53	CCDC53	F5GZ97	3	1.22202e+07	2.00044e+07	0.610874	0.0320681	-0.755212	1.19606	1.4788e+07	6.17383e+06	1.5709e+07	1.2383e+07	1.2047e+07	1.741e+07	2.6246e+07	1.8666e+07	1.5433e+07	2.2267e+07	23.8179	22.5577	23.9051	23.5619	23.5222	24.0534	24.6456	24.1539	23.8795	24.4084	3	3	3	26.4	26.4	26.4	21.044	0	12.809	222070000	12	F5GZ97;Q9Y3C0;H0YGN0;F5GWI9;F5GXZ7	F5GZ97;Q9Y3C0;H0YGN0;F5GWI9;F5GXZ7	WASH complex subunit CCDC53	CCDC53	F5GZ97	3;3;2;2;2	3;3;2;2;2
P55010;H0YN40;H0YLZ1;H0YMJ8;H0YM54;H0YK11;H0YK29	P55010;H0YN40;H0YLZ1	Eukaryotic translation initiation factor 5	EIF5	P55010	23	2.95492e+08	4.95886e+08	0.595887	0.000248485	-0.754216	1.19457	2.9226e+08	2.8952e+08	3.4213e+08	3.1601e+08	2.3754e+08	4.4942e+08	5.0247e+08	5.0313e+08	5.4732e+08	4.7709e+08	28.1227	28.1091	28.35	28.2354	27.8236	28.7435	28.9045	28.9064	29.0278	28.8297	23	23	23	50.8	50.8	50.8	49.222	0	128.18	5640200000	127	P55010;H0YN40;H0YLZ1;H0YMJ8;H0YM54;H0YK11;H0YK29	P55010;H0YN40;H0YLZ1	Eukaryotic translation initiation factor 5	EIF5	P55010	23;14;13;7;7;4;3	23;14;13;7;7;4;3
P49959;F8W7U8;F5GXT0;F5H742;F5H256	P49959;F8W7U8	Double-strand break repair protein MRE11A	MRE11A	P49959	21	2.46832e+08	1.37734e+08	1.79209	3.26293e-05	0.84426	1.19264	2.6708e+08	2.167e+08	2.2747e+08	2.5591e+08	2.67e+08	1.2748e+08	1.1694e+08	1.3807e+08	1.5061e+08	1.5557e+08	27.9927	27.6911	27.7611	27.9311	27.9923	26.9257	26.8012	27.0408	27.1662	27.213	21	21	21	33.6	33.6	33.6	80.592	0	77.298	2611000000	83	P49959;F8W7U8;F5GXT0;F5H742;F5H256	P49959;F8W7U8	Double-strand break repair protein MRE11A	MRE11A	P49959	21;20;5;1;1	21;20;5;1;1
Q7L576;A0A0G2JR96;A0A0G2JQT1;A0A0G2JRX2;A0A087WU52;A0A0G2JRV9;A0A087WWL1;H0YL50;A0A0G2JQH3;A0A087WVZ5	Q7L576;A0A0G2JR96;A0A0G2JQT1	Cytoplasmic FMR1-interacting protein 1	CYFIP1	Q7L576	20	4.61844e+08	2.58954e+08	1.7835	0.000123489	0.842112	1.18943	4.9521e+08	4.3684e+08	4.6364e+08	4.8032e+08	4.3321e+08	2.3242e+08	2.5191e+08	2.2548e+08	2.7991e+08	3.0505e+08	28.8835	28.7025	28.7884	28.8394	28.6905	27.7922	27.9083	27.7484	28.0604	28.1845	35	35	20	32	32	18.4	145.18	0	111.64	4943700000	179	Q7L576;A0A0G2JR96;A0A0G2JQT1;A0A0G2JRX2;A0A087WU52;A0A0G2JRV9;A0A087WWL1;H0YL50;A0A0G2JQH3;A0A087WVZ5	Q7L576;A0A0G2JR96;A0A0G2JQT1	Cytoplasmic FMR1-interacting protein 1	CYFIP1	Q7L576	35;23;23;3;3;3;3;3;2;2	35;23;23;3;3;3;3;3;2;2
P00846	P00846	ATP synthase subunit a	MT-ATP6	P00846	1	4.49756e+07	2.503e+07	1.79687	0.00216946	0.839944	1.18619	6.1142e+07	3.7753e+07	3.5946e+07	4.8844e+07	4.1193e+07	3.1557e+07	2.0996e+07	2.9393e+07	2.1977e+07	2.1227e+07	25.8657	25.1701	25.0993	25.5417	25.2959	24.9115	24.3236	24.809	24.3895	24.3394	1	1	1	4.4	4.4	4.4	24.817	0	8.9884	472820000	11	P00846	P00846	ATP synthase subunit a	MT-ATP6	P00846	1	1
P39748;I3L3E9;F5H1Y3	P39748;I3L3E9	Flap endonuclease 1	FEN1	P39748	17	5.3856e+08	3.00686e+08	1.7911	7.96587e-06	0.838229	1.18363	4.7254e+08	5.9417e+08	5.0777e+08	5.7764e+08	5.4068e+08	2.7724e+08	3.2203e+08	2.903e+08	3.1945e+08	2.9441e+08	28.8159	29.1463	28.9196	29.1056	29.0102	28.0466	28.2626	28.113	28.251	28.1333	17	17	17	60.8	60.8	60.8	42.592	0	154.12	5932100000	108	P39748;I3L3E9;F5H1Y3	P39748;I3L3E9	Flap endonuclease 1	FEN1	P39748	17;9;5	17;9;5
H0YMH7;Q05D32;H0YNU2;H0YNW9	H0YMH7;Q05D32;H0YNU2;H0YNW9	CTD small phosphatase-like protein 2	CTDSPL2	H0YMH7	2	6.47511e+06	3.87925e+06	1.66916	0.0415633	0.83793	1.18318	8.01939e+06	6.33865e+06	6.8194e+06	5.5962e+06	5.6019e+06	2.74814e+06	3.45264e+06	5.42255e+06	2.00764e+06	5.7653e+06	22.9351	22.5957	22.7012	22.416	22.4175	21.39	21.7193	22.3705	20.9371	22.459	2	2	2	18.2	18.2	18.2	18.322	0.00050441	3.3618	34311000	2	H0YMH7;Q05D32;H0YNU2;H0YNW9	H0YMH7;Q05D32;H0YNU2;H0YNW9	CTD small phosphatase-like protein 2	CTDSPL2	H0YMH7	2;2;1;1	2;2;1;1
P35237;A0A024QZX5;A0A087X1N8	P35237;A0A024QZX5;A0A087X1N8	Serpin B6	SERPINB6	P35237	25	8.52764e+08	1.4331e+09	0.595048	2.08875e-05	-0.746408	1.18291	8.7992e+08	8.2182e+08	8.4181e+08	8.67501e+08	8.5277e+08	1.2685e+09	1.435e+09	1.4376e+09	1.5057e+09	1.5187e+09	29.7128	29.6142	29.6489	29.6923	29.6676	30.2405	30.4184	30.421	30.4878	30.5002	26	26	25	72.1	72.1	69.9	42.621	0	323.31	16600000000	294	P35237;A0A024QZX5;A0A087X1N8	P35237;A0A024QZX5;A0A087X1N8	Serpin B6	SERPINB6	P35237	26;25;25	26;25;25
Q13619;A0A0A0MR50;A0A087WWN2	Q13619;A0A0A0MR50	Cullin-4A	CUL4A	Q13619	3	1.15656e+07	6.40692e+06	1.80517	0.0154112	0.836407	1.18091	1.3232e+07	7.11336e+06	1.1665e+07	1.6382e+07	9.4357e+06	5.12508e+06	4.35346e+06	6.62286e+06	7.5279e+06	8.4053e+06	23.6575	22.7621	23.4757	23.9656	23.1697	22.2891	22.0537	22.659	22.8438	23.0029	10	3	3	15.8	6.5	6.5	87.679	0	10.004	88880000	8	Q13619;A0A0A0MR50;A0A087WWN2	Q13619;A0A0A0MR50	Cullin-4A	CUL4A	Q13619	10;9;1	3;2;1
Q96CT7	Q96CT7	Coiled-coil domain-containing protein 124	CCDC124	Q96CT7	2	2.16318e+07	1.19411e+07	1.81154	0.00265658	0.836382	1.18087	1.658e+07	2.0206e+07	2.5921e+07	2.8144e+07	1.7308e+07	1.0923e+07	1.1787e+07	9.7744e+06	1.3832e+07	1.3389e+07	23.9829	24.2683	24.6276	24.7463	24.0449	23.3809	23.4907	23.2206	23.7215	23.6745	2	2	2	10.3	10.3	10.3	25.835	0.00052645	3.9365	230360000	5	Q96CT7	Q96CT7	Coiled-coil domain-containing protein 124	CCDC124	Q96CT7	2	2
Q6ZXV5;F8VRY4	Q6ZXV5	Transmembrane and TPR repeat-containing protein 3	TMTC3	Q6ZXV5	9	3.14548e+07	5.24646e+07	0.599543	0.000161091	-0.740915	1.17471	3.4498e+07	3.5224e+07	2.5477e+07	3.187e+07	3.0205e+07	5.3072e+07	5.8029e+07	5.3177e+07	4.3476e+07	5.4569e+07	25.04	25.0701	24.6027	24.9257	24.8483	25.6614	25.7903	25.6643	25.3737	25.7016	9	9	9	11.7	11.7	11.7	104.01	0	23.165	594380000	24	Q6ZXV5;F8VRY4	Q6ZXV5	Transmembrane and TPR repeat-containing protein 3	TMTC3	Q6ZXV5	9;1	9;1
Q9Y5Z4;Q5THN1;C9IZA0	Q9Y5Z4	Heme-binding protein 2	HEBP2	Q9Y5Z4	8	1.13237e+08	1.88974e+08	0.59922	6.0748e-06	-0.74031	1.1738	1.1873e+08	9.99049e+07	1.2059e+08	1.0802e+08	1.1894e+08	1.86e+08	1.8766e+08	1.8438e+08	2.0949e+08	1.7734e+08	26.8231	26.5741	26.8455	26.6867	26.8257	27.4707	27.4835	27.4581	27.6423	27.4019	8	8	8	48.8	48.8	48.8	22.875	0	49.043	2145400000	65	Q9Y5Z4;Q5THN1;C9IZA0	Q9Y5Z4	Heme-binding protein 2	HEBP2	Q9Y5Z4	8;3;1	8;3;1
A0A0A0MRX2;Q96HY6	A0A0A0MRX2;Q96HY6	DDRGK domain-containing protein 1	DDRGK1	A0A0A0MRX2	3	1.88434e+07	1.10328e+07	1.70795	0.016531	0.828551	1.16917	2.1524e+07	2.1779e+07	1.6647e+07	1.8399e+07	1.5868e+07	6.82144e+06	1.6742e+07	1.1264e+07	1.1937e+07	8.39939e+06	24.3594	24.3764	23.9888	24.1331	23.9196	22.7016	23.997	23.4252	23.5089	23.0019	3	3	3	15.8	15.8	15.8	33.939	0	9.2322	194020000	10	A0A0A0MRX2;Q96HY6	A0A0A0MRX2;Q96HY6	DDRGK domain-containing protein 1	DDRGK1	A0A0A0MRX2	3;3	3;3
P00558;P07205	P00558	Phosphoglycerate kinase 1	PGK1	P00558	37	9.26786e+09	1.54548e+10	0.599675	1.49662e-07	-0.737199	1.16916	9.4349e+09	9.34011e+09	9.2982e+09	8.98719e+09	9.27889e+09	1.5546e+10	1.5792e+10	1.5521e+10	1.452e+10	1.5895e+10	33.1354	33.1208	33.1143	33.0652	33.1113	33.8558	33.8785	33.8535	33.7573	33.8879	37	37	37	83	83	83	44.614	0	323.31	179940000000	1309	P00558;P07205	P00558	Phosphoglycerate kinase 1	PGK1	P00558	37;5	37;5
J3QL56;O75880	J3QL56;O75880	Protein SCO1 homolog, mitochondrial	SCO1	J3QL56	1	8.51763e+06	4.76553e+06	1.78734	0.00766426	0.826794	1.16655	6.22131e+06	8.8535e+06	9.4113e+06	6.31402e+06	1.1788e+07	3.89292e+06	3.76933e+06	4.34727e+06	5.22554e+06	6.5926e+06	22.5688	23.0778	23.166	22.5901	23.4908	21.8924	21.8459	22.0517	22.3171	22.6524	1	1	1	6.3	6.3	6.3	30.178	0.002619	2.4902	50598000	2	J3QL56;O75880	J3QL56;O75880	Protein SCO1 homolog, mitochondrial	SCO1	J3QL56	1;1	1;1
Q9BXK5;A0A087WX97;A0A087WTL4;E9PDD6;F2Z2C3;A0A087WW80;A0A0A0MR90;H0Y3R5;F6VJB4	Q9BXK5;A0A087WX97;A0A087WTL4	Bcl-2-like protein 13	BCL2L13	Q9BXK5	9	5.64414e+07	3.18178e+07	1.77389	0.00174065	0.825897	1.16521	5.4863e+07	6.9576e+07	5.6686e+07	4.0339e+07	6.0743e+07	2.6118e+07	3.0619e+07	2.6088e+07	3.9565e+07	3.6699e+07	25.7093	26.0521	25.7565	25.2657	25.8562	24.6385	24.8679	24.6369	25.2377	25.1292	9	9	9	31.8	31.8	31.8	52.723	0	44.681	607290000	26	Q9BXK5;A0A087WX97;A0A087WTL4;E9PDD6;F2Z2C3;A0A087WW80;A0A0A0MR90;H0Y3R5;F6VJB4	Q9BXK5;A0A087WX97;A0A087WTL4	Bcl-2-like protein 13	BCL2L13	Q9BXK5	9;7;6;3;2;2;2;1;1	9;7;6;3;2;2;2;1;1
Q9BYJ9;Q5JXC6	Q9BYJ9	YTH domain-containing family protein 1	YTHDF1	Q9BYJ9	5	1.04298e+07	1.77862e+07	0.586401	0.0173181	-0.733363	1.16343	1.1181e+07	1.0439e+07	9.7075e+06	7.6667e+06	1.3155e+07	1.5313e+07	1.7876e+07	1.3944e+07	2.8418e+07	1.338e+07	23.4145	23.3155	23.2107	22.8702	23.6491	23.8683	24.0915	23.7331	24.7603	23.6736	12	5	5	25.8	13.6	13.6	60.873	0	11.682	194210000	9	Q9BYJ9;Q5JXC6	Q9BYJ9	YTH domain-containing family protein 1	YTHDF1	Q9BYJ9	12;1	5;1
P31948;F5H783;F5GXD8;H0YGI8	P31948	Stress-induced-phosphoprotein 1	STIP1	P31948	52	1.89104e+09	1.06478e+09	1.77599	0.000203346	0.821691	1.15893	1.5645e+09	2.06e+09	2.085e+09	1.8294e+09	1.9163e+09	1.0553e+09	1.1098e+09	1.0326e+09	1.0932e+09	1.033e+09	30.5431	30.94	30.9574	30.7687	30.8357	29.975	30.0477	29.9436	30.0259	29.9442	52	52	52	72.2	72.2	72.2	62.639	0	323.31	20391000000	404	P31948;F5H783;F5GXD8;H0YGI8	P31948	Stress-induced-phosphoprotein 1	STIP1	P31948	52;19;13;10	52;19;13;10
Q8TBX8;H0YIJ6;F8VNT5;F8VU68	Q8TBX8	Phosphatidylinositol 5-phosphate 4-kinase type-2 gamma	PIP4K2C	Q8TBX8	3	2.7787e+07	4.49214e+07	0.618569	0.0199629	-0.728477	1.15613	2.221e+07	1.6749e+07	3.1622e+07	3.2857e+07	3.5497e+07	4.5889e+07	5.6648e+07	4.767e+07	3.8344e+07	3.6056e+07	24.4047	23.9976	24.9144	24.9697	25.0812	25.4516	25.7555	25.5066	25.1925	25.1037	3	3	3	8.1	8.1	8.1	47.299	0	20.188	530760000	18	Q8TBX8;H0YIJ6;F8VNT5;F8VU68	Q8TBX8	Phosphatidylinositol 5-phosphate 4-kinase type-2 gamma	PIP4K2C	Q8TBX8	3;1;1;1	3;1;1;1
A0A087WZU2;Q00536;H0YAZ9;E5RGN0;H0YC36;H0YBX5;H0YC60;E5RJM2	A0A087WZU2;Q00536;H0YAZ9;E5RGN0	Cyclin-dependent kinase 16	CDK16	A0A087WZU2	1	5.63586e+06	8.8376e+06	0.637714	0.045798	-0.72837	1.15597	8.0216e+06	3.07587e+06	7.3309e+06	5.6668e+06	4.08414e+06	9.0853e+06	8.2185e+06	9.799e+06	9.79019e+06	7.295e+06	22.9355	21.5526	22.8056	22.4341	21.9616	23.1151	22.9704	23.2242	23.2229	22.7985	3	2	1	5.8	4	1.6	51.159	0.0012488	3.1893	91873000	5	A0A087WZU2;Q00536;H0YAZ9;E5RGN0;H0YC36;H0YBX5;H0YC60;E5RJM2	A0A087WZU2;Q00536;H0YAZ9;E5RGN0	Cyclin-dependent kinase 16	CDK16	A0A087WZU2	3;3;2;2;1;1;1;1	2;2;1;1;1;1;1;1
A0A087WXP3;E9PEE8;P18564	A0A087WXP3;E9PEE8;P18564	Integrin beta;Integrin beta-6	ITGB6	A0A087WXP3	1	4.5835e+08	2.46746e+08	1.85758	0.0225598	0.819226	1.15525	7.1659e+08	3.8277e+08	3.0712e+08	5.4636e+08	3.3891e+08	2.493e+08	2.4927e+08	2.3381e+08	2.5879e+08	2.4256e+08	29.4166	28.5119	28.1942	29.0253	28.3363	27.8933	27.8931	27.8008	27.9472	27.8538	1	1	1	1.3	1.3	1.3	75.849	0.0059647	2.0012	4733600000	21	A0A087WXP3;E9PEE8;P18564	A0A087WXP3;E9PEE8;P18564	Integrin beta;Integrin beta-6	ITGB6	A0A087WXP3	1;1;1	1;1;1
Q96S66;Q5T1P5	Q96S66	Chloride channel CLIC-like protein 1	CLCC1	Q96S66	7	2.89484e+07	1.73683e+07	1.66674	0.0418209	0.817503	1.15268	2.9636e+07	2.9178e+07	2.9063e+07	2.037e+07	3.6495e+07	2.2413e+07	1.7542e+07	9.00737e+06	2.5896e+07	1.1983e+07	24.8208	24.7984	24.7927	24.2799	25.1212	24.4178	24.0643	23.1027	24.6262	23.5145	7	7	7	19.6	19.6	19.6	62.022	0	63.427	304760000	25	Q96S66;Q5T1P5	Q96S66	Chloride channel CLIC-like protein 1	CLCC1	Q96S66	7;2	7;2
P12814;H9KV75;G3V2N5;G3V2W4;H7C5W8;H0YJW3;P35609;H0YJ11;G3V2X9;F6THM6;G3V5M4;G3V2E8;G3V380	P12814;H9KV75	Alpha-actinin-1	ACTN1	P12814	51	6.5789e+09	1.0885e+10	0.604399	2.93135e-06	-0.725288	1.15137	6.73601e+09	6.2739e+09	6.1734e+09	6.61429e+09	7.09689e+09	1.1306e+10	1.1686e+10	1.0479e+10	9.7511e+09	1.1203e+10	32.6492	32.5467	32.5234	32.6229	32.7245	33.3964	33.4441	33.2868	33.1829	33.3832	81	52	51	83.9	65	65	103.06	0	323.31	128370000000	1252	P12814;H9KV75;G3V2N5;G3V2W4;H7C5W8;H0YJW3;P35609;H0YJ11;G3V2X9;F6THM6;G3V5M4;G3V2E8;G3V380	P12814;H9KV75	Alpha-actinin-1	ACTN1	P12814	81;72;21;20;20;19;16;14;10;8;7;5;2	52;46;12;11;15;13;3;10;5;1;4;2;2
P00338;F5GXY2;F5GYU2;F5GXH2;F5H5J4;F5H6W8;F5GZQ4;F5H8H6;F5GXC7;F5GWW2;F5GXU1;F5H5G7;F5H155;G3XAP5;F5H245;P07864	P00338	L-lactate dehydrogenase A chain	LDHA	P00338	35	1.00564e+10	1.66038e+10	0.605666	7.09157e-06	-0.724248	1.14982	9.0451e+09	1.0991e+10	1.0275e+10	9.41771e+09	1.0553e+10	1.6491e+10	1.6645e+10	1.8027e+10	1.704e+10	1.4816e+10	33.0745	33.3556	33.2584	33.1327	33.2969	33.941	33.9544	34.0694	33.9882	33.7864	40	40	35	85.5	85.5	80.7	36.688	0	323.31	194740000000	1149	P00338;F5GXY2;F5GYU2;F5GXH2;F5H5J4;F5H6W8;F5GZQ4;F5H8H6;F5GXC7;F5GWW2;F5GXU1;F5H5G7;F5H155;G3XAP5;F5H245;P07864	P00338	L-lactate dehydrogenase A chain	LDHA	P00338	40;18;17;15;10;10;8;6;6;6;5;2;2;2;2;2	40;18;17;15;10;10;8;6;6;6;5;2;2;2;2;2
Q02952	Q02952	A-kinase anchor protein 12	AKAP12	Q02952	58	9.52736e+08	5.41288e+08	1.76013	1.14787e-05	0.815216	1.14926	8.8159e+08	1.0007e+09	1.0939e+09	8.8034e+08	9.0715e+08	5.0781e+08	5.2708e+08	5.5365e+08	6.2279e+08	4.9511e+08	29.7155	29.8984	30.0268	29.7135	29.7568	28.9197	28.9734	29.0444	29.2142	28.8832	58	58	58	43.7	43.7	43.7	191.48	0	323.31	10205000000	358	Q02952	Q02952	A-kinase anchor protein 12	AKAP12	Q02952	58	58
O75886	O75886	Signal transducing adapter molecule 2	STAM2	O75886	5	2.9499e+07	4.87482e+07	0.60513	0.000186537	-0.722211	1.14677	2.9873e+07	2.8197e+07	3.2038e+07	2.4754e+07	3.2633e+07	4.1744e+07	5.3167e+07	4.7771e+07	5.6921e+07	4.4138e+07	24.8323	24.749	24.9333	24.5612	24.9598	25.3151	25.664	25.5096	25.7625	25.3955	7	5	5	14.1	10.5	10.5	58.164	0	13.258	560010000	26	O75886	O75886	Signal transducing adapter molecule 2	STAM2	O75886	7	5
P48449;A0A0G2JQD0;C9J315;H7C3A5	P48449;A0A0G2JQD0	Lanosterol synthase	LSS	P48449	24	2.11322e+08	3.46914e+08	0.609148	0.000220077	-0.721674	1.14597	2.4295e+08	1.7992e+08	1.9441e+08	2.251e+08	2.1423e+08	3.3212e+08	3.7468e+08	3.3047e+08	3.4431e+08	3.5299e+08	27.8561	27.4228	27.5345	27.746	27.6746	28.3071	28.4811	28.2999	28.3591	28.3951	24	24	24	35.9	35.9	35.9	83.308	0	87.162	4329500000	102	P48449;A0A0G2JQD0;C9J315;H7C3A5	P48449;A0A0G2JQD0	Lanosterol synthase	LSS	P48449	24;13;10;1	24;13;10;1
Q01970	Q01970	1-phosphatidylinositol 4,5-bisphosphate phosphodiesterase beta-3	PLCB3	Q01970	18	1.09898e+08	6.2768e+07	1.75086	5.63518e-06	0.810459	1.14216	1.1353e+08	1.0313e+08	1.1284e+08	1.0823e+08	1.1176e+08	6.6592e+07	5.8074e+07	6.1703e+07	5.8678e+07	6.8793e+07	26.7585	26.6199	26.7497	26.6895	26.7358	25.9888	25.7914	25.8788	25.8063	26.0358	18	18	18	16.9	16.9	16.9	138.8	0	66.362	1175200000	47	Q01970	Q01970	1-phosphatidylinositol 4,5-bisphosphate phosphodiesterase beta-3	PLCB3	Q01970	18	18
P62805	P62805	Histone H4	HIST1H4A	P62805	15	7.35827e+09	4.19762e+09	1.75296	8.47189e-06	0.809789	1.14116	6.99231e+09	7.72871e+09	6.4097e+09	7.9017e+09	7.75891e+09	4.0663e+09	3.9285e+09	3.8125e+09	4.6619e+09	4.51891e+09	32.7031	32.8476	32.5776	32.8795	32.8532	31.9211	31.8713	31.8281	32.1183	32.0733	15	15	15	71.8	71.8	71.8	11.367	0	138.09	87265000000	840	P62805	P62805	Histone H4	HIST1H4A	P62805	15	15
P52292;J3QLL0;J3KS65;J3QL07	P52292	Importin subunit alpha-1	KPNA2	P52292	21	5.9279e+08	9.66614e+08	0.613265	0.00105006	-0.717224	1.13933	7.2812e+08	5.1103e+08	5.2876e+08	6.4057e+08	5.5547e+08	9.11631e+08	9.59459e+08	9.6507e+08	9.6831e+08	1.0286e+09	29.4396	28.9288	28.978	29.2548	29.0491	29.7639	29.8376	29.8461	29.8509	29.938	21	21	21	53.7	53.7	53.7	57.861	0	297.65	11053000000	184	P52292;J3QLL0;J3KS65;J3QL07	P52292	Importin subunit alpha-1	KPNA2	P52292	21;10;10;1	21;10;10;1
E7EQL5;E7EV09;E7EQU2;E7ESD3;E7EMU4;E7ET01;E7ETL8;E9PGG1;E7EUM4;E7ERR6;E7ERH4;E7EU01;E5RFE1;C9J3E7;E5RJ75;O14576	E7EQL5;E7EV09;E7EQU2;E7ESD3;E7EMU4;E7ET01;E7ETL8		DYNC1I2	E7EQL5	2	1.11561e+08	6.21934e+07	1.79378	0.0223543	0.807324	1.13747	5.7907e+07	1.3147e+08	1.3005e+08	1.029e+08	1.3548e+08	6.7299e+07	6.9033e+07	7.8604e+07	4.9576e+07	4.6455e+07	25.7872	26.9702	26.9545	26.6167	27.0135	26.0041	26.0408	26.2281	25.5631	25.4693	18	2	2	55.1	17.4	17.4	34.913	0	20.409	1219500000	23	E7EQL5;E7EV09;E7EQU2;E7ESD3;E7EMU4;E7ET01;E7ETL8;E9PGG1;E7EUM4;E7ERR6;E7ERH4;E7EU01;E5RFE1;C9J3E7;E5RJ75;O14576	E7EQL5;E7EV09;E7EQU2;E7ESD3;E7EMU4;E7ET01;E7ETL8		DYNC1I2	E7EQL5	18;15;13;12;11;10;10;7;7;6;6;5;1;1;1;1	2;1;2;1;0;1;1;1;1;0;0;0;0;0;0;0
P05198;H0YJS4;G3V4T5	P05198;H0YJS4;G3V4T5	Eukaryotic translation initiation factor 2 subunit 1	EIF2S1	P05198	23	3.9349e+08	6.42816e+08	0.612135	0.000395205	-0.715369	1.13656	4.4775e+08	3.7631e+08	3.4513e+08	4.3735e+08	3.6091e+08	6.5713e+08	6.7116e+08	6.2091e+08	6.3608e+08	6.288e+08	28.7381	28.4873	28.3626	28.7042	28.4271	29.2916	29.3221	29.2098	29.2446	29.228	23	23	23	57.5	57.5	57.5	36.112	0	74.736	7364700000	112	P05198;H0YJS4;G3V4T5	P05198;H0YJS4;G3V4T5	Eukaryotic translation initiation factor 2 subunit 1	EIF2S1	P05198	23;18;18	23;18;18
Q9H788;H0YAT1	Q9H788;H0YAT1	SH2 domain-containing protein 4A	SH2D4A	Q9H788	10	3.98724e+07	6.4858e+07	0.614764	0.00119064	-0.713861	1.1343	3.6403e+07	3.6376e+07	5.2849e+07	3.9853e+07	3.3881e+07	5.4682e+07	6.6729e+07	6.352e+07	7.3641e+07	6.5718e+07	25.1176	25.1165	25.6554	25.2482	25.014	25.7046	25.9918	25.9207	26.134	25.9698	10	10	10	26.4	26.4	26.4	52.726	0	56.185	741510000	18	Q9H788;H0YAT1	Q9H788;H0YAT1	SH2 domain-containing protein 4A	SH2D4A	Q9H788	10;5	10;5
A0A0A0MRJ3;Q8NEY1;H0Y6F6	A0A0A0MRJ3;Q8NEY1	Neuron navigator 1	NAV1	A0A0A0MRJ3	10	2.86592e+07	4.78364e+07	0.599108	0.0105429	-0.712401	1.13212	3.3733e+07	2.7191e+07	3.1709e+07	2.8098e+07	2.2565e+07	3.2929e+07	4.8514e+07	3.8312e+07	5.7024e+07	6.2403e+07	25.0077	24.6966	24.9184	24.744	24.4276	24.9729	25.5319	25.1913	25.7651	25.8951	10	10	10	9	9	9	197.4	0	21.792	567620000	20	A0A0A0MRJ3;Q8NEY1;H0Y6F6	A0A0A0MRJ3;Q8NEY1	Neuron navigator 1	NAV1	A0A0A0MRJ3	10;10;1	10;10;1
Q14195;H0YBT4;D6RF19;H0YB87	Q14195	Dihydropyrimidinase-related protein 3	DPYSL3	Q14195	27	7.33086e+08	1.19686e+09	0.612508	5.97119e-05	-0.711506	1.13079	8.64849e+08	7.1142e+08	6.6757e+08	7.2021e+08	7.0138e+08	1.2721e+09	1.1767e+09	1.1055e+09	1.2148e+09	1.2152e+09	29.6879	29.4061	29.3143	29.4238	29.3856	30.2446	30.1321	30.0421	30.1781	30.1785	35	29	27	79.5	69.6	68.2	61.963	0	223.62	13954000000	231	Q14195;H0YBT4;D6RF19;H0YB87	Q14195	Dihydropyrimidinase-related protein 3	DPYSL3	Q14195	35;12;5;2	29;9;2;2
P98082;D6REB1;D6RIA5;D6RFF7	P98082	Disabled homolog 2	DAB2	P98082	8	5.06122e+07	3.0018e+07	1.68606	0.0189835	0.801804	1.12923	5.1472e+07	4.3628e+07	5.1066e+07	4.5047e+07	6.1848e+07	3.0209e+07	1.5738e+07	3.6597e+07	3.3424e+07	3.4122e+07	25.6173	25.3788	25.6059	25.4249	25.8822	24.8485	23.9077	25.1252	24.9944	25.0242	8	8	8	16.2	16.2	16.2	82.447	0	12.33	545070000	24	P98082;D6REB1;D6RIA5;D6RFF7	P98082	Disabled homolog 2	DAB2	P98082	8;2;2;2	8;2;2;2
O94888;C9JAT7;F8WB69;C9JD50;H7BYF4	O94888;C9JAT7	UBX domain-containing protein 7	UBXN7	O94888	9	7.5648e+07	4.42554e+07	1.70935	0.00380416	0.799185	1.12532	7.3556e+07	7.9785e+07	8.3693e+07	7.0475e+07	7.0731e+07	4.3033e+07	4.0112e+07	4.995e+07	5.6906e+07	3.1276e+07	26.1323	26.2496	26.3186	26.0706	26.0758	25.3589	25.2575	25.574	25.7621	24.8986	9	9	9	22.3	22.3	22.3	54.862	0	24.279	801770000	22	O94888;C9JAT7;F8WB69;C9JD50;H7BYF4	O94888;C9JAT7	UBX domain-containing protein 7	UBXN7	O94888	9;5;1;1;1	9;5;1;1;1
P15104	P15104	Glutamine synthetase	GLUL	P15104	7	1.62894e+08	9.37112e+07	1.73826	2.43075e-05	0.798495	1.12429	1.6152e+08	1.5181e+08	1.8589e+08	1.697e+08	1.4555e+08	7.99051e+07	9.4439e+07	1.0458e+08	1.0003e+08	8.96021e+07	27.2671	27.1777	27.4699	27.3384	27.1169	26.2518	26.4929	26.64	26.5759	26.417	7	7	7	19.8	19.8	19.8	42.064	0	53.208	1737300000	44	P15104	P15104	Glutamine synthetase	GLUL	P15104	7	7
Q9HB40;I3L4Z3	Q9HB40	Retinoid-inducible serine carboxypeptidase	SCPEP1	Q9HB40	5	3.67284e+07	2.25842e+07	1.62629	0.0353959	0.797851	1.12333	3.3943e+07	4.3153e+07	3.7215e+07	2.8719e+07	4.0612e+07	1.5294e+07	1.7049e+07	4.2605e+07	1.9343e+07	1.863e+07	25.0166	25.363	25.1494	24.7755	25.2754	23.8665	24.0232	25.3445	24.2053	24.1511	5	5	5	15.5	15.5	15.5	50.83	0	12.006	407330000	9	Q9HB40;I3L4Z3	Q9HB40	Retinoid-inducible serine carboxypeptidase	SCPEP1	Q9HB40	5;1	5;1
Q00653;M0R119	Q00653	Nuclear factor NF-kappa-B p100 subunit;Nuclear factor NF-kappa-B p52 subunit	NFKB2	Q00653	18	1.27102e+08	7.57054e+07	1.6789	0.0163678	0.795121	1.11925	1.1657e+08	1.121e+08	1.3236e+08	1.2542e+08	1.4906e+08	9.9699e+07	7.7326e+07	4.1947e+07	8.2682e+07	7.6873e+07	26.7966	26.7402	26.9799	26.9022	27.1513	26.5711	26.2045	25.3221	26.3011	26.196	18	18	18	27.4	27.4	27.4	96.748	0	88.282	1382800000	60	Q00653;M0R119	Q00653	Nuclear factor NF-kappa-B p100 subunit;Nuclear factor NF-kappa-B p52 subunit	NFKB2	Q00653	18;2	18;2
Q9Y697;F2Z2E7;F8WER8;A2A2M1;H7C0I5;F8WB23;H0YGN5;Q8WV90	Q9Y697	Cysteine desulfurase, mitochondrial	NFS1	Q9Y697	8	2.65986e+07	4.52268e+07	0.588116	0.036203	-0.703628	1.11902	3.0583e+07	2.3115e+07	3.2166e+07	2.4067e+07	2.3062e+07	4.2775e+07	4.3491e+07	2.6627e+07	3.9685e+07	7.3556e+07	24.8662	24.4623	24.939	24.5206	24.459	25.3503	25.3742	24.6664	25.2421	26.1323	8	8	8	27.1	27.1	27.1	50.195	0	20.638	508310000	18	Q9Y697;F2Z2E7;F8WER8;A2A2M1;H7C0I5;F8WB23;H0YGN5;Q8WV90	Q9Y697	Cysteine desulfurase, mitochondrial	NFS1	Q9Y697	8;3;2;2;2;2;2;2	8;3;2;2;2;2;2;2
Q5TEC6	Q5TEC6	Histone H3	HIST2H3PS2	Q5TEC6	2	4.70232e+08	2.6318e+08	1.78673	0.0131223	0.793182	1.11635	5.8287e+08	3.9138e+08	3.1157e+08	6.6716e+08	3.9818e+08	2.3824e+08	2.8362e+08	2.2714e+08	2.4326e+08	3.2364e+08	29.1186	28.544	28.215	29.3135	28.5688	27.8278	28.0794	27.759	27.8579	28.2698	9	2	2	33.8	10.3	10.3	15.43	0	10.573	5016500000	34	Q5TEC6	Q5TEC6	Histone H3	HIST2H3PS2	Q5TEC6	9	2
F8VNT9;F8VV56;F8W022;F8VWK8;P08962	F8VNT9;F8VV56;F8W022;F8VWK8;P08962	Tetraspanin;CD63 antigen	CD63	F8VNT9	3	9.1322e+07	1.50082e+08	0.608481	0.00224971	-0.700347	1.11412	8.7389e+07	8.5785e+07	8.6918e+07	1.066e+08	8.99179e+07	1.2866e+08	1.2465e+08	1.4684e+08	1.5006e+08	2.002e+08	26.3809	26.3542	26.3732	26.6676	26.4221	26.939	26.8933	27.1297	27.161	27.5769	3	3	3	13.5	13.5	13.5	14.265	0	85.544	1751300000	29	F8VNT9;F8VV56;F8W022;F8VWK8;P08962	F8VNT9;F8VV56;F8W022;F8VWK8;P08962	Tetraspanin;CD63 antigen	CD63	F8VNT9	3;3;3;3;3	3;3;3;3;3
Q9BQ52;G5E9D5;E7ES68;V9GYS7;H7C2I4;J3QRS2;V9GYU5;J3QL08;J3QLK4;V9GZ72	Q9BQ52;G5E9D5;E7ES68	Zinc phosphodiesterase ELAC protein 2	ELAC2	Q9BQ52	19	6.27832e+07	9.907e+07	0.633726	0.0163898	-0.697912	1.11049	7.6103e+07	4.0071e+07	5.1765e+07	7.4603e+07	7.1374e+07	8.8685e+07	9.84119e+07	1.0766e+08	9.69031e+07	1.0369e+08	26.1814	25.2561	25.6255	26.1527	26.0889	26.4022	26.5523	26.6819	26.53	26.6277	19	19	19	28.5	28.5	28.5	92.218	0	44.856	1143100000	45	Q9BQ52;G5E9D5;E7ES68;V9GYS7;H7C2I4;J3QRS2;V9GYU5;J3QL08;J3QLK4;V9GZ72	Q9BQ52;G5E9D5;E7ES68	Zinc phosphodiesterase ELAC protein 2	ELAC2	Q9BQ52	19;18;14;4;4;3;3;3;3;2	19;18;14;4;4;3;3;3;3;2
Q9NY33;G3V1D3;G3V180;E9PQ14;E9PPK9;E9PKK8;E9PNX5;E9PQF2	Q9NY33;G3V1D3;G3V180	Dipeptidyl peptidase 3	DPP3	Q9NY33	29	3.64472e+08	2.0889e+08	1.7448	0.000804934	0.789053	1.11019	4.807e+08	3.0932e+08	3.2879e+08	3.6713e+08	3.3642e+08	2.3316e+08	2.0332e+08	2.0199e+08	1.8656e+08	2.1942e+08	28.8406	28.2045	28.2926	28.4517	28.3257	27.7967	27.5992	27.5897	27.4751	27.7091	29	29	29	46.7	46.7	46.7	82.588	0	185.4	3884300000	112	Q9NY33;G3V1D3;G3V180;E9PQ14;E9PPK9;E9PKK8;E9PNX5;E9PQF2	Q9NY33;G3V1D3;G3V180	Dipeptidyl peptidase 3	DPP3	Q9NY33	29;28;28;13;8;6;5;3	29;28;28;13;8;6;5;3
Q7Z7K6;A0A0M3HER2	Q7Z7K6	Centromere protein V	CENPV	Q7Z7K6	4	4.08292e+07	2.38374e+07	1.71282	0.000790951	0.788936	1.11001	3.6871e+07	4.078e+07	3.6954e+07	4.1432e+07	4.8109e+07	2.1882e+07	2.3787e+07	3.1776e+07	2.1723e+07	2.0019e+07	25.136	25.2814	25.1392	25.3042	25.5198	24.3832	24.5037	24.9214	24.3727	24.2549	4	4	4	21.8	21.8	21.8	29.946	0	13.408	433210000	16	Q7Z7K6;A0A0M3HER2	Q7Z7K6	Centromere protein V	CENPV	Q7Z7K6	4;1	4;1
F8W1A4;P54819;F8VY04;G3V213;F8VZG5;F8VPP1	F8W1A4;P54819;F8VY04;G3V213;F8VZG5	Adenylate kinase 2, mitochondrial;Adenylate kinase 2, mitochondrial;Adenylate kinase 2, mitochondrial, N-terminally processed	AK2	F8W1A4	10	1.16516e+08	6.78024e+07	1.71847	0.000241145	0.78771	1.10818	1.0851e+08	1.211e+08	1.2749e+08	1.259e+08	9.9581e+07	6.9612e+07	5.6583e+07	6.2079e+07	6.6518e+07	8.422e+07	26.6933	26.8516	26.9258	26.9077	26.5694	26.0528	25.7539	25.8876	25.9872	26.3277	10	10	10	47.4	47.4	47.4	25.63	0	19.439	1249200000	34	F8W1A4;P54819;F8VY04;G3V213;F8VZG5;F8VPP1	F8W1A4;P54819;F8VY04;G3V213;F8VZG5	Adenylate kinase 2, mitochondrial;Adenylate kinase 2, mitochondrial;Adenylate kinase 2, mitochondrial, N-terminally processed	AK2	F8W1A4	10;10;8;6;6;2	10;10;8;6;6;2
P52732	P52732	Kinesin-like protein KIF11	KIF11	P52732	15	4.0666e+07	6.57318e+07	0.618666	0.00375842	-0.695189	1.10642	4.0078e+07	5.09e+07	4.6299e+07	3.3228e+07	3.2825e+07	6.2405e+07	5.3532e+07	5.9446e+07	8.6716e+07	6.656e+07	25.2563	25.6012	25.4645	24.9859	24.9683	25.8952	25.6739	25.8251	26.3698	25.9882	15	15	15	15.6	15.6	15.6	119.16	0	42.938	757420000	26	P52732	P52732	Kinesin-like protein KIF11	KIF11	P52732	15	15
Q7Z4V5;K7EPS6;K7ERA4;M0R0J3;A0A087WX58;A0A087WZ99;A0A087WT54	Q7Z4V5;K7EPS6	Hepatoma-derived growth factor-related protein 2	HDGFRP2	Q7Z4V5	13	2.45288e+08	1.42518e+08	1.7211	0.00045191	0.785831	1.10538	1.9812e+08	2.4042e+08	2.8987e+08	2.3255e+08	2.6548e+08	1.1879e+08	1.4162e+08	1.5337e+08	1.7459e+08	1.2422e+08	27.5618	27.841	28.1108	27.793	27.984	26.8238	27.0774	27.1924	27.3794	26.8883	14	13	13	17.6	16.4	16.4	74.316	0	54.499	2654800000	72	Q7Z4V5;K7EPS6;K7ERA4;M0R0J3;A0A087WX58;A0A087WZ99;A0A087WT54	Q7Z4V5;K7EPS6	Hepatoma-derived growth factor-related protein 2	HDGFRP2	Q7Z4V5	14;7;5;4;3;2;2	13;7;5;3;3;2;2
P24752;H0YEL7;E9PRQ6;E9PKF3	P24752	Acetyl-CoA acetyltransferase, mitochondrial	ACAT1	P24752	24	9.97074e+08	5.78738e+08	1.72284	4.66839e-07	0.785777	1.10529	1.0068e+09	9.4676e+08	1.04e+09	9.64109e+08	1.0277e+09	5.2474e+08	5.8765e+08	5.8624e+08	6.1476e+08	5.803e+08	29.9071	29.8184	29.9539	29.8446	29.9368	28.967	29.1304	29.1269	29.1954	29.1122	24	24	24	55.7	55.7	55.7	45.199	0	222.49	10763000000	187	P24752;H0YEL7;E9PRQ6;E9PKF3	P24752	Acetyl-CoA acetyltransferase, mitochondrial	ACAT1	P24752	24;7;5;1	24;7;5;1
O75369;E7EN95;A0A0A0MT44;H7C5L4;A0A0C4DGA1	O75369;E7EN95	Filamin-B	FLNB	O75369	192	1.59646e+10	2.5816e+10	0.618399	5.46104e-07	-0.694122	1.10482	1.7535e+10	1.5248e+10	1.5764e+10	1.5542e+10	1.5734e+10	2.6554e+10	2.7214e+10	2.5206e+10	2.5664e+10	2.4442e+10	34.0295	33.8279	33.8759	33.8555	33.8732	34.6282	34.6636	34.553	34.579	34.5086	211	192	192	82.7	77.5	77.5	278.16	0	323.31	299840000000	3363	O75369;E7EN95;A0A0A0MT44;H7C5L4;A0A0C4DGA1	O75369;E7EN95	Filamin-B	FLNB	O75369	211;194;13;9;3	192;188;13;7;3
Q9Y2A7	Q9Y2A7	Nck-associated protein 1	NCKAP1	Q9Y2A7	38	5.03966e+08	2.93066e+08	1.71963	1.31809e-05	0.785042	1.1042	5.2652e+08	4.6777e+08	4.8444e+08	5.1859e+08	5.2251e+08	2.8087e+08	2.5547e+08	3.0843e+08	2.9966e+08	3.209e+08	28.9719	28.8012	28.8517	28.95	28.9609	28.0653	27.9286	28.2004	28.1588	28.2575	38	38	38	36.3	36.3	36.3	128.79	0	195.67	5450500000	157	Q9Y2A7	Q9Y2A7	Nck-associated protein 1	NCKAP1	Q9Y2A7	38	38
Q71U36;Q13748;F8VQQ4;Q6PEY2;V9GZ17	Q71U36;Q13748;F8VQQ4	Tubulin alpha-1A chain;Tubulin alpha-3C/D chain	TUBA1A;TUBA3C	Q71U36	1	6.92344e+08	1.10087e+09	0.628905	0.0129406	-0.690868	1.09997	5.6182e+08	5.6654e+08	6.4936e+08	6.258e+08	1.0582e+09	1.1607e+09	1.2292e+09	1.1968e+09	7.5706e+08	1.1606e+09	29.0655	29.0776	29.2744	29.2211	29.979	30.1123	30.1951	30.1565	29.4958	30.1122	44	3	1	80	6.2	3.1	50.135	0	49.18	13927000000	101	Q71U36;Q13748;F8VQQ4;Q6PEY2;V9GZ17	Q71U36;Q13748;F8VQQ4	Tubulin alpha-1A chain;Tubulin alpha-3C/D chain	TUBA1A;TUBA3C	Q71U36	44;29;23;21;10	3;3;1;3;2
O43181;H0Y9M8	O43181	NADH dehydrogenase [ubiquinone] iron-sulfur protein 4, mitochondrial	NDUFS4	O43181	3	4.1027e+07	2.40732e+07	1.70426	0.00112538	0.782072	1.09976	4.6193e+07	4.4047e+07	3.5171e+07	3.6274e+07	4.345e+07	2.021e+07	2.3686e+07	2.4384e+07	3.201e+07	2.0076e+07	25.4612	25.3925	25.0679	25.1124	25.3729	24.2686	24.4975	24.5394	24.932	24.259	3	3	3	20	20	20	20.108	0.00029674	6.9358	446850000	10	O43181;H0Y9M8	O43181	NADH dehydrogenase [ubiquinone] iron-sulfur protein 4, mitochondrial	NDUFS4	O43181	3;1	3;1
A0A087WUQ6;P07203	A0A087WUQ6;P07203	Glutathione peroxidase;Glutathione peroxidase 1	GPX1	A0A087WUQ6	7	6.90526e+07	4.09044e+07	1.68815	0.00466898	0.781492	1.0989	7.2214e+07	7.6319e+07	7.2921e+07	6.6682e+07	5.7127e+07	4.152e+07	4.7354e+07	2.8716e+07	5.2538e+07	3.4394e+07	26.1058	26.1855	26.1198	25.9908	25.7677	25.3073	25.497	24.7754	25.6469	25.0357	7	7	7	44.6	44.6	44.6	21.938	0	23.575	743610000	26	A0A087WUQ6;P07203	A0A087WUQ6;P07203	Glutathione peroxidase;Glutathione peroxidase 1	GPX1	A0A087WUQ6	7;7	7;7
E5RK69;H0YC77	E5RK69	Annexin	ANXA6	E5RK69	2	9.22291e+06	1.47699e+07	0.624441	0.0274403	-0.688188	1.09596	1.15193e+07	6.8777e+06	6.20031e+06	1.00722e+07	1.1445e+07	9.5673e+06	1.5819e+07	1.2802e+07	1.7104e+07	1.8557e+07	23.4576	22.7135	22.5639	23.2639	23.4482	23.1897	23.9152	23.6099	24.0278	24.1455	40	2	2	75.4	7.6	7.6	51.776	0.00031466	8.5451	136690000	7	E5RK69;H0YC77	E5RK69	Annexin	ANXA6	E5RK69	40;5	2;0
P07954	P07954	Fumarate hydratase, mitochondrial	FH	P07954	25	2.01996e+09	1.17738e+09	1.71564	1.70981e-07	0.778024	1.09372	2.0871e+09	1.9429e+09	2.1066e+09	1.9138e+09	2.0494e+09	1.1512e+09	1.1603e+09	1.1731e+09	1.2266e+09	1.1757e+09	30.9589	30.8556	30.9723	30.8338	30.9326	30.1005	30.1119	30.1277	30.192	30.1309	25	25	25	58.2	58.2	58.2	54.636	0	258.77	22029000000	330	P07954	P07954	Fumarate hydratase, mitochondrial	FH	P07954	25	25
A0A1B0GTU4;P49023;F5GZ78;A0A1B0GU60;F5H836;A0A1B0GV30;REV__D6RBA6	A0A1B0GTU4;P49023;F5GZ78	Paxillin	PXN	A0A1B0GTU4	24	3.46042e+08	5.53978e+08	0.624649	0.000126581	-0.683496	1.08896	3.6101e+08	3.406e+08	3.9406e+08	3.4512e+08	2.8942e+08	5.1412e+08	5.7636e+08	5.3132e+08	6.0681e+08	5.4128e+08	28.4275	28.3435	28.5538	28.3625	28.1086	28.9375	29.1024	28.985	29.1767	29.0118	24	24	24	28.1	28.1	28.1	115.9	0	273.97	6392900000	177	A0A1B0GTU4;P49023;F5GZ78;A0A1B0GU60;F5H836;A0A1B0GV30;REV__D6RBA6	A0A1B0GTU4;P49023;F5GZ78	Paxillin	PXN	A0A1B0GTU4	24;24;23;9;5;2;1	24;24;23;9;5;2;1
P11233;H7C3P7;C9JPE8	P11233;H7C3P7	Ras-related protein Ral-A	RALA	P11233	4	1.02764e+08	1.63164e+08	0.629819	0.00203239	-0.681371	1.08578	8.3727e+07	1.0963e+08	1.326e+08	9.0315e+07	9.7547e+07	1.6343e+08	1.6784e+08	1.5059e+08	1.8567e+08	1.4829e+08	26.3192	26.7081	26.9825	26.4285	26.5396	27.2841	27.3225	27.166	27.4682	27.1438	7	4	4	29.6	19.4	19.4	23.567	0	81.358	1899000000	44	P11233;H7C3P7;C9JPE8	P11233;H7C3P7	Ras-related protein Ral-A	RALA	P11233	7;4;2	4;3;1
Q13601	Q13601	KRR1 small subunit processome component homolog	KRR1	Q13601	3	1.2562e+07	7.83636e+06	1.60304	0.0467341	0.772612	1.08563	1.0592e+07	1.319e+07	1.3283e+07	1.0688e+07	1.5057e+07	6.6751e+06	1.0965e+07	5.487e+06	4.37572e+06	1.1679e+07	23.3365	23.6529	23.6631	23.3495	23.8439	22.6704	23.3864	22.3876	22.0611	23.4774	3	3	3	8.4	8.4	8.4	43.664	0.00027886	5.2138	134770000	5	Q13601	Q13601	KRR1 small subunit processome component homolog	KRR1	Q13601	3	3
O95202	O95202	LETM1 and EF-hand domain-containing protein 1, mitochondrial	LETM1	O95202	22	1.6382e+08	9.61044e+07	1.7046	0.000122927	0.772603	1.08562	1.6385e+08	1.6378e+08	1.9239e+08	1.5473e+08	1.4435e+08	8.99989e+07	7.9866e+07	9.4487e+07	1.1177e+08	1.044e+08	27.2878	27.2872	27.5195	27.2052	27.105	26.4234	26.2511	26.4936	26.736	26.6375	22	22	22	31	31	31	83.353	0	69.265	1783300000	68	O95202	O95202	LETM1 and EF-hand domain-containing protein 1, mitochondrial	LETM1	O95202	22	22
Q5TFE4;Q5QPD0;H0YDA5	Q5TFE4	5-nucleotidase domain-containing protein 1	NT5DC1	Q5TFE4	16	1.17192e+08	1.8733e+08	0.625591	3.01759e-05	-0.679586	1.08312	1.0375e+08	1.192e+08	1.3025e+08	1.172e+08	1.1556e+08	1.7866e+08	1.8129e+08	1.9479e+08	1.8714e+08	1.9477e+08	26.6285	26.8288	26.9567	26.8044	26.7841	27.4126	27.4337	27.5373	27.4795	27.5372	16	16	16	43.5	43.5	43.5	51.844	0	57.002	2172600000	69	Q5TFE4;Q5QPD0;H0YDA5	Q5TFE4	5-nucleotidase domain-containing protein 1	NT5DC1	Q5TFE4	16;7;1	16;7;1
O60885;M0QZD9;M0R0H4;M0QYW0	O60885;M0QZD9	Bromodomain-containing protein 4	BRD4	O60885	5	8.50518e+07	5.04062e+07	1.68733	0.00233555	0.768677	1.07976	9.4722e+07	8.71489e+07	8.9017e+07	8.851e+07	6.5861e+07	6.2219e+07	5.5698e+07	3.5689e+07	5.2211e+07	4.6214e+07	26.4972	26.377	26.4076	26.3993	25.9729	25.8909	25.7311	25.089	25.6378	25.4618	9	9	5	8.4	8.4	5.1	152.22	0	17.65	917320000	29	O60885;M0QZD9;M0R0H4;M0QYW0	O60885;M0QZD9	Bromodomain-containing protein 4	BRD4	O60885	9;6;1;1	9;6;1;1
Q5QNZ2;P24539	Q5QNZ2;P24539	ATP synthase F(0) complex subunit B1, mitochondrial	ATP5F1	Q5QNZ2	4	5.17866e+07	3.06278e+07	1.69084	0.00215584	0.768172	1.079	4.9431e+07	6.3131e+07	4.4723e+07	5.8211e+07	4.3437e+07	2.7754e+07	2.7726e+07	2.9815e+07	4.2712e+07	2.5132e+07	25.5589	25.9118	25.4145	25.7948	25.3724	24.7262	24.7247	24.8295	25.3481	24.583	4	4	4	23.6	23.6	23.6	22.275	0	140.42	562260000	21	Q5QNZ2;P24539	Q5QNZ2;P24539	ATP synthase F(0) complex subunit B1, mitochondrial	ATP5F1	Q5QNZ2	4;4	4;4
A0A0D9SFL2;M0QYH2;Q96T60;M0R3C8;M0QYI1;A0A0D9SFD6;A0A0D9SEV0;M0R000	A0A0D9SFL2;M0QYH2;Q96T60;M0R3C8;M0QYI1	Bifunctional polynucleotide phosphatase/kinase;Polynucleotide 3-phosphatase;Polynucleotide 5-hydroxyl-kinase	PNKP	A0A0D9SFL2	5	4.33604e+07	2.5813e+07	1.67979	0.00277146	0.766555	1.07659	4.3743e+07	3.9717e+07	4.0138e+07	4.1217e+07	5.1987e+07	2.3523e+07	3.034e+07	1.8123e+07	3.0474e+07	2.6605e+07	25.3825	25.2433	25.2585	25.2967	25.6316	24.4876	24.8547	24.1113	24.8611	24.6652	5	5	5	12.6	12.6	12.6	53.119	0	10.589	478140000	16	A0A0D9SFL2;M0QYH2;Q96T60;M0R3C8;M0QYI1;A0A0D9SFD6;A0A0D9SEV0;M0R000	A0A0D9SFL2;M0QYH2;Q96T60;M0R3C8;M0QYI1	Bifunctional polynucleotide phosphatase/kinase;Polynucleotide 3-phosphatase;Polynucleotide 5-hydroxyl-kinase	PNKP	A0A0D9SFL2	5;5;5;4;3;2;1;1	5;5;5;4;3;2;1;1
Q9NZN4	Q9NZN4	EH domain-containing protein 2	EHD2	Q9NZN4	23	3.45724e+08	5.49384e+08	0.629294	0.000317758	-0.675058	1.07636	4.1745e+08	3.1444e+08	3.177e+08	3.503e+08	3.2873e+08	5.6749e+08	5.5662e+08	5.1078e+08	5.3871e+08	5.7332e+08	28.637	28.2282	28.2431	28.384	28.2923	29.08	29.0521	28.9281	29.0049	29.0948	29	27	23	62.4	59.5	54.7	61.161	0	191.54	6372700000	167	Q9NZN4	Q9NZN4	EH domain-containing protein 2	EHD2	Q9NZN4	29	27
P37837;F2Z393;E9PM01;E9PKI8	P37837;F2Z393	Transaldolase	TALDO1	P37837	25	1.73304e+09	1.02131e+09	1.69687	2.74386e-05	0.765568	1.07512	1.7357e+09	1.7394e+09	1.7476e+09	1.7745e+09	1.668e+09	9.08271e+08	1.0292e+09	1.0031e+09	1.0909e+09	1.0751e+09	30.6929	30.6959	30.7027	30.7248	30.6355	29.7585	29.9389	29.9018	30.0229	30.0018	25	25	25	54	54	54	37.54	0	94.373	18981000000	216	P37837;F2Z393;E9PM01;E9PKI8	P37837;F2Z393	Transaldolase	TALDO1	P37837	25;19;3;3	25;19;3;3
Q8IZ21	Q8IZ21	Phosphatase and actin regulator 4	PHACTR4	Q8IZ21	2	4.46199e+06	7.00262e+06	0.63719	0.00626186	-0.674186	1.07505	3.43791e+06	3.69215e+06	5.94042e+06	4.91345e+06	4.32604e+06	6.2921e+06	7.8277e+06	6.7475e+06	6.70968e+06	7.4361e+06	21.7131	21.816	22.5021	22.2283	22.0446	22.5851	22.9002	22.6859	22.6778	22.8261	2	2	2	3.4	3.4	3.4	78.21	0.00053763	4.3441	42357000	3	Q8IZ21	Q8IZ21	Phosphatase and actin regulator 4	PHACTR4	Q8IZ21	2	2
P49006	P49006	MARCKS-related protein	MARCKSL1	P49006	2	3.78284e+07	5.90482e+07	0.640636	0.0121802	-0.673227	1.07362	3.6363e+07	3.9954e+07	4.571e+07	4.2795e+07	2.432e+07	5.6745e+07	5.7991e+07	6.5471e+07	5.7006e+07	5.8028e+07	25.116	25.2518	25.446	25.3509	24.5356	25.758	25.7893	25.9644	25.7646	25.7902	2	2	2	14.4	14.4	14.4	19.529	0	14.356	684640000	17	P49006	P49006	MARCKS-related protein	MARCKSL1	P49006	2	2
O43676;C9JKQ2	O43676;C9JKQ2	NADH dehydrogenase [ubiquinone] 1 beta subcomplex subunit 3	NDUFB3	O43676	4	5.29442e+07	3.10638e+07	1.70437	0.000250128	0.763363	1.07182	4.5537e+07	6.1741e+07	6.1028e+07	4.8423e+07	4.7992e+07	3.6045e+07	3.2216e+07	2.723e+07	2.9951e+07	2.9877e+07	25.4405	25.8797	25.863	25.5292	25.5163	25.1033	24.9413	24.6987	24.8361	24.8325	4	4	4	31.6	31.6	31.6	11.402	0	8.7172	572120000	11	O43676;C9JKQ2	O43676;C9JKQ2	NADH dehydrogenase [ubiquinone] 1 beta subcomplex subunit 3	NDUFB3	O43676	4;3	4;3
P00491;G3V5M2;G3V2H3;G3V393	P00491;G3V5M2	Purine nucleoside phosphorylase	PNP	P00491	13	4.00878e+08	6.30164e+08	0.636149	0.00395894	-0.671455	1.07097	5.1099e+08	3.6376e+08	3.0356e+08	4.1563e+08	4.1045e+08	6.3923e+08	6.6922e+08	5.9906e+08	5.8263e+08	6.6068e+08	28.9287	28.4384	28.1774	28.6307	28.6126	29.2518	29.3179	29.1581	29.118	29.2994	13	13	13	60.6	60.6	60.6	32.118	0	128.21	7378700000	120	P00491;G3V5M2;G3V2H3;G3V393	P00491;G3V5M2	Purine nucleoside phosphorylase	PNP	P00491	13;7;5;1	13;7;5;1
Q9BW19;A0A087X1W5	Q9BW19	Kinesin-like protein KIFC1	KIFC1	Q9BW19	8	8.42756e+07	1.3299e+08	0.633699	0.00124978	-0.66907	1.06741	9.3175e+07	7.2264e+07	7.119e+07	1.037e+08	8.1049e+07	1.4223e+08	1.278e+08	1.3501e+08	1.157e+08	1.4421e+08	26.4734	26.1068	26.0852	26.6278	26.2723	27.0837	26.9293	27.0085	26.7858	27.1036	8	8	8	14.6	14.6	14.6	73.747	0	19.034	1519900000	28	Q9BW19;A0A087X1W5	Q9BW19	Kinesin-like protein KIFC1	KIFC1	Q9BW19	8;2	8;2
M0R165;Q9UBC2;M0R2S2;M0R1V5;M0R3I1;M0QX30;K7EJR2;M0R330	M0R165;Q9UBC2;M0R2S2	Epidermal growth factor receptor substrate 15-like 1	EPS15L1	M0R165	16	6.20172e+07	3.70736e+07	1.67281	0.00407697	0.760014	1.06682	5.8941e+07	6.9166e+07	6.2375e+07	7.0384e+07	4.922e+07	2.4851e+07	3.3908e+07	4.0337e+07	4.2795e+07	4.3477e+07	25.8128	26.0436	25.8945	26.0687	25.5527	24.5668	25.0151	25.2656	25.3509	25.3737	16	16	16	29.2	29.2	29.2	83.474	0	36.915	669610000	56	M0R165;Q9UBC2;M0R2S2;M0R1V5;M0R3I1;M0QX30;K7EJR2;M0R330	M0R165;Q9UBC2;M0R2S2	Epidermal growth factor receptor substrate 15-like 1	EPS15L1	M0R165	16;16;10;3;3;2;1;1	16;16;10;3;3;2;1;1
P41091;Q2VIR3;F8W810;H7BZU1	P41091;Q2VIR3;F8W810	Eukaryotic translation initiation factor 2 subunit 3;Putative eukaryotic translation initiation factor 2 subunit 3-like protein	EIF2S3;EIF2S3L	P41091	30	1.68e+09	2.66034e+09	0.631498	1.15531e-05	-0.664874	1.06115	1.7869e+09	1.5438e+09	1.6321e+09	1.7664e+09	1.6708e+09	2.6988e+09	2.6919e+09	2.5489e+09	2.6701e+09	2.692e+09	30.7348	30.5238	30.6041	30.7182	30.6379	31.3297	31.326	31.2472	31.3142	31.326	30	30	30	62.5	62.5	62.5	51.109	0	260.55	30962000000	304	P41091;Q2VIR3;F8W810;H7BZU1	P41091;Q2VIR3;F8W810	Eukaryotic translation initiation factor 2 subunit 3;Putative eukaryotic translation initiation factor 2 subunit 3-like protein	EIF2S3;EIF2S3L	P41091	30;24;20;10	30;24;20;10
Q9P0J0;U3KQP3;B4DEZ3;K7EJE1;E7ENQ6	Q9P0J0;U3KQP3;B4DEZ3;K7EJE1;E7ENQ6	NADH dehydrogenase [ubiquinone] 1 alpha subcomplex subunit 13	NDUFA13	Q9P0J0	2	1.80234e+07	1.06773e+07	1.68802	0.000207444	0.756161	1.06107	2.0115e+07	1.8729e+07	1.4826e+07	1.6853e+07	1.9594e+07	1.1716e+07	1.1654e+07	1.0661e+07	8.4653e+06	1.089e+07	24.2618	24.1588	23.8216	24.0065	24.2239	23.482	23.4743	23.3458	23.0131	23.3765	2	2	2	16.7	16.7	16.7	16.698	0.00028003	5.3034	196430000	7	Q9P0J0;U3KQP3;B4DEZ3;K7EJE1;E7ENQ6	Q9P0J0;U3KQP3;B4DEZ3;K7EJE1;E7ENQ6	NADH dehydrogenase [ubiquinone] 1 alpha subcomplex subunit 13	NDUFA13	Q9P0J0	2;1;1;1;1	2;1;1;1;1
Q9BZF1;F8VQX7;F8VUA7;F8VVD3;F8VVE7;F8VZ43;Q9H0X9	Q9BZF1;F8VQX7;F8VUA7	Oxysterol-binding protein-related protein 8;Oxysterol-binding protein	OSBPL8	Q9BZF1	12	5.19182e+07	8.0517e+07	0.644811	0.0142921	-0.663906	1.0597	6.4513e+07	5.4947e+07	5.8296e+07	3.2539e+07	4.9296e+07	7.7321e+07	8.3278e+07	6.9613e+07	7.9437e+07	9.2936e+07	25.9431	25.7115	25.7969	24.9557	25.555	26.2044	26.3114	26.0529	26.2433	26.4697	12	12	12	18.2	18.2	18.2	101.19	0	32.663	938460000	41	Q9BZF1;F8VQX7;F8VUA7;F8VVD3;F8VVE7;F8VZ43;Q9H0X9	Q9BZF1;F8VQX7;F8VUA7	Oxysterol-binding protein-related protein 8;Oxysterol-binding protein	OSBPL8	Q9BZF1	12;10;9;1;1;1;1	12;10;9;1;1;1;1
Q07812;K4JQN1	Q07812	Apoptosis regulator BAX	BAX	Q07812	8	9.25778e+07	5.51186e+07	1.67961	0.00019836	0.754669	1.05884	1.0475e+08	8.7591e+07	9.3593e+07	8.6269e+07	9.0686e+07	4.4787e+07	5.2757e+07	5.4538e+07	6.0724e+07	6.2787e+07	26.6424	26.3843	26.4799	26.3623	26.4344	25.4166	25.6529	25.7008	25.8558	25.904	8	8	8	37.5	37.5	37.5	21.184	0	66.095	999400000	40	Q07812;K4JQN1	Q07812	Apoptosis regulator BAX	BAX	Q07812	8;2	8;2
P51003;G3XAH6;A0A0C4DGK1;G3V2A0;G3V3I9;Q9NRJ5;G3V457;H0YJL4;H0YJ00;H7C3W0;F8WAT4;Q9BWT3	P51003;G3XAH6	Poly(A) polymerase alpha	PAPOLA	P51003	15	7.80464e+07	1.203e+08	0.648765	0.0160885	-0.66139	1.05594	1.0459e+08	6.2548e+07	5.3896e+07	8.4268e+07	8.493e+07	1.1087e+08	1.3164e+08	1.1519e+08	1.2416e+08	1.1964e+08	26.6402	25.8985	25.6837	26.3285	26.3398	26.7243	26.972	26.7794	26.8876	26.8341	15	15	15	27.9	27.9	27.9	82.842	0	42.317	1404500000	52	P51003;G3XAH6;A0A0C4DGK1;G3V2A0;G3V3I9;Q9NRJ5;G3V457;H0YJL4;H0YJ00;H7C3W0;F8WAT4;Q9BWT3	P51003;G3XAH6	Poly(A) polymerase alpha	PAPOLA	P51003	15;14;7;7;6;5;4;2;2;1;1;1	15;14;7;7;6;5;4;2;2;1;1;1
Q9BPW8;H7C2U6;F8WCR5;C9JDV8	Q9BPW8;H7C2U6;F8WCR5	Protein NipSnap homolog 1	NIPSNAP1	Q9BPW8	6	5.70922e+07	3.55032e+07	1.60809	0.042131	0.749155	1.0506	6.1046e+07	4.3865e+07	5.3659e+07	7.4171e+07	5.272e+07	3.23e+07	1.789e+07	3.277e+07	5.2115e+07	4.2441e+07	25.8634	25.3866	25.6773	26.1444	25.6518	24.945	24.0926	24.9659	25.6352	25.339	6	6	6	16.9	16.9	16.9	33.31	0	9.7759	635370000	16	Q9BPW8;H7C2U6;F8WCR5;C9JDV8	Q9BPW8;H7C2U6;F8WCR5	Protein NipSnap homolog 1	NIPSNAP1	Q9BPW8	6;5;3;2	6;5;3;2
Q6UW02;E9PHG5;F8WBE2;C9J8K7;Q8WZ13	Q6UW02;E9PHG5;F8WBE2;C9J8K7	Cytochrome P450 20A1	CYP20A1	Q6UW02	5	2.3253e+07	1.3811e+07	1.68366	3.5515e-05	0.748022	1.04891	2.7457e+07	2.1327e+07	2.2372e+07	2.1415e+07	2.3694e+07	1.4085e+07	1.3811e+07	1.4866e+07	1.2247e+07	1.4046e+07	24.7107	24.3462	24.4152	24.3521	24.498	23.7477	23.7193	23.8255	23.5459	23.7437	5	5	5	11	11	11	52.432	0	13.203	251260000	17	Q6UW02;E9PHG5;F8WBE2;C9J8K7;Q8WZ13	Q6UW02;E9PHG5;F8WBE2;C9J8K7	Cytochrome P450 20A1	CYP20A1	Q6UW02	5;4;3;3;1	5;4;3;3;1
Q16270	Q16270	Insulin-like growth factor-binding protein 7	IGFBP7	Q16270	8	5.75132e+07	9.05962e+07	0.63483	1.14291e-06	-0.656115	1.04806	5.7308e+07	5.8065e+07	6.0666e+07	5.2197e+07	5.933e+07	9.5831e+07	8.72351e+07	8.5408e+07	9.0753e+07	9.37539e+07	25.7722	25.7912	25.8544	25.6375	25.8223	26.514	26.3784	26.3479	26.4354	26.4824	8	8	8	36.5	36.5	36.5	29.13	0	19.538	1050400000	34	Q16270	Q16270	Insulin-like growth factor-binding protein 7	IGFBP7	Q16270	8	8
Q06710;H0YJD1;G3V3F3	Q06710	Paired box protein Pax-8	PAX8	Q06710	8	8.09112e+07	4.86922e+07	1.66169	0.00129278	0.746158	1.04613	8.1211e+07	8.704e+07	7.8726e+07	7.5563e+07	8.2016e+07	4.8646e+07	5.501e+07	4.5487e+07	3.7676e+07	5.6642e+07	26.2752	26.3752	26.2303	26.1712	26.2894	25.5358	25.7132	25.439	25.1671	25.7554	8	8	8	32.4	32.4	32.4	48.217	0	33.541	885150000	26	Q06710;H0YJD1;G3V3F3	Q06710	Paired box protein Pax-8	PAX8	Q06710	8;2;1	8;2;1
P11216;H0Y4Z6	P11216	Glycogen phosphorylase, brain form	PYGB	P11216	43	1.01677e+09	1.59942e+09	0.635709	2.14885e-06	-0.654478	1.04562	1.1042e+09	9.5408e+08	1.0426e+09	1.0279e+09	9.5505e+08	1.5718e+09	1.5916e+09	1.5022e+09	1.6175e+09	1.714e+09	30.0404	29.8295	29.9575	29.9371	29.831	30.5498	30.5678	30.4844	30.5911	30.6747	53	53	43	63.3	63.3	54.8	96.695	0	323.31	18626000000	393	P11216;H0Y4Z6	P11216	Glycogen phosphorylase, brain form	PYGB	P11216	53;14	53;14
Q02790;F5H1U3;F5H120;H0YFG2	Q02790	Peptidyl-prolyl cis-trans isomerase FKBP4;Peptidyl-prolyl cis-trans isomerase FKBP4, N-terminally processed	FKBP4	Q02790	29	8.92564e+08	1.40292e+09	0.636219	1.09588e-05	-0.65423	1.04525	8.1836e+08	9.2414e+08	9.50311e+08	9.23179e+08	8.4683e+08	1.3752e+09	1.4434e+09	1.3723e+09	1.4565e+09	1.3672e+09	29.6082	29.7835	29.8238	29.782	29.6575	30.357	30.4268	30.3539	30.4399	30.3486	29	29	29	64.1	64.1	64.1	51.804	0	237.77	16385000000	328	Q02790;F5H1U3;F5H120;H0YFG2	Q02790	Peptidyl-prolyl cis-trans isomerase FKBP4;Peptidyl-prolyl cis-trans isomerase FKBP4, N-terminally processed	FKBP4	Q02790	29;5;3;3	29;5;3;3
P08237;F8VP00;F8VX13;F8VNX2;F8VZQ1;H0YHB8;F8W1J8;H0YIS9;F8VSF7;F8VW30;F8VSL1;F8VUB8;F8VYK8;F8VTQ3;F8VZI0;F8VVE3	P08237	ATP-dependent 6-phosphofructokinase, muscle type	PFKM	P08237	20	2.79268e+08	1.6745e+08	1.66777	0.000298385	0.745559	1.04523	2.6664e+08	3.0536e+08	2.7931e+08	2.6497e+08	2.8006e+08	1.5975e+08	1.765e+08	1.7491e+08	1.3556e+08	1.9053e+08	27.9903	28.1859	28.0573	27.9813	28.0612	27.2512	27.3951	27.382	27.0144	27.5054	24	20	20	38.6	34.1	34.1	85.182	0	114.25	3064100000	89	P08237;F8VP00;F8VX13;F8VNX2;F8VZQ1;H0YHB8;F8W1J8;H0YIS9;F8VSF7;F8VW30;F8VSL1;F8VUB8;F8VYK8;F8VTQ3;F8VZI0;F8VVE3	P08237	ATP-dependent 6-phosphofructokinase, muscle type	PFKM	P08237	24;5;2;2;2;1;1;1;1;1;1;1;1;1;1;1	20;5;2;2;2;1;1;0;1;1;1;1;1;1;1;1
H7BXH2;E9PKF6;Q5H9R7;H0YEN2;E9PQP7;H0YDW1;H0YEV0;E9PK08;E9PJD8;E9PKG4;E9PNN8	H7BXH2;E9PKF6;Q5H9R7;H0YEN2;E9PQP7	Serine/threonine-protein phosphatase 6 regulatory subunit 3	PPP6R3	H7BXH2	20	1.4158e+08	8.52514e+07	1.66073	0.000760016	0.744084	1.04303	1.3501e+08	1.4476e+08	1.5478e+08	1.2601e+08	1.4734e+08	7.9867e+07	7.4287e+07	1.1118e+08	8.4294e+07	7.6629e+07	27.0085	27.1091	27.2056	26.909	27.1346	26.2511	26.1466	26.7283	26.3289	26.1914	20	20	20	34.3	34.3	34.3	92.407	0	116.96	1560000000	62	H7BXH2;E9PKF6;Q5H9R7;H0YEN2;E9PQP7;H0YDW1;H0YEV0;E9PK08;E9PJD8;E9PKG4;E9PNN8	H7BXH2;E9PKF6;Q5H9R7;H0YEN2;E9PQP7	Serine/threonine-protein phosphatase 6 regulatory subunit 3	PPP6R3	H7BXH2	20;20;20;16;14;3;2;2;1;1;1	20;20;20;16;14;3;2;2;1;1;1
O00592	O00592	Podocalyxin	PODXL	O00592	4	3.4288e+07	5.32928e+07	0.643389	0.00597602	-0.651247	1.0408	4.1088e+07	2.6782e+07	2.7951e+07	3.2802e+07	4.2817e+07	5.3261e+07	5.5399e+07	4.1145e+07	5.9881e+07	5.6778e+07	25.2922	24.6748	24.7364	24.9673	25.3517	25.6666	25.7234	25.2942	25.8356	25.7588	4	4	4	7.3	7.3	7.3	58.635	0.00028377	5.6149	618440000	10	O00592	O00592	Podocalyxin	PODXL	O00592	4	4
O94919	O94919	Endonuclease domain-containing 1 protein	ENDOD1	O94919	10	1.4603e+08	9.03146e+07	1.6169	0.0209887	0.742543	1.04073	1.9037e+08	1.2091e+08	1.4621e+08	1.4672e+08	1.2594e+08	1.4857e+08	9.0781e+07	6.4407e+07	7.2384e+07	7.5431e+07	27.5042	26.8494	27.1235	27.1285	26.9082	27.1466	26.4359	25.9407	26.1092	26.1687	10	10	10	26	26	26	55.016	0	56.641	1653800000	51	O94919	O94919	Endonuclease domain-containing 1 protein	ENDOD1	O94919	10	10
Q12802;H0YMW2;A0A087WTD7;A8MYJ1;A0A087WY36;A0A087WX73	Q12802;H0YMW2	A-kinase anchor protein 13	AKAP13	Q12802	13	3.1752e+07	1.91048e+07	1.66199	0.00262467	0.739378	1.036	3.3399e+07	2.8499e+07	3.8561e+07	3.3596e+07	2.4705e+07	2.2647e+07	1.8614e+07	1.6212e+07	2.3296e+07	1.4755e+07	24.9933	24.7644	25.2006	25.0018	24.5583	24.4328	24.1499	23.9506	24.4736	23.8147	13	13	13	7.9	7.9	7.9	307.55	0	42.682	341830000	25	Q12802;H0YMW2;A0A087WTD7;A8MYJ1;A0A087WY36;A0A087WX73	Q12802;H0YMW2	A-kinase anchor protein 13	AKAP13	Q12802	13;7;6;6;4;2	13;7;6;6;4;2
O15091	O15091	Mitochondrial ribonuclease P protein 3	KIAA0391	O15091	2	5.34113e+06	8.12492e+06	0.657377	0.0327416	-0.64678	1.03412	6.646e+06	4.37065e+06	5.5711e+06	3.18552e+06	6.9324e+06	7.8799e+06	1.0392e+07	7.4423e+06	6.81302e+06	8.0974e+06	22.6641	22.0594	22.4095	21.6031	22.7249	22.9097	23.309	22.8273	22.6999	22.949	2	2	2	2.7	2.7	2.7	67.315	0.00053163	4.1319	76511000	13	O15091	O15091	Mitochondrial ribonuclease P protein 3	KIAA0391	O15091	2	2
H0YAN8;O15013	H0YAN8;O15013	Rho guanine nucleotide exchange factor 10	ARHGEF10	H0YAN8	9	1.8512e+07	2.80582e+07	0.659771	0.0413846	-0.646521	1.03374	2.679e+07	1.2704e+07	1.3937e+07	2.42e+07	1.4929e+07	2.4191e+07	3.5722e+07	2.7792e+07	2.1752e+07	3.0834e+07	24.6752	23.5988	23.7324	24.5285	23.8316	24.528	25.0903	24.7282	24.3746	24.878	9	9	9	14.1	14.1	14.1	109.65	0	18.644	329880000	20	H0YAN8;O15013	H0YAN8;O15013	Rho guanine nucleotide exchange factor 10	ARHGEF10	H0YAN8	9;9	9;9
P19838;D6RF93;D6RH30;D6RC45	P19838	Nuclear factor NF-kappa-B p105 subunit;Nuclear factor NF-kappa-B p50 subunit	NFKB1	P19838	18	1.16382e+08	7.0102e+07	1.66018	0.000137164	0.735476	1.03017	1.1506e+08	1.0065e+08	1.2336e+08	1.141e+08	1.2874e+08	6.7978e+07	5.736e+07	7.0006e+07	7.4392e+07	8.0774e+07	26.7778	26.5848	26.8783	26.7657	26.9399	26.0186	25.7735	26.061	26.1486	26.2674	18	18	18	22.4	22.4	22.4	105.35	0	61.762	1255800000	50	P19838;D6RF93;D6RH30;D6RC45	P19838	Nuclear factor NF-kappa-B p105 subunit;Nuclear factor NF-kappa-B p50 subunit	NFKB1	P19838	18;7;6;5	18;7;6;5
P12004	P12004	Proliferating cell nuclear antigen	PCNA	P12004	19	1.6733e+09	2.6102e+09	0.641062	5.47671e-05	-0.644081	1.03009	1.6717e+09	1.5684e+09	1.5533e+09	1.7321e+09	1.841e+09	2.6122e+09	2.6948e+09	2.5484e+09	2.5631e+09	2.6325e+09	30.6387	30.5466	30.5327	30.6899	30.7778	31.2826	31.3275	31.2469	31.2552	31.2938	19	19	19	64	64	64	28.768	0	213.51	30401000000	259	P12004	P12004	Proliferating cell nuclear antigen	PCNA	P12004	19	19
Q9NZ01;M0R3C3;M0QXM3;M0R329;B4DR74	Q9NZ01;M0R3C3	Very-long-chain enoyl-CoA reductase	TECR	Q9NZ01	8	4.3668e+08	2.62252e+08	1.66512	1.30729e-05	0.733208	1.02679	4.2973e+08	4.1104e+08	4.6644e+08	4.0302e+08	4.7317e+08	2.7185e+08	2.5705e+08	2.7178e+08	2.552e+08	2.5538e+08	28.6789	28.6147	28.7971	28.5863	28.8178	28.0182	27.9375	28.0179	27.9271	27.9281	8	8	8	21.8	21.8	21.8	36.034	0	22.273	4766400000	65	Q9NZ01;M0R3C3;M0QXM3;M0R329;B4DR74	Q9NZ01;M0R3C3	Very-long-chain enoyl-CoA reductase	TECR	Q9NZ01	8;4;2;1;1	8;4;2;1;1
P04406;E7EUT5;H0Y4M7;E7EX67;H0Y6T3	P04406;E7EUT5	Glyceraldehyde-3-phosphate dehydrogenase	GAPDH	P04406	37	4.8019e+10	7.47638e+10	0.642276	3.94915e-05	-0.641557	1.02632	4.2668e+10	4.78989e+10	5.21961e+10	4.5309e+10	5.2023e+10	7.61911e+10	7.9798e+10	7.6062e+10	6.9952e+10	7.1816e+10	35.3124	35.4793	35.6032	35.3991	35.5984	36.1489	36.2156	36.1465	36.0256	36.0636	39	39	37	92.5	92.5	92.5	36.053	0	323.31	1009200000000	5204	P04406;E7EUT5;H0Y4M7;E7EX67;H0Y6T3	P04406;E7EUT5	Glyceraldehyde-3-phosphate dehydrogenase	GAPDH	P04406	39;28;1;1;1	39;28;1;1;1
A0A0A0MR39;A0A0A0MQW0;Q9P2K5;A0A087WUT0;A0A0C4DGV1;H0YN19;H0YKS1;A0A087WWC8	A0A0A0MR39;A0A0A0MQW0;Q9P2K5;A0A087WUT0	Myelin expression factor 2	MYEF2	A0A0A0MR39	17	2.20418e+08	1.33108e+08	1.65593	8.5881e-05	0.732496	1.02572	2.1754e+08	2.0979e+08	2.3682e+08	2.261e+08	2.1184e+08	1.3757e+08	1.1963e+08	1.3913e+08	1.5085e+08	1.1836e+08	27.6967	27.6444	27.8192	27.7524	27.6584	27.0356	26.834	27.0519	27.1685	26.8186	17	17	17	34.7	34.7	34.7	64.149	0	59.24	2387300000	76	A0A0A0MR39;A0A0A0MQW0;Q9P2K5;A0A087WUT0;A0A0C4DGV1;H0YN19;H0YKS1;A0A087WWC8	A0A0A0MR39;A0A0A0MQW0;Q9P2K5;A0A087WUT0	Myelin expression factor 2	MYEF2	A0A0A0MR39	17;16;16;14;8;7;6;2	17;16;16;14;8;7;6;2
Q8NI27;A0A0C4DG98;H7C477;H0Y815;H0Y7U4;B7ZBA0;H0Y594;F2Z2V2	Q8NI27;A0A0C4DG98	THO complex subunit 2	THOC2	Q8NI27	13	4.73086e+07	2.84096e+07	1.66523	0.0208361	0.730614	1.02291	7.0704e+07	3.4752e+07	5.0556e+07	4.0342e+07	4.0189e+07	3.6993e+07	1.7306e+07	3.002e+07	2.8477e+07	2.9252e+07	26.0753	25.0506	25.5914	25.2658	25.2603	25.1407	24.0448	24.8394	24.7633	24.802	13	13	13	9	9	9	182.77	0	27.538	507820000	26	Q8NI27;A0A0C4DG98;H7C477;H0Y815;H0Y7U4;B7ZBA0;H0Y594;F2Z2V2	Q8NI27;A0A0C4DG98	THO complex subunit 2	THOC2	Q8NI27	13;12;3;3;3;2;2;1	13;12;3;3;3;2;2;1
A0A286YF22;O43175;A0A2C9F2M7;A0A286YFA2;A0A286YFL2;A0A286YFM8;A0A286YF78;A0A286YFC8;A0A286YFB2;A0A286YER3;A0A286YF34;A0A286YFE1;A0A286YFF3;A0A286YFK5	A0A286YF22;O43175;A0A2C9F2M7;A0A286YFA2;A0A286YFL2;A0A286YFM8	D-3-phosphoglycerate dehydrogenase	PHGDH	A0A286YF22	25	1.54488e+09	2.4044e+09	0.642522	7.11822e-08	-0.638476	1.02172	1.5993e+09	1.4639e+09	1.5031e+09	1.5939e+09	1.5642e+09	2.4204e+09	2.3936e+09	2.3723e+09	2.5204e+09	2.3153e+09	30.5748	30.4472	30.4853	30.5699	30.5428	31.1726	31.1565	31.1436	31.231	31.1086	25	25	25	55.5	55.5	55.5	55.938	0	321.05	27963000000	314	A0A286YF22;O43175;A0A2C9F2M7;A0A286YFA2;A0A286YFL2;A0A286YFM8;A0A286YF78;A0A286YFC8;A0A286YFB2;A0A286YER3;A0A286YF34;A0A286YFE1;A0A286YFF3;A0A286YFK5	A0A286YF22;O43175;A0A2C9F2M7;A0A286YFA2;A0A286YFL2;A0A286YFM8	D-3-phosphoglycerate dehydrogenase	PHGDH	A0A286YF22	25;25;23;22;19;15;11;9;9;8;5;5;4;4	25;25;23;22;19;15;11;9;9;8;5;5;4;4
P19174;V9GY71;V9GYH5;V9GY63;A0A0D9SEK2	P19174	1-phosphatidylinositol 4,5-bisphosphate phosphodiesterase gamma-1	PLCG1	P19174	19	6.6579e+07	1.06733e+08	0.623788	0.032836	-0.632319	1.01253	6.6007e+07	5.0817e+07	7.2533e+07	6.8213e+07	7.5325e+07	8.61e+07	9.8501e+07	1.0545e+08	7.3546e+07	1.7007e+08	25.9761	25.5988	26.1121	26.0235	26.1666	26.3595	26.5536	26.652	26.1321	27.3416	19	19	19	20.7	20.7	20.7	148.53	0	69.684	1243400000	50	P19174;V9GY71;V9GYH5;V9GY63;A0A0D9SEK2	P19174	1-phosphatidylinositol 4,5-bisphosphate phosphodiesterase gamma-1	PLCG1	P19174	19;4;4;3;1	19;4;4;3;1
C9JBI3;P78330	C9JBI3;P78330	Phosphoserine phosphatase	PSPH	C9JBI3	5	5.32118e+07	3.21118e+07	1.65708	0.0091939	0.722815	1.01127	6.5205e+07	5.2158e+07	5.0702e+07	6.2648e+07	3.5346e+07	3.5252e+07	3.3458e+07	2.2016e+07	3.919e+07	3.0643e+07	25.9585	25.6364	25.5955	25.9008	25.075	25.0712	24.9958	24.392	25.224	24.8691	5	5	5	33.2	33.2	33.2	20.745	0	12.265	580470000	9	C9JBI3;P78330	C9JBI3;P78330	Phosphoserine phosphatase	PSPH	C9JBI3	5;5	5;5
H7BXY3;Q7L2E3	H7BXY3;Q7L2E3	Putative ATP-dependent RNA helicase DHX30	DHX30	H7BXY3	19	8.89556e+07	5.41816e+07	1.6418	0.00469212	0.72137	1.00911	1.1636e+08	9.3613e+07	8.0752e+07	7.3465e+07	8.0588e+07	5.9455e+07	6.2308e+07	5.5739e+07	3.6162e+07	5.7244e+07	26.794	26.4802	26.267	26.1306	26.2641	25.8253	25.8929	25.7322	25.108	25.7706	19	19	19	17	17	17	130.55	0	34.249	971640000	44	H7BXY3;Q7L2E3	H7BXY3;Q7L2E3	Putative ATP-dependent RNA helicase DHX30	DHX30	H7BXY3	19;19	19;19
E7ETC6;H0YA72;Q86YL7	E7ETC6;H0YA72;Q86YL7	Podoplanin	PDPN	E7ETC6	1	1.24216e+07	7.65778e+06	1.62209	0.0142244	0.720607	1.00797	1.2357e+07	1.3749e+07	1.0922e+07	1.5737e+07	9.343e+06	6.4472e+06	5.05969e+06	1.0852e+07	7.8428e+06	8.0872e+06	23.5588	23.7128	23.3807	23.9077	23.1555	22.6202	22.2706	23.3715	22.9029	22.9472	1	1	1	7	7	7	16.078	0	10.428	129450000	9	E7ETC6;H0YA72;Q86YL7	E7ETC6;H0YA72;Q86YL7	Podoplanin	PDPN	E7ETC6	1;1;1	1;1;1
P17096;A0A1W2PRV2	P17096	High mobility group protein HMG-I/HMG-Y	HMGA1	P17096	7	7.26208e+08	4.42574e+08	1.64087	0.00111859	0.720459	1.00775	6.3884e+08	7.9635e+08	8.182e+08	7.7659e+08	6.0106e+08	4.1524e+08	4.8029e+08	4.0077e+08	5.5763e+08	3.5894e+08	29.2509	29.5688	29.6079	29.5326	29.1629	28.6294	28.8393	28.5782	29.0547	28.4192	7	7	7	40.2	40.2	40.2	11.676	0	56.925	8245000000	128	P17096;A0A1W2PRV2	P17096	High mobility group protein HMG-I/HMG-Y	HMGA1	P17096	7;1	7;1
Q9Y673	Q9Y673	Dolichyl-phosphate beta-glucosyltransferase	ALG5	Q9Y673	5	5.82706e+07	3.57906e+07	1.6281	0.00659292	0.720432	1.00771	6.7027e+07	6.1596e+07	6.5889e+07	4.9121e+07	4.772e+07	2.3777e+07	3.4378e+07	3.8964e+07	4.5974e+07	3.586e+07	25.9982	25.8763	25.9735	25.5498	25.5081	24.5031	25.035	25.2156	25.4543	25.0959	5	5	5	24.1	24.1	24.1	36.946	0	30.921	631220000	30	Q9Y673	Q9Y673	Dolichyl-phosphate beta-glucosyltransferase	ALG5	Q9Y673	5	5
Q9P0J1;E5RIV4;E5RIE5;E5RI96	Q9P0J1	[Pyruvate dehydrogenase [acetyl-transferring]]-phosphatase 1, mitochondrial	PDP1	Q9P0J1	11	4.4038e+07	2.67908e+07	1.64377	0.000741554	0.71854	1.00488	4.0145e+07	4.4313e+07	5.4377e+07	3.7213e+07	4.4142e+07	2.8357e+07	2.32e+07	3.086e+07	2.9677e+07	2.186e+07	25.2587	25.4012	25.6965	25.1493	25.3956	24.7572	24.4676	24.8792	24.8228	24.3818	11	11	11	24.2	24.2	24.2	61.053	0	20.277	490980000	18	Q9P0J1;E5RIV4;E5RIE5;E5RI96	Q9P0J1	[Pyruvate dehydrogenase [acetyl-transferring]]-phosphatase 1, mitochondrial	PDP1	Q9P0J1	11;4;3;3	11;4;3;3
Q9UEW8	Q9UEW8	STE20/SPS1-related proline-alanine-rich protein kinase	STK39	Q9UEW8	7	6.17328e+07	3.74368e+07	1.64899	0.00204675	0.718253	1.00445	4.9973e+07	4.9852e+07	6.7554e+07	7.1202e+07	7.0083e+07	2.9391e+07	3.2987e+07	4.0219e+07	4.095e+07	4.3637e+07	25.5746	25.5711	26.0095	26.0854	26.0626	24.8089	24.9754	25.2614	25.2874	25.379	9	7	7	20.4	15.6	15.6	59.473	0	18.553	689160000	18	Q9UEW8	Q9UEW8	STE20/SPS1-related proline-alanine-rich protein kinase	STK39	Q9UEW8	9	7
F5GYK2;Q9NRL3;M0R317;M0QZM0;M0QXN2;M0R2A7;M0QYS2;M0R0P4;M0R0W8	F5GYK2;Q9NRL3;M0R317	Striatin-4	STRN4	F5GYK2	5	2.62272e+07	1.60608e+07	1.633	0.000752006	0.71805	1.00415	2.3941e+07	2.5669e+07	2.6713e+07	2.9647e+07	2.5166e+07	1.3344e+07	1.8241e+07	1.4664e+07	1.4786e+07	1.9269e+07	24.513	24.6135	24.671	24.8214	24.585	23.6697	24.1207	23.8058	23.8177	24.1998	7	5	5	13.4	11.7	11.7	68.584	0	8.7604	293840000	19	F5GYK2;Q9NRL3;M0R317;M0QZM0;M0QXN2;M0R2A7;M0QYS2;M0R0P4;M0R0W8	F5GYK2;Q9NRL3;M0R317	Striatin-4	STRN4	F5GYK2	7;7;5;2;1;1;1;1;1	5;5;3;2;1;1;1;1;1
E9PPA0;Q9BWS9;E9PI70;E9PIP0;E9PRL3;E9PPH0;E9PKF1;H0YC89	E9PPA0;Q9BWS9;E9PI70;E9PIP0;E9PRL3;E9PPH0;E9PKF1	Chitinase domain-containing protein 1	CHID1	E9PPA0	5	2.68022e+07	1.62218e+07	1.65223	0.0140667	0.715557	1.00043	3.6351e+07	1.7753e+07	2.4484e+07	2.9459e+07	2.5964e+07	1.0829e+07	1.5286e+07	1.9412e+07	1.9031e+07	1.6551e+07	25.1155	24.0816	24.5453	24.8122	24.63	23.3684	23.8657	24.2104	24.1818	23.9804	5	5	5	18.3	18.3	18.3	25.073	0.00029665	6.9206	289370000	11	E9PPA0;Q9BWS9;E9PI70;E9PIP0;E9PRL3;E9PPH0;E9PKF1;H0YC89	E9PPA0;Q9BWS9;E9PI70;E9PIP0;E9PRL3;E9PPH0;E9PKF1	Chitinase domain-containing protein 1	CHID1	E9PPA0	5;5;4;4;4;4;3;1	5;5;4;4;4;4;3;1
[truncated: 95 more columns]

## Sheet: t-test only
Protein IDs	Majority protein IDs	Protein names	Gene names	Protein IDs 1	Unique peptides	LFQ intensity F	LFQ intensity U	Avg Ratio LFQ intensity F v U	Welch's T-test LFQ intensity F v U	T-test diff LFQ intensity F v U	Z-score LFQ intensity F v U	LFQ intensity F_1	LFQ intensity F_2	LFQ intensity F_3	LFQ intensity F_4	LFQ intensity F_5	LFQ intensity U_1	LFQ intensity U_2	LFQ intensity U_3	LFQ intensity U_4	LFQ intensity U_5	log 2 LFQ intensity F_1	log 2 LFQ intensity F_2	log 2 LFQ intensity F_3	log 2 LFQ intensity F_4	log 2 LFQ intensity F_5	log 2 LFQ intensity U_1	log 2 LFQ intensity U_2	log 2 LFQ intensity U_3	log 2 LFQ intensity U_4	log 2 LFQ intensity U_5	Peptides	Razor + unique peptides	Unique peptides	Sequence coverage [%]	Unique + razor sequence coverage [%]	Unique sequence coverage [%]	Mol. weight [kDa]	Q-value	Score	Intensity	MS/MS count	Protein IDs	Majority protein IDs	Protein names	Gene names	Protein IDs 1	Peptide counts (all)	Peptide counts (razor+unique)
P05556;E7EQW5;C9JPK5;Q5T3E6;E9PLR6;E7EUI6;E7ERX5;C9JJP8;Q5T3E5;E9PQJ2;H7C4N8	P05556	Integrin beta-1	ITGB1	P05556	45	9.8138e+09	4.3641e+09	2.24875	7.84249e-10	1.16948	1.67833	9.9359e+09	9.79149e+09	1.0039e+10	9.93561e+09	9.36699e+09	4.40511e+09	4.4798e+09	4.3025e+09	4.5149e+09	4.1182e+09	33.21	33.1889	33.2249	33.21	33.1249	32.0365	32.0608	32.0025	32.072	31.9394	45	45	45	46.1	46.1	46.1	88.414	0	323.31	97170000000	852	P05556;E7EQW5;C9JPK5;Q5T3E6;E9PLR6;E7EUI6;E7ERX5;C9JJP8;Q5T3E5;E9PQJ2;H7C4N8	P05556	Integrin beta-1	ITGB1	P05556	45;11;9;9;9;9;7;5;5;5;5	45;11;9;9;9;9;7;5;5;5;5
P50395;Q5SX87;Q5SX86;Q5SX91;V9GYF8;Q5SX90;V9GYJ7	P50395;Q5SX87	Rab GDP dissociation inhibitor beta	GDI2	P50395	50	1.59274e+10	5.19944e+09	3.06329	1.14512e-09	1.61428	2.34261	1.5257e+10	1.5627e+10	1.553e+10	1.5843e+10	1.738e+10	5.1556e+09	5.1861e+09	5.523e+09	5.0734e+09	5.0591e+09	33.8288	33.8633	33.8543	33.8831	34.0167	32.2635	32.272	32.3628	32.2403	32.2362	62	62	50	96.9	96.9	80.2	50.663	0	323.31	145040000000	1349	P50395;Q5SX87;Q5SX86;Q5SX91;V9GYF8;Q5SX90;V9GYJ7	P50395;Q5SX87	Rab GDP dissociation inhibitor beta	GDI2	P50395	62;32;19;18;17;17;15	62;32;19;18;17;17;15
Q96CV9;A0A087WY28;H7C1H4;A0A087X2G2;X6RKL2	Q96CV9	Optineurin	OPTN	Q96CV9	43	1.01615e+09	3.19076e+08	3.18467	1.54736e-09	1.6706	2.42671	9.4775e+08	1.0365e+09	1.1118e+09	1.0146e+09	9.701e+08	3.1268e+08	3.0158e+08	3.0586e+08	3.3868e+08	3.3658e+08	29.8199	29.9491	30.0503	29.9183	29.8536	28.2201	28.168	28.1883	28.3353	28.3264	43	43	43	69.2	69.2	69.2	65.921	0	260.65	8873800000	170	Q96CV9;A0A087WY28;H7C1H4;A0A087X2G2;X6RKL2	Q96CV9	Optineurin	OPTN	Q96CV9	43;6;6;3;3	43;6;6;3;3
P15311;E7EQR4;E9PNP4	P15311;E7EQR4	Ezrin	EZR	P15311	59	1.02983e+10	1.87256e+10	0.549956	8.58687e-09	-0.86293	1.35693	9.95981e+09	1.0375e+10	1.067e+10	1.0685e+10	9.80151e+09	1.8667e+10	1.9236e+10	1.8784e+10	1.9171e+10	1.777e+10	33.2135	33.2724	33.3128	33.3149	33.1904	34.1198	34.1631	34.1288	34.1582	34.0487	79	79	59	78.2	78.2	59.6	69.412	0	323.31	210340000000	1598	P15311;E7EQR4;E9PNP4	P15311;E7EQR4	Ezrin	EZR	P15311	79;78;2	79;78;2
Q01813;B1APP6;B1APP8;H0Y757;Q5VSR5;V9GYV7;V9GY25;H0Y3Y3	Q01813	ATP-dependent 6-phosphofructokinase, platelet type	PFKP	Q01813	50	1.83136e+09	5.06412e+09	0.361634	9.34391e-09	-1.46852	2.26134	1.8933e+09	1.7799e+09	1.6557e+09	1.877e+09	1.9509e+09	5.09e+09	5.1329e+09	5.14841e+09	4.6696e+09	5.2797e+09	30.8183	30.7291	30.6248	30.8058	30.8615	32.245	32.2571	32.2615	32.1207	32.2978	54	54	50	58.2	58.2	53.6	85.595	0	323.31	50570000000	733	Q01813;B1APP6;B1APP8;H0Y757;Q5VSR5;V9GYV7;V9GY25;H0Y3Y3	Q01813	ATP-dependent 6-phosphofructokinase, platelet type	PFKP	Q01813	54;19;18;11;10;6;5;4	54;19;18;11;10;6;5;4
O00499;S4R418;F5H0W4;A0A0A0MT10;A0A087X188;Q9UBW5;P49418	O00499	Myc box-dependent-interacting protein 1	BIN1	O00499	16	1.01002e+08	1.9468e+08	0.518812	1.3409e-08	-0.947128	1.48267	9.37131e+07	1.0549e+08	1.0322e+08	1.0282e+08	9.9769e+07	1.8933e+08	1.9666e+08	1.866e+08	1.9563e+08	2.0518e+08	26.4817	26.6525	26.6211	26.6155	26.5721	27.4963	27.5511	27.4754	27.5436	27.6123	16	16	16	30	30	30	64.699	0	144.96	2123800000	65	O00499;S4R418;F5H0W4;A0A0A0MT10;A0A087X188;Q9UBW5;P49418	O00499	Myc box-dependent-interacting protein 1	BIN1	O00499	16;1;1;1;1;1;1	16;1;1;1;1;1;1
Q8TE77;A0A087WWG1;C9JUG3;E9PIT5	Q8TE77;A0A087WWG1	Protein phosphatase Slingshot homolog 3	SSH3	Q8TE77	10	1.06462e+08	3.97182e+07	2.68043	1.7671e-08	1.42374	2.05805	1.105e+08	1.0088e+08	1.0193e+08	1.1332e+08	1.0568e+08	3.7287e+07	4.3306e+07	3.7173e+07	4.1837e+07	3.8988e+07	26.7195	26.5881	26.603	26.7558	26.6551	25.1522	25.3681	25.1478	25.3183	25.2165	10	10	10	22.8	22.8	22.8	72.995	0	34.693	981270000	45	Q8TE77;A0A087WWG1;C9JUG3;E9PIT5	Q8TE77;A0A087WWG1	Protein phosphatase Slingshot homolog 3	SSH3	Q8TE77	10;5;4;3	10;5;4;3
Q9BWD1	Q9BWD1	Acetyl-CoA acetyltransferase, cytosolic	ACAT2	Q9BWD1	23	1.64748e+09	3.23866e+09	0.508692	3.11433e-08	-0.975831	1.52554	1.5693e+09	1.7527e+09	1.7207e+09	1.5732e+09	1.6215e+09	3.368e+09	3.1367e+09	3.3065e+09	3.298e+09	3.0841e+09	30.5475	30.7069	30.6803	30.5511	30.5947	31.6492	31.5466	31.6227	31.6189	31.5222	23	23	23	74.1	74.1	74.1	41.35	0	323.31	35647000000	419	Q9BWD1	Q9BWD1	Acetyl-CoA acetyltransferase, cytosolic	ACAT2	Q9BWD1	23	23
O94788;H0YMG7;H0YKL3;Q9UED3;E9PF31;H0YMT5	O94788;H0YMG7	Retinal dehydrogenase 2	ALDH1A2	O94788	22	5.9941e+08	1.5743e+08	3.80747	4.2345e-08	1.92646	2.80883	6.4497e+08	5.8263e+08	5.6717e+08	5.1838e+08	6.839e+08	1.657e+08	1.6708e+08	1.4147e+08	1.6941e+08	1.4349e+08	29.2647	29.118	29.0792	28.9494	29.3492	27.304	27.316	27.0759	27.3359	27.0964	27	27	22	60.4	60.4	54.8	56.723	0	205.57	5072600000	147	O94788;H0YMG7;H0YKL3;Q9UED3;E9PF31;H0YMT5	O94788;H0YMG7	Retinal dehydrogenase 2	ALDH1A2	O94788	27;25;3;2;2;1	27;25;3;2;2;1
P13726	P13726	Tissue factor	F3	P13726	8	2.60918e+07	5.97442e+07	0.436725	4.34074e-08	-1.19474	1.85246	2.4574e+07	2.8714e+07	2.5051e+07	2.6579e+07	2.5541e+07	5.7741e+07	5.4891e+07	5.8179e+07	6.4729e+07	6.3181e+07	24.5506	24.7753	24.5784	24.6638	24.6063	25.7831	25.7101	25.794	25.9479	25.913	8	8	8	31.2	31.2	31.2	33.067	0	32.698	617680000	24	P13726	P13726	Tissue factor	F3	P13726	8	8
O15460;A8MXE0;E7ERI1;E7ENX0;E7EPI9;C9JX45;C9JCP0;C9JN43;C9JIG4;C9JFJ1	O15460	Prolyl 4-hydroxylase subunit alpha-2	P4HA2	O15460	26	3.38892e+08	7.72614e+08	0.43863	4.62667e-08	-1.19002	1.84541	3.8019e+08	3.2029e+08	3.3116e+08	3.2765e+08	3.3517e+08	7.2652e+08	8.1351e+08	7.867e+08	8.03529e+08	7.3281e+08	28.5021	28.2548	28.303	28.2876	28.3203	29.4364	29.5996	29.5512	29.5818	29.4489	26	26	26	51	51	51	60.901	0	181.94	7995200000	178	O15460;A8MXE0;E7ERI1;E7ENX0;E7EPI9;C9JX45;C9JCP0;C9JN43;C9JIG4;C9JFJ1	O15460	Prolyl 4-hydroxylase subunit alpha-2	P4HA2	O15460	26;8;8;8;8;7;5;4;4;1	26;8;8;8;8;7;5;4;4;1
P05120;E7EPJ9;H7C004;H7BYS2;E7ERB5;E9PDK7	P05120;E7EPJ9;H7C004;H7BYS2	Plasminogen activator inhibitor 2	SERPINB2;SERPINB10	P05120	10	1.18782e+08	4.33276e+07	2.74149	5.47912e-08	1.45387	2.10305	1.2709e+08	1.1356e+08	1.3155e+08	1.0679e+08	1.1492e+08	4.2396e+07	4.4966e+07	4.6496e+07	3.8345e+07	4.4435e+07	26.9213	26.7589	26.971	26.6702	26.7761	25.3374	25.4223	25.4706	25.1925	25.4052	10	10	10	37.6	37.6	37.6	46.596	0	58.455	1071100000	36	P05120;E7EPJ9;H7C004;H7BYS2;E7ERB5;E9PDK7	P05120;E7EPJ9;H7C004;H7BYS2	Plasminogen activator inhibitor 2	SERPINB2;SERPINB10	P05120	10;5;5;5;4;3	10;5;5;5;4;3
Q9NR12;D6RH06;D6RF83;H7BYK4;D6RAN1;H0Y8W6;O75112	Q9NR12	PDZ and LIM domain protein 7	PDLIM7	Q9NR12	32	1.06366e+09	1.51402e+09	0.70254	6.4461e-08	-0.509286	0.828787	1.0401e+09	1.0563e+09	1.0322e+09	1.0862e+09	1.1035e+09	1.4792e+09	1.5675e+09	1.5261e+09	1.5416e+09	1.4557e+09	29.9541	29.9764	29.9431	30.0166	30.0394	30.4622	30.5458	30.5072	30.5218	30.4391	32	32	32	80.5	80.5	80.5	49.844	0	323.31	18276000000	339	Q9NR12;D6RH06;D6RF83;H7BYK4;D6RAN1;H0Y8W6;O75112	Q9NR12	PDZ and LIM domain protein 7	PDLIM7	Q9NR12	32;13;11;9;6;2;1	32;13;11;9;6;2;1
A0A286YF22;O43175;A0A2C9F2M7;A0A286YFA2;A0A286YFL2;A0A286YFM8;A0A286YF78;A0A286YFC8;A0A286YFB2;A0A286YER3;A0A286YF34;A0A286YFE1;A0A286YFF3;A0A286YFK5	A0A286YF22;O43175;A0A2C9F2M7;A0A286YFA2;A0A286YFL2;A0A286YFM8	D-3-phosphoglycerate dehydrogenase	PHGDH	A0A286YF22	25	1.54488e+09	2.4044e+09	0.642522	7.11822e-08	-0.638476	1.02172	1.5993e+09	1.4639e+09	1.5031e+09	1.5939e+09	1.5642e+09	2.4204e+09	2.3936e+09	2.3723e+09	2.5204e+09	2.3153e+09	30.5748	30.4472	30.4853	30.5699	30.5428	31.1726	31.1565	31.1436	31.231	31.1086	25	25	25	55.5	55.5	55.5	55.938	0	321.05	27963000000	314	A0A286YF22;O43175;A0A2C9F2M7;A0A286YFA2;A0A286YFL2;A0A286YFM8;A0A286YF78;A0A286YFC8;A0A286YFB2;A0A286YER3;A0A286YF34;A0A286YFE1;A0A286YFF3;A0A286YFK5	A0A286YF22;O43175;A0A2C9F2M7;A0A286YFA2;A0A286YFL2;A0A286YFM8	D-3-phosphoglycerate dehydrogenase	PHGDH	A0A286YF22	25;25;23;22;19;15;11;9;9;8;5;5;4;4	25;25;23;22;19;15;11;9;9;8;5;5;4;4
F5GZS6;J3KPF3;P08195;H0YFS2;F5GZI0;H0YFX4;F5GZR9	F5GZS6;J3KPF3;P08195	4F2 cell-surface antigen heavy chain	SLC3A2	F5GZS6	18	1.20066e+09	2.21298e+09	0.542554	7.91226e-08	-0.882767	1.38655	1.2966e+09	1.1493e+09	1.1432e+09	1.1742e+09	1.24e+09	2.3036e+09	2.3231e+09	2.0984e+09	2.1844e+09	2.1554e+09	30.2721	30.0981	30.0904	30.129	30.2077	31.1012	31.1134	30.9666	31.0246	31.0053	25	25	18	40.1	40.1	28.7	64.872	0	323.31	24313000000	348	F5GZS6;J3KPF3;P08195;H0YFS2;F5GZI0;H0YFX4;F5GZR9	F5GZS6;J3KPF3;P08195	4F2 cell-surface antigen heavy chain	SLC3A2	F5GZS6	25;25;25;8;6;3;1	25;25;25;8;6;3;1
A0A0A0MTN0;Q13617;Q5T2B5;Q5T2B7	A0A0A0MTN0;Q13617;Q5T2B5	Cullin-2	CUL2	A0A0A0MTN0	32	6.26112e+08	2.50078e+08	2.50367	8.49962e-08	1.32584	1.91184	5.8649e+08	6.2634e+08	6.4357e+08	6.5514e+08	6.1902e+08	2.3086e+08	2.391e+08	2.7173e+08	2.4333e+08	2.6537e+08	29.1275	29.2224	29.2615	29.2872	29.2054	27.7824	27.833	28.0176	27.8583	27.9834	32	32	32	44.5	44.5	44.5	88.505	0	260.21	5961600000	135	A0A0A0MTN0;Q13617;Q5T2B5;Q5T2B7	A0A0A0MTN0;Q13617;Q5T2B5	Cullin-2	CUL2	A0A0A0MTN0	32;32;27;1	32;32;27;1
P13674	P13674	Prolyl 4-hydroxylase subunit alpha-1	P4HA1	P13674	33	6.65918e+08	9.47602e+08	0.70274	8.69313e-08	-0.509105	0.828515	6.9118e+08	6.4794e+08	6.6734e+08	6.4161e+08	6.8152e+08	9.2396e+08	9.478e+08	9.21729e+08	9.63311e+08	9.81211e+08	29.3645	29.2713	29.3138	29.2571	29.3442	29.7833	29.82	29.7798	29.8434	29.87	33	33	33	52.6	52.6	52.6	61.049	0	188.89	11427000000	260	P13674	P13674	Prolyl 4-hydroxylase subunit alpha-1	P4HA1	P13674	33	33
P02452;CON__Q862S4;I3L3H7;P02458	P02452	Collagen alpha-1(I) chain	COL1A1	P02452	60	7.45916e+08	2.25476e+09	0.330818	8.83388e-08	-1.5987	2.45574	8.6427e+08	6.9267e+08	7.0106e+08	7.3901e+08	7.3257e+08	2.1754e+09	2.2485e+09	2.3588e+09	2.3999e+09	2.0912e+09	29.6869	29.3676	29.385	29.461	29.4484	31.0186	31.0663	31.1354	31.1603	30.9617	60	60	60	57.4	57.4	57.4	138.94	0	323.31	21861000000	440	P02452;CON__Q862S4;I3L3H7;P02458	P02452	Collagen alpha-1(I) chain	COL1A1	P02452	60;4;2;1	60;4;2;1
Q16666;A0A0A0MRB1;H3BM18;X6RHM1;H3BR88;H3BVE6;H3BR65;X6RHR0;Q6K0P9	Q16666	Gamma-interferon-inducible protein 16	IFI16	Q16666	38	1.1003e+09	6.80502e+08	1.61689	9.26088e-08	0.692781	0.966412	1.101e+09	1.1113e+09	1.1164e+09	1.1334e+09	1.0394e+09	6.877e+08	6.7691e+08	6.9673e+08	6.7672e+08	6.6445e+08	30.0362	30.0496	30.0562	30.078	29.9531	29.3572	29.3344	29.376	29.334	29.3076	38	38	38	47.4	47.4	47.4	88.255	0	317.21	12235000000	283	Q16666;A0A0A0MRB1;H3BM18;X6RHM1;H3BR88;H3BVE6;H3BR65;X6RHR0;Q6K0P9	Q16666	Gamma-interferon-inducible protein 16	IFI16	Q16666	38;15;9;9;9;5;2;2;2	38;15;9;9;9;5;2;2;2
Q9UI42;B7Z5J4;C9J6N7;C9J3P4	Q9UI42;B7Z5J4	Carboxypeptidase A4	CPA4	Q9UI42	9	1.03539e+08	2.07518e+08	0.498942	9.73234e-08	-1.00227	1.56502	1.0991e+08	1.0511e+08	1.0187e+08	9.56269e+07	1.0518e+08	2.1233e+08	1.891e+08	2.0659e+08	2.2516e+08	2.0441e+08	26.7117	26.6473	26.6022	26.5109	26.6483	27.6617	27.4946	27.6222	27.7464	27.6069	9	9	9	29	29	29	47.351	0	38.265	2216600000	52	Q9UI42;B7Z5J4;C9J6N7;C9J3P4	Q9UI42;B7Z5J4	Carboxypeptidase A4	CPA4	Q9UI42	9;8;3;2	9;8;3;2
Q70E73;C9K0J5;C9J164	Q70E73;C9K0J5	Ras-associated and pleckstrin homology domains-containing protein 1	RAPH1	Q70E73	16	1.7729e+08	1.10994e+08	1.59729	1.08724e-07	0.675937	0.941257	1.8768e+08	1.748e+08	1.7225e+08	1.7207e+08	1.7965e+08	1.1653e+08	1.1214e+08	1.1282e+08	1.0361e+08	1.0987e+08	27.4837	27.3811	27.3599	27.3584	27.4206	26.7961	26.7407	26.7494	26.6266	26.7112	16	16	16	20.4	20.4	20.4	135.25	0	78.426	1976800000	81	Q70E73;C9K0J5;C9J164	Q70E73;C9K0J5	Ras-associated and pleckstrin homology domains-containing protein 1	RAPH1	Q70E73	16;15;7	16;15;7
P23381;G3V3H8;G3V3Y5;G3V277;G3V423;G3V5U1;G3V456;G3V3P2;G3V227;G3V2Y7;G3V3X0;H0YJP3;G3V5W1;G3V3S7;G3V4C7;G3V4N8;G3V2F2;G3V3R3;G3V4S4;G3V313;G3V339;G3V2C0;P78534;G3V4A3;G3V4Q0;G3V4N0;G3V5H5	P23381	Tryptophan--tRNA ligase, cytoplasmic;T1-TrpRS;T2-TrpRS	WARS	P23381	33	9.44916e+08	1.81868e+09	0.519561	1.11275e-07	-0.94562	1.48042	9.8816e+08	9.32879e+08	9.1563e+08	8.7861e+08	1.0093e+09	1.8948e+09	1.8962e+09	1.7592e+09	1.7653e+09	1.7779e+09	29.8802	29.7971	29.7702	29.7106	29.9107	30.8194	30.8205	30.7123	30.7173	30.7275	33	33	33	74.5	74.5	74.5	53.165	0	323.31	19848000000	296	P23381;G3V3H8;G3V3Y5;G3V277;G3V423;G3V5U1;G3V456;G3V3P2;G3V227;G3V2Y7;G3V3X0;H0YJP3;G3V5W1;G3V3S7;G3V4C7;G3V4N8;G3V2F2;G3V3R3;G3V4S4;G3V313;G3V339;G3V2C0;P78534;G3V4A3;G3V4Q0;G3V4N0;G3V5H5	P23381	Tryptophan--tRNA ligase, cytoplasmic;T1-TrpRS;T2-TrpRS	WARS	P23381	33;16;16;15;12;12;12;10;10;9;8;8;5;5;4;4;3;3;3;3;3;3;2;2;2;2;1	33;16;16;15;12;12;12;10;10;9;8;8;5;5;4;4;3;3;3;3;3;3;2;2;2;2;1
Q01581;D6RIW1;P54868	Q01581	Hydroxymethylglutaryl-CoA synthase, cytoplasmic	HMGCS1	Q01581	19	2.8564e+08	7.67262e+08	0.372285	1.1224e-07	-1.42783	2.20057	3.1949e+08	2.7527e+08	2.9814e+08	2.7058e+08	2.6472e+08	7.0618e+08	7.8324e+08	7.9419e+08	7.7018e+08	7.8252e+08	28.2512	28.0363	28.1514	28.0115	27.9799	29.3955	29.5449	29.5649	29.5206	29.5436	19	19	19	47.3	47.3	47.3	57.293	0	138.54	7525400000	117	Q01581;D6RIW1;P54868	Q01581	Hydroxymethylglutaryl-CoA synthase, cytoplasmic	HMGCS1	Q01581	19;4;1	19;4;1
P05362;E7ESS4;K7EKL8	P05362;E7ESS4	Intercellular adhesion molecule 1	ICAM1	P05362	19	6.98654e+08	2.85018e+08	2.45126	1.31179e-07	1.29353	1.86358	7.6502e+08	6.6848e+08	6.6002e+08	7.5827e+08	6.4148e+08	2.8162e+08	2.7978e+08	2.6833e+08	3.2714e+08	2.6822e+08	29.5109	29.3163	29.2979	29.4981	29.2568	28.0692	28.0597	27.9994	28.2853	27.9988	19	19	19	37.2	37.2	37.2	57.825	0	106.75	6599500000	121	P05362;E7ESS4;K7EKL8	P05362;E7ESS4	Intercellular adhesion molecule 1	ICAM1	P05362	19;11;7	19;11;7
Q9NPH2;J3QS51;J3KRH4;J3QRY0;J3QRH1;J3QKW9;J3QLD7	Q9NPH2	Inositol-3-phosphate synthase 1	ISYNA1	Q9NPH2	13	1.892e+08	5.6626e+07	3.34122	1.36432e-07	1.74356	2.53568	2.1361e+08	1.9115e+08	1.7037e+08	1.7945e+08	1.9142e+08	5.1176e+07	5.5189e+07	6.3414e+07	6.3258e+07	5.0093e+07	27.6704	27.5101	27.3441	27.419	27.5122	25.609	25.7179	25.9183	25.9147	25.5781	13	13	13	35.1	35.1	35.1	61.067	0	57.958	1621800000	47	Q9NPH2;J3QS51;J3KRH4;J3QRY0;J3QRH1;J3QKW9;J3QLD7	Q9NPH2	Inositol-3-phosphate synthase 1	ISYNA1	Q9NPH2	13;5;3;2;2;1;1	13;5;3;2;2;1;1
P00558;P07205	P00558	Phosphoglycerate kinase 1	PGK1	P00558	37	9.26786e+09	1.54548e+10	0.599675	1.49662e-07	-0.737199	1.16916	9.4349e+09	9.34011e+09	9.2982e+09	8.98719e+09	9.27889e+09	1.5546e+10	1.5792e+10	1.5521e+10	1.452e+10	1.5895e+10	33.1354	33.1208	33.1143	33.0652	33.1113	33.8558	33.8785	33.8535	33.7573	33.8879	37	37	37	83	83	83	44.614	0	323.31	179940000000	1309	P00558;P07205	P00558	Phosphoglycerate kinase 1	PGK1	P00558	37;5	37;5
Q92783;A6NMU3;C9J1E5	Q92783;A6NMU3	Signal transducing adapter molecule 1	STAM	Q92783	12	3.99432e+08	1.82442e+08	2.18936	1.5229e-07	1.13216	1.62259	3.7897e+08	4.0542e+08	4.2634e+08	3.9484e+08	3.9159e+08	1.7868e+08	1.748e+08	1.7724e+08	2.0558e+08	1.7591e+08	28.4975	28.5948	28.6674	28.5567	28.5448	27.4128	27.3811	27.4011	27.6151	27.3903	14	14	12	32.6	32.6	29.1	59.179	0	173.9	4452900000	80	Q92783;A6NMU3;C9J1E5	Q92783;A6NMU3	Signal transducing adapter molecule 1	STAM	Q92783	14;8;1	14;8;1
Q8NCW5;Q5T3I4;Q5T3I3	Q8NCW5	NAD(P)H-hydrate epimerase	APOA1BP	Q8NCW5	17	4.47364e+08	1.81358e+08	2.46675	1.53024e-07	1.30381	1.87894	4.6711e+08	4.3366e+08	4.2077e+08	4.1871e+08	4.9657e+08	1.857e+08	1.7179e+08	1.593e+08	1.9625e+08	1.9375e+08	28.7992	28.692	28.6485	28.6414	28.8874	27.4684	27.3561	27.2472	27.5481	27.5296	17	17	17	53.8	53.8	53.8	31.674	0	186.81	4310700000	118	Q8NCW5;Q5T3I4;Q5T3I3	Q8NCW5	NAD(P)H-hydrate epimerase	APOA1BP	Q8NCW5	17;6;4	17;6;4
P07954	P07954	Fumarate hydratase, mitochondrial	FH	P07954	25	2.01996e+09	1.17738e+09	1.71564	1.70981e-07	0.778024	1.09372	2.0871e+09	1.9429e+09	2.1066e+09	1.9138e+09	2.0494e+09	1.1512e+09	1.1603e+09	1.1731e+09	1.2266e+09	1.1757e+09	30.9589	30.8556	30.9723	30.8338	30.9326	30.1005	30.1119	30.1277	30.192	30.1309	25	25	25	58.2	58.2	58.2	54.636	0	258.77	22029000000	330	P07954	P07954	Fumarate hydratase, mitochondrial	FH	P07954	25	25
P32119;A6NIW5	P32119;A6NIW5	Peroxiredoxin-2	PRDX2	P32119	22	2.27628e+09	1.16122e+09	1.96025	1.72097e-07	0.971666	1.38291	2.511e+09	2.1978e+09	2.1838e+09	2.2235e+09	2.2653e+09	1.2741e+09	1.0698e+09	1.1249e+09	1.1389e+09	1.1984e+09	31.2256	31.0334	31.0242	31.0502	31.0771	30.2468	29.9947	30.0672	30.085	30.1585	23	22	22	76.8	76.8	76.8	21.892	0	118.91	23450000000	244	P32119;A6NIW5	P32119;A6NIW5	Peroxiredoxin-2	PRDX2	P32119	23;13	22;13
Q9H4M9;A0A024R571;C9JC03;C9J2Z4;C9JDQ8;C9JIJ3;C9IZH1	Q9H4M9;A0A024R571;C9JC03;C9J2Z4	EH domain-containing protein 1	EHD1	Q9H4M9	30	2.08356e+09	1.1191e+09	1.86182	2.35152e-07	0.89774	1.2725	2.1021e+09	2.1666e+09	2.0157e+09	2.0602e+09	2.0732e+09	1.0736e+09	1.0675e+09	1.0975e+09	1.1644e+09	1.1925e+09	30.9692	31.0128	30.9086	30.9401	30.9492	29.9998	29.9916	30.0316	30.1169	30.1513	41	41	30	77	77	61.2	60.626	0	323.31	22253000000	382	Q9H4M9;A0A024R571;C9JC03;C9J2Z4;C9JDQ8;C9JIJ3;C9IZH1	Q9H4M9;A0A024R571;C9JC03;C9J2Z4	EH domain-containing protein 1	EHD1	Q9H4M9	41;40;28;26;11;7;7	41;40;28;26;11;7;7
Q16658;C9JFC0;A0A0A0MSB2;C9JPH9	Q16658	Fascin	FSCN1	Q16658	54	3.6538e+09	6.47628e+09	0.564182	2.48024e-07	-0.826197	1.30207	3.7067e+09	3.6053e+09	3.3136e+09	3.8454e+09	3.798e+09	6.78131e+09	6.81939e+09	6.3004e+09	6.02001e+09	6.4603e+09	31.7875	31.7475	31.6258	31.8405	31.8226	32.6589	32.667	32.5528	32.4871	32.589	54	54	54	83.6	83.6	83.6	54.529	0	323.31	73156000000	889	Q16658;C9JFC0;A0A0A0MSB2;C9JPH9	Q16658	Fascin	FSCN1	Q16658	54;9;9;7	54;9;9;7
P09486;F5GY03;E5RK62;F5H4E2	P09486;F5GY03;E5RK62	SPARC	SPARC	P09486	12	1.88722e+08	5.04434e+08	0.374126	2.58943e-07	-1.42086	2.19015	1.6522e+08	1.8933e+08	2.0275e+08	1.9148e+08	1.9483e+08	4.8487e+08	4.8531e+08	5.0148e+08	5.278e+08	5.2271e+08	27.2998	27.4963	27.5951	27.5126	27.5376	28.853	28.8543	28.9016	28.9754	28.9614	12	12	12	49.5	49.5	49.5	34.632	0	99.9	5205500000	136	P09486;F5GY03;E5RK62;F5H4E2	P09486;F5GY03;E5RK62	SPARC	SPARC	P09486	12;8;6;1	12;8;6;1
P40121;E7ENU9;B8ZZL6;H7C0X8	P40121;E7ENU9;B8ZZL6	Macrophage-capping protein	CAPG	P40121	21	1.29934e+09	2.8347e+09	0.45837	3.26777e-07	-1.12704	1.75136	1.3236e+09	1.2869e+09	1.4067e+09	1.1872e+09	1.2923e+09	2.9277e+09	2.8605e+09	2.8924e+09	2.733e+09	2.7599e+09	30.3018	30.2613	30.3897	30.1449	30.2673	31.4471	31.4136	31.4296	31.3478	31.362	21	21	21	54	54	54	38.498	0	323.31	29860000000	297	P40121;E7ENU9;B8ZZL6;H7C0X8	P40121;E7ENU9;B8ZZL6	Macrophage-capping protein	CAPG	P40121	21;17;12;4	21;17;12;4
P04179;F5H3C5;F5H4R2;F5GYZ5;G8JLJ2;G5E9P6;F5GXZ9	P04179;F5H3C5;F5H4R2;F5GYZ5;G8JLJ2	Superoxide dismutase [Mn], mitochondrial	SOD2	P04179	10	8.76292e+08	3.85818e+08	2.27126	3.46867e-07	1.18173	1.69662	7.8387e+08	8.8319e+08	9.1753e+08	8.1987e+08	9.77e+08	3.6474e+08	3.5318e+08	4.1434e+08	3.9171e+08	4.0512e+08	29.546	29.7181	29.7732	29.6108	29.8638	28.4423	28.3958	28.6262	28.5452	28.5938	10	10	10	43.2	43.2	43.2	24.75	0	146.68	8780400000	114	P04179;F5H3C5;F5H4R2;F5GYZ5;G8JLJ2;G5E9P6;F5GXZ9	P04179;F5H3C5;F5H4R2;F5GYZ5;G8JLJ2	Superoxide dismutase [Mn], mitochondrial	SOD2	P04179	10;8;8;8;6;2;2	10;8;8;8;6;2;2
Q14247;H0YCD9;H0YEV2;F8WDD5;F8WEZ6;E7EVW7;P14317	Q14247	Src substrate cortactin	CTTN	Q14247	43	3.55596e+09	1.66814e+09	2.13169	3.79906e-07	1.09007	1.55973	3.289e+09	3.6884e+09	3.9856e+09	3.3877e+09	3.4291e+09	1.7294e+09	1.6295e+09	1.6524e+09	1.7767e+09	1.5527e+09	31.615	31.7803	31.8921	31.6577	31.6752	30.6876	30.6018	30.6219	30.7266	30.5321	43	43	43	66.7	66.7	66.7	61.585	0	323.31	36261000000	502	Q14247;H0YCD9;H0YEV2;F8WDD5;F8WEZ6;E7EVW7;P14317	Q14247	Src substrate cortactin	CTTN	Q14247	43;8;5;1;1;1;1	43;8;5;1;1;1;1
Q12797;E5RHK2;A0A087WUJ2;A0A087WW51;E5RG29;E5RG56;E5RHJ2;G3XAN5	Q12797	Aspartyl/asparaginyl beta-hydroxylase	ASPH	Q12797	26	6.73008e+08	3.697e+08	1.82042	3.84115e-07	0.865349	1.22413	7.1057e+08	7.0146e+08	6.586e+08	6.6073e+08	6.3368e+08	3.5016e+08	3.4408e+08	3.6909e+08	4.0255e+08	3.8262e+08	29.4044	29.3858	29.2948	29.2995	29.2392	28.3834	28.3582	28.4594	28.5846	28.5113	26	26	26	37.6	37.6	37.6	85.862	0	112.82	7124300000	140	Q12797;E5RHK2;A0A087WUJ2;A0A087WW51;E5RG29;E5RG56;E5RHJ2;G3XAN5	Q12797	Aspartyl/asparaginyl beta-hydroxylase	ASPH	Q12797	26;5;5;5;4;4;1;1	26;5;5;5;4;4;1;1
O95197;F5H617;F5H891;F5GWG7	O95197	Reticulon-3	RTN3	O95197	4	5.98566e+08	2.59346e+08	2.30798	4.21304e-07	1.20412	1.73006	5.6278e+08	5.6605e+08	5.8579e+08	5.8113e+08	6.9708e+08	2.7102e+08	2.63e+08	2.6441e+08	2.6623e+08	2.3207e+08	29.068	29.0764	29.1258	29.1143	29.3767	28.0138	27.9705	27.9782	27.9881	27.79	5	5	4	7	7	3.2	112.61	0	106.63	5819200000	88	O95197;F5H617;F5H891;F5GWG7	O95197	Reticulon-3	RTN3	O95197	5;2;1;1	5;2;1;1
Q9P121;F6WFR7;F8W8Y1;H7BZ62;F8VTR5	Q9P121;F6WFR7;F8W8Y1	Neurotrimin	NTM	Q9P121	5	3.11428e+07	3.90723e+06	7.97056	4.21382e-07	3.0036	4.41745	3.4215e+07	3.1544e+07	3.244e+07	2.2055e+07	3.546e+07	4.62485e+06	4.25234e+06	3.75462e+06	4.31307e+06	2.59127e+06	25.0281	24.9109	24.9513	24.3946	25.0797	22.141	22.0198	21.8402	22.0403	21.3052	5	5	5	15.4	15.4	15.4	37.971	0	11.005	196480000	5	Q9P121;F6WFR7;F8W8Y1;H7BZ62;F8VTR5	Q9P121;F6WFR7;F8W8Y1	Neurotrimin	NTM	Q9P121	5;4;4;1;1	5;4;4;1;1
Q01650;A0A0C4DGL4;H0YJ95;G3V4Z6;Q9UM01;Q92536	Q01650	Large neutral amino acids transporter small subunit 1	SLC7A5	Q01650	8	1.35416e+08	2.34926e+08	0.57642	4.65833e-07	-0.79567	1.25648	1.3648e+08	1.4604e+08	1.3755e+08	1.3384e+08	1.2317e+08	2.4259e+08	2.1879e+08	2.3901e+08	2.4562e+08	2.2862e+08	27.0241	27.1218	27.0354	26.9959	26.8761	27.8539	27.705	27.8325	27.8719	27.7684	8	8	8	13.4	13.4	13.4	55.01	0	52.474	2632200000	51	Q01650;A0A0C4DGL4;H0YJ95;G3V4Z6;Q9UM01;Q92536	Q01650	Large neutral amino acids transporter small subunit 1	SLC7A5	Q01650	8;2;1;1;1;1	8;2;1;1;1;1
P24752;H0YEL7;E9PRQ6;E9PKF3	P24752	Acetyl-CoA acetyltransferase, mitochondrial	ACAT1	P24752	24	9.97074e+08	5.78738e+08	1.72284	4.66839e-07	0.785777	1.10529	1.0068e+09	9.4676e+08	1.04e+09	9.64109e+08	1.0277e+09	5.2474e+08	5.8765e+08	5.8624e+08	6.1476e+08	5.803e+08	29.9071	29.8184	29.9539	29.8446	29.9368	28.967	29.1304	29.1269	29.1954	29.1122	24	24	24	55.7	55.7	55.7	45.199	0	222.49	10763000000	187	P24752;H0YEL7;E9PRQ6;E9PKF3	P24752	Acetyl-CoA acetyltransferase, mitochondrial	ACAT1	P24752	24;7;5;1	24;7;5;1
Q14699;G3XAJ6;C9JHG2;C9JRN3;C9JWQ9;F8WAR1	Q14699;G3XAJ6;C9JHG2	Raftlin	RFTN1	Q14699	9	6.01728e+07	2.77332e+07	2.1697	4.90024e-07	1.1154	1.59756	6.3134e+07	5.8087e+07	5.744e+07	5.4696e+07	6.7507e+07	2.7416e+07	2.6468e+07	2.5997e+07	2.8934e+07	2.9851e+07	25.9119	25.7917	25.7756	25.7049	26.0085	24.7085	24.6577	24.6318	24.7863	24.8313	9	9	9	28.4	28.4	28.4	63.145	0	45.072	593250000	24	Q14699;G3XAJ6;C9JHG2;C9JRN3;C9JWQ9;F8WAR1	Q14699;G3XAJ6;C9JHG2	Raftlin	RFTN1	Q14699	9;8;5;2;1;1	9;8;5;2;1;1
P20042	P20042	Eukaryotic translation initiation factor 2 subunit 2	EIF2S2	P20042	31	7.4499e+08	1.07484e+09	0.693117	4.93215e-07	-0.528941	0.85814	7.2187e+08	7.7953e+08	7.7668e+08	7.2994e+08	7.1693e+08	1.0495e+09	1.1112e+09	1.0964e+09	1.102e+09	1.0151e+09	29.4272	29.538	29.5327	29.4432	29.4173	29.9671	30.0495	30.0301	30.0375	29.919	31	31	31	73	73	73	38.388	0	278.72	12976000000	260	P20042	P20042	Eukaryotic translation initiation factor 2 subunit 2	EIF2S2	P20042	31	31
Q8IVF2	Q8IVF2	Protein AHNAK2	AHNAK2	Q8IVF2	45	1.46576e+08	3.27154e+08	0.448034	4.95726e-07	-1.15913	1.79928	1.5533e+08	1.3579e+08	1.3364e+08	1.4286e+08	1.6526e+08	2.9956e+08	3.6901e+08	3.0584e+08	3.3364e+08	3.2772e+08	27.2108	27.0168	26.9938	27.09	27.3002	28.1583	28.4591	28.1882	28.3137	28.2879	45	45	45	25.3	25.3	25.3	616.62	0	99.926	3430300000	113	Q8IVF2	Q8IVF2	Protein AHNAK2	AHNAK2	Q8IVF2	45	45
P07900;G3V2J8;Q14568;Q58FF6;Q58FG1	P07900	Heat shock protein HSP 90-alpha	HSP90AA1	P07900	41	6.07782e+09	8.72074e+09	0.696939	5.28874e-07	-0.521334	0.846779	5.6946e+09	6.0155e+09	6.14e+09	6.2465e+09	6.2925e+09	8.5721e+09	8.78369e+09	9.0348e+09	8.38341e+09	8.82971e+09	32.4069	32.486	32.5156	32.5404	32.551	32.997	33.0322	33.0728	32.9649	33.0397	62	43	41	64.6	49.9	48.5	84.659	0	323.31	107660000000	1254	P07900;G3V2J8;Q14568;Q58FF6;Q58FG1	P07900	Heat shock protein HSP 90-alpha	HSP90AA1	P07900	62;17;9;6;3	43;11;3;0;2
O75369;E7EN95;A0A0A0MT44;H7C5L4;A0A0C4DGA1	O75369;E7EN95	Filamin-B	FLNB	O75369	192	1.59646e+10	2.5816e+10	0.618399	5.46104e-07	-0.694122	1.10482	1.7535e+10	1.5248e+10	1.5764e+10	1.5542e+10	1.5734e+10	2.6554e+10	2.7214e+10	2.5206e+10	2.5664e+10	2.4442e+10	34.0295	33.8279	33.8759	33.8555	33.8732	34.6282	34.6636	34.553	34.579	34.5086	211	192	192	82.7	77.5	77.5	278.16	0	323.31	299840000000	3363	O75369;E7EN95;A0A0A0MT44;H7C5L4;A0A0C4DGA1	O75369;E7EN95	Filamin-B	FLNB	O75369	211;194;13;9;3	192;188;13;7;3
P04792;F8WE04;C9J3N8	P04792;F8WE04	Heat shock protein beta-1	HSPB1	P04792	22	2.37334e+09	4.9429e+09	0.480151	5.84516e-07	-1.0564	1.64586	2.4182e+09	2.2764e+09	2.2858e+09	2.5511e+09	2.3352e+09	5.4829e+09	4.8416e+09	4.4497e+09	5.0773e+09	4.863e+09	31.1713	31.0841	31.0901	31.2485	31.1209	32.3523	32.1728	32.0511	32.2414	32.1792	22	22	22	94.1	94.1	94.1	22.782	0	261.31	52925000000	410	P04792;F8WE04;C9J3N8	P04792;F8WE04	Heat shock protein beta-1	HSPB1	P04792	22;12;4	22;12;4
P42704;A0A0C4DG06;B8ZZ38;C9JCA9;H7C3W8;A0A0C4DG51;Q9NP80	P42704	Leucine-rich PPR motif-containing protein, mitochondrial	LRPPRC	P42704	78	1.63954e+09	1.20398e+09	1.36177	6.01781e-07	0.445576	0.59723	1.7132e+09	1.602e+09	1.6171e+09	1.6797e+09	1.5857e+09	1.155e+09	1.1933e+09	1.1763e+09	1.2366e+09	1.2587e+09	30.674	30.5772	30.5908	30.6456	30.5625	30.1052	30.1523	30.1316	30.2037	30.2293	78	78	78	63.2	63.2	63.2	157.9	0	323.31	19431000000	491	P42704;A0A0C4DG06;B8ZZ38;C9JCA9;H7C3W8;A0A0C4DG51;Q9NP80	P42704	Leucine-rich PPR motif-containing protein, mitochondrial	LRPPRC	P42704	78;24;23;20;3;1;1	78;24;23;20;3;1;1
P42166	P42166	Lamina-associated polypeptide 2, isoform alpha;Thymopoietin;Thymopentin	TMPO	P42166	25	1.19198e+09	1.65542e+09	0.720047	6.29714e-07	-0.47384	0.77585	1.1995e+09	1.1761e+09	1.2338e+09	1.1255e+09	1.225e+09	1.6672e+09	1.6446e+09	1.6852e+09	1.7204e+09	1.5597e+09	30.1598	30.1314	30.2005	30.0679	30.1901	30.6348	30.6151	30.6503	30.6801	30.5386	37	37	25	62.4	62.4	43.1	75.491	0	297.91	20115000000	290	P42166	P42166	Lamina-associated polypeptide 2, isoform alpha;Thymopoietin;Thymopentin	TMPO	P42166	37	37
P20591;F8W8T1;H9KVC7;H9KVC9;H9KVD0;H9KVC4;H9KVC3;H9KVD3	P20591;F8W8T1	Interferon-induced GTP-binding protein Mx1;Interferon-induced GTP-binding protein Mx1, N-terminally processed	MX1	P20591	28	5.81062e+08	2.67352e+08	2.1734	6.84029e-07	1.1175	1.6007	6.7101e+08	5.4951e+08	5.3612e+08	5.7485e+08	5.7382e+08	2.7463e+08	2.7695e+08	2.8361e+08	2.4564e+08	2.5593e+08	29.3218	29.0336	28.998	29.0986	29.096	28.0329	28.045	28.0793	27.872	27.9312	32	32	28	54.2	54.2	44.9	75.519	0	210.97	5742200000	172	P20591;F8W8T1;H9KVC7;H9KVC9;H9KVD0;H9KVC4;H9KVC3;H9KVD3	P20591;F8W8T1	Interferon-induced GTP-binding protein Mx1;Interferon-induced GTP-binding protein Mx1, N-terminally processed	MX1	P20591	32;29;11;11;4;4;2;2	32;29;11;11;4;4;2;2
E9PC62;A0A0J9YXJ0;Q5VZZ6;A0A0J9YX66;A0A1B0GU44;A0A1B0GUN8;O95319;V9GYD9;V9GY47;A0A0J9YXK1	E9PC62;A0A0J9YXJ0;Q5VZZ6;A0A0J9YX66;A0A1B0GU44;A0A1B0GUN8;O95319;V9GYD9	CUGBP Elav-like family member 2	CELF2	E9PC62	13	3.11052e+08	2.24624e+07	13.8477	7.77445e-07	3.76704	5.5576	1.8614e+08	3.1749e+08	3.7646e+08	2.9895e+08	3.7622e+08	2.4568e+07	2.4886e+07	2.6361e+07	1.9275e+07	1.7222e+07	27.4718	28.2421	28.4879	28.1553	28.487	24.5503	24.5688	24.6519	24.2002	24.0378	15	15	13	35.3	35.3	31.1	55.731	0	103.73	2192800000	55	E9PC62;A0A0J9YXJ0;Q5VZZ6;A0A0J9YX66;A0A1B0GU44;A0A1B0GUN8;O95319;V9GYD9;V9GY47;A0A0J9YXK1	E9PC62;A0A0J9YXJ0;Q5VZZ6;A0A0J9YX66;A0A1B0GU44;A0A1B0GUN8;O95319;V9GYD9	CUGBP Elav-like family member 2	CELF2	E9PC62	15;15;13;13;13;13;13;12;4;4	15;15;13;13;13;13;13;12;4;4
P51812;B1AXG1;F2Z2J1;Q15349;B7Z3B5;Q9UK32;B1AXG2;D6RA62;D6RE03	P51812	Ribosomal protein S6 kinase alpha-3	RPS6KA3	P51812	14	9.60136e+07	6.4029e+07	1.49953	8.75369e-07	0.584951	0.805376	1.0129e+08	9.595e+07	9.021e+07	9.6967e+07	9.5651e+07	6.4115e+07	6.5925e+07	6.032e+07	6.1601e+07	6.8184e+07	26.5939	26.5158	26.4268	26.531	26.5113	25.9342	25.9743	25.8461	25.8764	26.0229	21	14	14	34.1	22.2	22.2	83.735	0	40.864	1099700000	38	P51812;B1AXG1;F2Z2J1;Q15349;B7Z3B5;Q9UK32;B1AXG2;D6RA62;D6RE03	P51812	Ribosomal protein S6 kinase alpha-3	RPS6KA3	P51812	21;6;6;6;5;5;4;2;2	14;2;2;2;1;1;2;1;1
Q9Y490	Q9Y490	Talin-1	TLN1	Q9Y490	170	1.11554e+10	8.54914e+09	1.30486	9.11759e-07	0.383998	0.505268	1.1505e+10	1.0917e+10	1.15e+10	1.1053e+10	1.0802e+10	8.14659e+09	8.61111e+09	8.5293e+09	8.92359e+09	8.5351e+09	33.4215	33.3459	33.4209	33.3637	33.3306	32.9235	33.0036	32.9898	33.055	32.9908	188	188	170	77.8	77.8	73.8	269.76	0	323.31	137070000000	2131	Q9Y490	Q9Y490	Talin-1	TLN1	Q9Y490	188	188
Q14764;H3BQK6;H3BRL2;H3BUK7;H3BNF6;H3BP76;H3BNF2;H3BUP3;H3BQE7;H3BPZ2;I3L155	Q14764	Major vault protein	MVP	Q14764	60	2.22488e+09	1.4055e+09	1.58298	1.10908e-06	0.661687	0.919976	2.3061e+09	2.1481e+09	2.3864e+09	2.0784e+09	2.2054e+09	1.4166e+09	1.4563e+09	1.4192e+09	1.4172e+09	1.3182e+09	31.1028	31.0004	31.1522	30.9528	31.0384	30.3998	30.4397	30.4024	30.4004	30.2959	60	60	60	70.1	70.1	70.1	99.326	0	323.31	24930000000	477	Q14764;H3BQK6;H3BRL2;H3BUK7;H3BNF6;H3BP76;H3BNF2;H3BUP3;H3BQE7;H3BPZ2;I3L155	Q14764	Major vault protein	MVP	Q14764	60;16;13;10;10;9;5;5;5;2;1	60;16;13;10;10;9;5;5;5;2;1
Q8WUM4;C9IZF9;F8WEQ7;F8WBR8;F8WDK9	Q8WUM4	Programmed cell death 6-interacting protein	PDCD6IP	Q8WUM4	45	1.00262e+09	8.01804e+08	1.25045	1.11203e-06	0.32226	0.413067	1.0381e+09	9.9159e+08	1.0219e+09	9.6617e+08	9.9533e+08	7.9367e+08	8.1977e+08	7.8535e+08	7.8959e+08	8.2064e+08	29.9513	29.8852	29.9286	29.8477	29.8906	29.564	29.6106	29.5488	29.5565	29.6122	45	45	45	58.3	58.3	58.3	96.022	0	304.06	12589000000	280	Q8WUM4;C9IZF9;F8WEQ7;F8WBR8;F8WDK9	Q8WUM4	Programmed cell death 6-interacting protein	PDCD6IP	Q8WUM4	45;8;6;6;5	45;8;6;6;5
P05026;V9GYR2	P05026;V9GYR2	Sodium/potassium-transporting ATPase subunit beta-1	ATP1B1	P05026	12	1.33764e+08	2.50556e+08	0.533869	1.14036e-06	-0.906509	1.42201	1.2859e+08	1.4667e+08	1.2589e+08	1.2362e+08	1.4405e+08	2.3149e+08	2.3656e+08	2.6132e+08	2.7218e+08	2.5123e+08	26.9382	27.128	26.9076	26.8813	27.102	27.7864	27.8176	27.9612	28.02	27.9044	12	12	12	47.9	47.9	47.9	35.061	0	44.272	2748200000	55	P05026;V9GYR2	P05026;V9GYR2	Sodium/potassium-transporting ATPase subunit beta-1	ATP1B1	P05026	12;6	12;6
Q16270	Q16270	Insulin-like growth factor-binding protein 7	IGFBP7	Q16270	8	5.75132e+07	9.05962e+07	0.63483	1.14291e-06	-0.656115	1.04806	5.7308e+07	5.8065e+07	6.0666e+07	5.2197e+07	5.933e+07	9.5831e+07	8.72351e+07	8.5408e+07	9.0753e+07	9.37539e+07	25.7722	25.7912	25.8544	25.6375	25.8223	26.514	26.3784	26.3479	26.4354	26.4824	8	8	8	36.5	36.5	36.5	29.13	0	19.538	1050400000	34	Q16270	Q16270	Insulin-like growth factor-binding protein 7	IGFBP7	Q16270	8	8
P50579;F8VQZ7;F8VRR3;G3V1U3;F8VSC4;F8VY03;F8VZX9	P50579;F8VQZ7;F8VRR3;G3V1U3	Methionine aminopeptidase 2	METAP2	P50579	24	1.67104e+08	3.09822e+08	0.539355	1.32241e-06	-0.890408	1.39796	1.8787e+08	1.677e+08	1.5438e+08	1.6023e+08	1.6534e+08	2.8593e+08	3.3367e+08	2.8225e+08	3.2494e+08	3.2232e+08	27.4852	27.3213	27.2019	27.2556	27.3009	28.0911	28.3138	28.0724	28.2756	28.2639	24	24	24	61.3	61.3	61.3	52.891	0	221.13	3456500000	128	P50579;F8VQZ7;F8VRR3;G3V1U3;F8VSC4;F8VY03;F8VZX9	P50579;F8VQZ7;F8VRR3;G3V1U3	Methionine aminopeptidase 2	METAP2	P50579	24;21;18;16;8;5;4	24;21;18;16;8;5;4
C9JZR2;O60716;E9PRE2;E9PKY0;H0YC95;E9PKL1	C9JZR2;O60716	Catenin delta-1	CTNND1	C9JZR2	49	9.53352e+08	5.83514e+08	1.63381	1.38417e-06	0.709166	0.990882	9.6745e+08	9.3589e+08	9.3161e+08	9.6725e+08	9.64559e+08	5.8837e+08	5.4791e+08	5.6915e+08	6.1416e+08	5.9798e+08	29.8496	29.8018	29.7952	29.8493	29.8453	29.1321	29.0294	29.0842	29.194	29.1555	49	49	49	54.1	54.1	54.1	104.85	0	313.56	10543000000	289	C9JZR2;O60716;E9PRE2;E9PKY0;H0YC95;E9PKL1	C9JZR2;O60716	Catenin delta-1	CTNND1	C9JZR2	49;49;9;7;6;3	49;49;9;7;6;3
P07384;E9PRM1;E9PLX0;E9PJJ3;E9PLC9;E9PMC6;E9PJA6;E9PSA6;E9PQB3;E9PL37;E9PIA9	P07384	Calpain-1 catalytic subunit	CAPN1	P07384	40	1.14672e+09	5.6839e+08	2.01749	1.59156e-06	1.01052	1.44094	1.1298e+09	1.1522e+09	1.0409e+09	1.1581e+09	1.2526e+09	5.8388e+08	5.4678e+08	5.8147e+08	5.5565e+08	5.7417e+08	30.0734	30.1017	29.9552	30.1091	30.2223	29.1211	29.0264	29.1151	29.0496	29.0969	40	40	40	63.7	63.7	63.7	81.889	0	260.2	11743000000	330	P07384;E9PRM1;E9PLX0;E9PJJ3;E9PLC9;E9PMC6;E9PJA6;E9PSA6;E9PQB3;E9PL37;E9PIA9	P07384	Calpain-1 catalytic subunit	CAPN1	P07384	40;9;8;8;8;8;8;8;8;6;5	40;9;8;8;8;8;8;8;8;6;5
Q96AC1;H0YJ34;A0A0U1RRM8;G3V281;G3V5R2;H0YJB6;G3V3J0;Q9BQL6;G3V379;Q5JWV4;G3V1L6	Q96AC1;H0YJ34;A0A0U1RRM8	Fermitin family homolog 2	FERMT2	Q96AC1	40	8.62304e+08	1.32274e+09	0.651908	1.59449e-06	-0.618202	0.991444	9.2224e+08	8.2627e+08	8.15011e+08	8.4983e+08	8.9817e+08	1.2926e+09	1.3545e+09	1.2898e+09	1.2874e+09	1.3894e+09	29.7806	29.622	29.6022	29.6626	29.7424	30.2676	30.3351	30.2645	30.2618	30.3718	40	40	40	63.4	63.4	63.4	77.86	0	323.31	15504000000	334	Q96AC1;H0YJ34;A0A0U1RRM8;G3V281;G3V5R2;H0YJB6;G3V3J0;Q9BQL6;G3V379;Q5JWV4;G3V1L6	Q96AC1;H0YJ34;A0A0U1RRM8	Fermitin family homolog 2	FERMT2	Q96AC1	40;37;30;9;8;6;4;2;1;1;1	40;37;30;9;8;6;4;2;1;1;1
F8VQR7;Q16527;F8VW96	F8VQR7;Q16527;F8VW96	Cysteine and glycine-rich protein 2	CSRP2	F8VQR7	13	3.81242e+08	5.45494e+08	0.698893	1.69538e-06	-0.516236	0.839167	3.8815e+08	3.9396e+08	3.8494e+08	3.7717e+08	3.6199e+08	5.4937e+08	5.4438e+08	5.7681e+08	5.5002e+08	5.0689e+08	28.532	28.5535	28.5201	28.4906	28.4314	29.0332	29.02	29.1035	29.0349	28.9171	13	13	13	64.7	64.7	64.7	20.677	0	173.28	6556100000	135	F8VQR7;Q16527;F8VW96	F8VQR7;Q16527;F8VW96	Cysteine and glycine-rich protein 2	CSRP2	F8VQR7	13;13;12	13;13;12
P06756;H7BZG1	P06756	Integrin alpha-V;Integrin alpha-V heavy chain;Integrin alpha-V light chain	ITGAV	P06756	52	1.63244e+09	8.48732e+08	1.92339	1.80198e-06	0.941678	1.33812	1.7919e+09	1.571e+09	1.5085e+09	1.6751e+09	1.6157e+09	8.5998e+08	8.6683e+08	8.6849e+08	8.4008e+08	8.0828e+08	30.7388	30.549	30.4905	30.6416	30.5895	29.6797	29.6912	29.6939	29.646	29.5903	52	52	52	54.8	54.8	54.8	116.04	0	323.31	16960000000	357	P06756;H7BZG1	P06756	Integrin alpha-V;Integrin alpha-V heavy chain;Integrin alpha-V light chain	ITGAV	P06756	52;7	52;7
P51911;B7Z7E1;K7ER02;K7EQ72;K7ESJ2;K7ENC5;K7ERK4;K7ERM8	P51911;B7Z7E1	Calponin-1;Calponin	CNN1	P51911	14	2.66586e+08	4.84176e+08	0.550597	1.9993e-06	-0.861843	1.3553	2.3514e+08	2.8919e+08	2.7374e+08	2.5634e+08	2.7852e+08	4.2769e+08	5.0677e+08	4.9289e+08	4.8443e+08	5.091e+08	27.8089	28.1074	28.0282	27.9335	28.0532	28.672	28.9168	28.8767	28.8517	28.9234	15	14	14	47.8	45.8	45.8	33.17	0	131.56	5389400000	121	P51911;B7Z7E1;K7ER02;K7EQ72;K7ESJ2;K7ENC5;K7ERK4;K7ERM8	P51911;B7Z7E1	Calponin-1;Calponin	CNN1	P51911	15;9;7;6;2;2;2;1	14;8;6;5;2;2;2;1
P11216;H0Y4Z6	P11216	Glycogen phosphorylase, brain form	PYGB	P11216	43	1.01677e+09	1.59942e+09	0.635709	2.14885e-06	-0.654478	1.04562	1.1042e+09	9.5408e+08	1.0426e+09	1.0279e+09	9.5505e+08	1.5718e+09	1.5916e+09	1.5022e+09	1.6175e+09	1.714e+09	30.0404	29.8295	29.9575	29.9371	29.831	30.5498	30.5678	30.4844	30.5911	30.6747	53	53	43	63.3	63.3	54.8	96.695	0	323.31	18626000000	393	P11216;H0Y4Z6	P11216	Glycogen phosphorylase, brain form	PYGB	P11216	53;14	53;14
Q14123;A0A0A0MS69;F8W905	Q14123;A0A0A0MS69	Calcium/calmodulin-dependent 3,5-cyclic nucleotide phosphodiesterase 1C	PDE1C	Q14123	11	5.7793e+07	8.90152e+07	0.649249	2.56814e-06	-0.622062	0.99721	6.0404e+07	5.5463e+07	5.5907e+07	5.8315e+07	5.8876e+07	8.215e+07	9.2533e+07	9.18809e+07	8.5301e+07	9.3211e+07	25.8481	25.725	25.7365	25.7974	25.8112	26.2918	26.4635	26.4533	26.3461	26.474	11	11	11	20.2	20.2	20.2	80.759	0	36.847	1040000000	48	Q14123;A0A0A0MS69;F8W905	Q14123;A0A0A0MS69	Calcium/calmodulin-dependent 3,5-cyclic nucleotide phosphodiesterase 1C	PDE1C	Q14123	11;10;1	11;10;1
Q8TEW0;Q5VWV2;Q5VWU8;F5GZI3;B1AP52	Q8TEW0;Q5VWV2;Q5VWU8;F5GZI3	Partitioning defective 3 homolog	PARD3	Q8TEW0	28	2.44744e+08	5.40778e+07	4.52578	2.68657e-06	2.19332	3.20736	2.8397e+08	2.6691e+08	2.191e+08	2.0379e+08	2.4995e+08	5.3301e+07	7.4689e+07	5.141e+07	4.3402e+07	4.7587e+07	28.0812	27.9918	27.707	27.6025	27.8971	25.6677	26.1544	25.6155	25.3713	25.5041	28	28	28	21.8	21.8	21.8	151.42	0	85.537	1971100000	71	Q8TEW0;Q5VWV2;Q5VWU8;F5GZI3;B1AP52	Q8TEW0;Q5VWV2;Q5VWU8;F5GZI3	Partitioning defective 3 homolog	PARD3	Q8TEW0	28;25;23;17;3	28;25;23;17;3
P38117;M0QY67	P38117;M0QY67	Electron transfer flavoprotein subunit beta	ETFB	P38117	14	4.0787e+08	2.93374e+08	1.39027	2.7671e-06	0.474709	0.640738	3.8489e+08	4.0328e+08	4.0447e+08	4.2897e+08	4.1774e+08	3.0107e+08	2.956e+08	2.9435e+08	2.9311e+08	2.8274e+08	28.5199	28.5872	28.5915	28.6763	28.638	28.1655	28.1391	28.133	28.1269	28.0749	14	14	14	56.1	56.1	56.1	27.843	0	97.795	4829500000	123	P38117;M0QY67	P38117;M0QY67	Electron transfer flavoprotein subunit beta	ETFB	P38117	14;8	14;8
P12814;H9KV75;G3V2N5;G3V2W4;H7C5W8;H0YJW3;P35609;H0YJ11;G3V2X9;F6THM6;G3V5M4;G3V2E8;G3V380	P12814;H9KV75	Alpha-actinin-1	ACTN1	P12814	51	6.5789e+09	1.0885e+10	0.604399	2.93135e-06	-0.725288	1.15137	6.73601e+09	6.2739e+09	6.1734e+09	6.61429e+09	7.09689e+09	1.1306e+10	1.1686e+10	1.0479e+10	9.7511e+09	1.1203e+10	32.6492	32.5467	32.5234	32.6229	32.7245	33.3964	33.4441	33.2868	33.1829	33.3832	81	52	51	83.9	65	65	103.06	0	323.31	128370000000	1252	P12814;H9KV75;G3V2N5;G3V2W4;H7C5W8;H0YJW3;P35609;H0YJ11;G3V2X9;F6THM6;G3V5M4;G3V2E8;G3V380	P12814;H9KV75	Alpha-actinin-1	ACTN1	P12814	81;72;21;20;20;19;16;14;10;8;7;5;2	52;46;12;11;15;13;3;10;5;1;4;2;2
Q9BRX8	Q9BRX8	Redox-regulatory protein FAM213A	FAM213A	Q9BRX8	3	3.42086e+06	1.33782e+07	0.255704	3.04367e-06	-1.97525	3.01809	4.34452e+06	2.65722e+06	3.87076e+06	2.97014e+06	3.26165e+06	1.6467e+07	1.3817e+07	1.0494e+07	1.3334e+07	1.2779e+07	22.0508	21.3415	21.8842	21.5021	21.6372	23.9731	23.7199	23.3231	23.6686	23.6073	3	3	3	16.6	16.6	16.6	25.764	0.00028852	6.1012	99917000	5	Q9BRX8	Q9BRX8	Redox-regulatory protein FAM213A	FAM213A	Q9BRX8	3	3
P17931;G3V3R6	P17931;G3V3R6	Galectin-3;Galectin	LGALS3	P17931	8	2.41834e+08	7.39344e+08	0.327093	3.23773e-06	-1.62015	2.48777	2.9372e+08	2.3244e+08	2.0046e+08	2.457e+08	2.3685e+08	7.7973e+08	8.1329e+08	6.9205e+08	7.0278e+08	7.0887e+08	28.1299	27.7923	27.5787	27.8723	27.8194	29.5384	29.5992	29.3663	29.3885	29.4009	8	8	8	33.2	33.2	33.2	26.152	0	74.888	7220800000	101	P17931;G3V3R6	P17931;G3V3R6	Galectin-3;Galectin	LGALS3	P17931	8;5	8;5
O00410;H0Y8C6;E7ETV3;E7EQT5;C9JMV5;H0Y3V4;C9JZD8;E7ETV8	O00410;H0Y8C6	Importin-5	IPO5	O00410	35	1.83388e+09	1.12776e+09	1.62613	3.42256e-06	0.701186	0.978965	1.8785e+09	1.7655e+09	1.6975e+09	1.7929e+09	2.035e+09	1.0474e+09	1.158e+09	1.0776e+09	1.1141e+09	1.2417e+09	30.8069	30.7174	30.6608	30.7396	30.9224	29.9642	30.109	30.0052	30.0532	30.2097	45	45	35	57.2	57.2	48.2	123.63	0	323.31	20418000000	450	O00410;H0Y8C6;E7ETV3;E7EQT5;C9JMV5;H0Y3V4;C9JZD8;E7ETV8	O00410;H0Y8C6	Importin-5	IPO5	O00410	45;41;10;8;6;6;5;3	45;41;10;8;6;6;5;3
A0A0R4J2G3;A0A0A0MTJ9;Q6PIU2;H7C046;F8WE33	A0A0R4J2G3;A0A0A0MTJ9;Q6PIU2;H7C046	Neutral cholesterol ester hydrolase 1	NCEH1	A0A0R4J2G3	18	1.18712e+09	5.386e+08	2.20408	3.44865e-06	1.13631	1.62879	1.3677e+09	1.1592e+09	1.0219e+09	1.2629e+09	1.1239e+09	5.1291e+08	5.807e+08	5.0561e+08	5.8635e+08	5.0743e+08	30.3491	30.1105	29.9286	30.2341	30.0659	28.9341	29.1132	28.9135	29.1272	28.9186	18	18	18	45.7	45.7	45.7	49.062	0	162.89	11617000000	202	A0A0R4J2G3;A0A0A0MTJ9;Q6PIU2;H7C046;F8WE33	A0A0R4J2G3;A0A0A0MTJ9;Q6PIU2;H7C046	Neutral cholesterol ester hydrolase 1	NCEH1	A0A0R4J2G3	18;18;18;14;1	18;18;18;14;1
Q92522	Q92522	Histone H1x	H1FX	Q92522	11	1.82956e+08	1.18624e+08	1.54232	3.73667e-06	0.625628	0.866124	1.7141e+08	1.8688e+08	1.9347e+08	1.9063e+08	1.7239e+08	1.1079e+08	1.1522e+08	1.2043e+08	1.1559e+08	1.3109e+08	27.3529	27.4775	27.5275	27.5062	27.3611	26.7233	26.7798	26.8436	26.7844	26.966	11	11	11	45.1	45.1	45.1	22.487	0	52.231	2085400000	56	Q92522	Q92522	Histone H1x	H1FX	Q92522	11	11
P07237;H7BZ94;I3L398;H0Y3Z3;I3L312;I3L4M2;I3NI03;I3L3U6;I3L0S0;I3L3P5;I3L514;I3L1Y5	P07237;H7BZ94;I3L398	Protein disulfide-isomerase	P4HB	P07237	54	7.59654e+09	9.90648e+09	0.766825	3.83117e-06	-0.383489	0.640918	7.46329e+09	7.4378e+09	7.9514e+09	7.2734e+09	7.85681e+09	9.61619e+09	1.0123e+10	1.001e+10	1.0138e+10	9.6452e+09	32.7972	32.7922	32.8886	32.76	32.8713	33.1628	33.2369	33.2207	33.2391	33.1672	54	54	54	76.4	76.4	76.4	57.116	0	323.31	125520000000	1405	P07237;H7BZ94;I3L398;H0Y3Z3;I3L312;I3L4M2;I3NI03;I3L3U6;I3L0S0;I3L3P5;I3L514;I3L1Y5	P07237;H7BZ94;I3L398	Protein disulfide-isomerase	P4HB	P07237	54;47;27;26;21;12;12;12;11;9;2;1	54;47;27;26;21;12;12;12;11;9;2;1
Q56VL3;D6RD77;J3KPI9	Q56VL3	OCIA domain-containing protein 2	OCIAD2	Q56VL3	4	7.249e+07	3.09202e+07	2.34442	3.89583e-06	1.23215	1.77192	6.1425e+07	8.0864e+07	6.8545e+07	7.6406e+07	7.521e+07	2.9934e+07	2.6462e+07	3.3118e+07	3.6622e+07	2.8465e+07	25.8723	26.269	26.0305	26.1872	26.1644	24.8353	24.6574	24.9811	25.1262	24.7627	4	4	4	26.6	26.6	26.6	16.953	0	32.231	701390000	30	Q56VL3;D6RD77;J3KPI9	Q56VL3	OCIA domain-containing protein 2	OCIAD2	Q56VL3	4;1;1	4;1;1
Q93034;H0YCA0	Q93034	Cullin-5	CUL5	Q93034	11	5.85074e+07	3.00938e+07	1.94417	4.07545e-06	0.956248	1.35988	5.3953e+07	5.7994e+07	6.8969e+07	5.5303e+07	5.6318e+07	2.812e+07	2.8688e+07	2.9012e+07	3.1623e+07	3.3026e+07	25.6852	25.7894	26.0394	25.7209	25.7471	24.7451	24.7739	24.7901	24.9145	24.9771	11	11	11	15.3	15.3	15.3	90.954	0	25.258	597320000	19	Q93034;H0YCA0	Q93034	Cullin-5	CUL5	Q93034	11;3	11;3
Q92878;E7EN38;E7ESD9;C9JNH8;A0A1W2PPC4;E9PM98;H7C0P8	Q92878;E7EN38;E7ESD9	DNA repair protein RAD50	RAD50	Q92878	38	2.97076e+08	1.83082e+08	1.62264	4.19564e-06	0.699069	0.975803	2.7689e+08	2.9951e+08	3.282e+08	2.9134e+08	2.8944e+08	1.6669e+08	1.8291e+08	1.9462e+08	1.9771e+08	1.7348e+08	28.0447	28.158	28.29	28.1181	28.1087	27.3126	27.4466	27.5361	27.5588	27.3702	38	38	38	30.9	30.9	30.9	153.89	0	96.664	3245100000	108	Q92878;E7EN38;E7ESD9;C9JNH8;A0A1W2PPC4;E9PM98;H7C0P8	Q92878;E7EN38;E7ESD9	DNA repair protein RAD50	RAD50	Q92878	38;22;20;4;3;2;2	38;22;20;4;3;2;2
E9PR44;P02511;E9PJL7;E9PRA8;E9PS12;A0A024R3B9;E9PNH7;E9PRS4;H0YCW8	E9PR44;P02511;E9PJL7;E9PRA8;E9PS12;A0A024R3B9	Alpha-crystallin B chain	CRYAB	E9PR44	8	1.0312e+08	5.88099e+06	17.5344	4.5232e-06	4.18986	6.18905	1.1907e+08	9.42889e+07	9.5887e+07	1.246e+08	8.1752e+07	4.77532e+06	4.21796e+06	8.51005e+06	3.99723e+06	7.90438e+06	26.8272	26.4906	26.5148	26.8927	26.2847	22.1872	22.0081	23.0207	21.9306	22.9142	8	8	8	46.6	46.6	46.6	20.03	0	22.642	670660000	21	E9PR44;P02511;E9PJL7;E9PRA8;E9PS12;A0A024R3B9;E9PNH7;E9PRS4;H0YCW8	E9PR44;P02511;E9PJL7;E9PRA8;E9PS12;A0A024R3B9	Alpha-crystallin B chain	CRYAB	E9PR44	8;8;7;6;4;4;3;2;1	8;8;7;6;4;4;3;2;1
A6NC48;Q10588;H0Y984;H0Y8G4;H0Y9Q9	A6NC48;Q10588;H0Y984;H0Y8G4;H0Y9Q9	ADP-ribosyl cyclase/cyclic ADP-ribose hydrolase 2	BST1	A6NC48	6	1.16252e+08	1.89888e+07	6.12215	4.61195e-06	2.62367	3.85006	1.1465e+08	7.9381e+07	1.2043e+08	1.5841e+08	1.0839e+08	1.653e+07	1.2858e+07	2.7402e+07	1.8325e+07	1.9829e+07	26.7727	26.2423	26.8436	27.2391	26.6917	23.9786	23.6162	24.7078	24.1273	24.2411	6	6	6	21.6	21.6	21.6	37.482	0	33.672	903350000	32	A6NC48;Q10588;H0Y984;H0Y8G4;H0Y9Q9	A6NC48;Q10588;H0Y984;H0Y8G4;H0Y9Q9	ADP-ribosyl cyclase/cyclic ADP-ribose hydrolase 2	BST1	A6NC48	6;6;5;4;3	6;6;5;4;3
O14745;J3QRP6;J3QRA3	O14745;J3QRP6	Na(+)/H(+) exchange regulatory cofactor NHE-RF1	SLC9A3R1	O14745	29	8.10956e+08	5.18422e+08	1.56428	4.84629e-06	0.646934	0.897944	7.9529e+08	8.2748e+08	8.2673e+08	7.726e+08	8.3268e+08	5.346e+08	5.3816e+08	4.9732e+08	5.4648e+08	4.7555e+08	29.5669	29.6241	29.6228	29.5251	29.6332	28.9939	29.0035	28.8896	29.0256	28.825	29	29	29	78.2	78.2	78.2	38.868	0	270.59	9105700000	199	O14745;J3QRP6;J3QRA3	O14745;J3QRP6	Na(+)/H(+) exchange regulatory cofactor NHE-RF1	SLC9A3R1	O14745	29;15;1	29;15;1
Q15181;Q5SQT6	Q15181;Q5SQT6	Inorganic pyrophosphatase	PPA1	Q15181	23	1.5408e+09	1.86352e+09	0.826822	4.86643e-06	-0.274443	0.478065	1.5426e+09	1.5407e+09	1.5817e+09	1.4684e+09	1.5706e+09	1.8843e+09	1.8536e+09	1.7851e+09	1.9099e+09	1.8847e+09	30.5227	30.5209	30.5588	30.4516	30.5487	30.8114	30.7877	30.7334	30.8309	30.8117	23	23	23	86.2	86.2	86.2	32.66	0	298.95	24012000000	359	Q15181;Q5SQT6	Q15181;Q5SQT6	Inorganic pyrophosphatase	PPA1	Q15181	23;13	23;13
P32322;E2QRB3;J3KQ22;J3QL24;J3QLK9;J3QL32;J3QKT4;J3QR88;J3QL23;J3KTA8;J3QKT3;J3QRZ0;J3KSA9	P32322;E2QRB3;J3KQ22;J3QL24	Pyrroline-5-carboxylate reductase 1, mitochondrial;Pyrroline-5-carboxylate reductase	PYCR1	P32322	11	1.85722e+08	2.5788e+08	0.720188	5.29674e-06	-0.472884	0.774422	1.9265e+08	1.8726e+08	1.8296e+08	1.7511e+08	1.9063e+08	2.6673e+08	2.5398e+08	2.7614e+08	2.4519e+08	2.4736e+08	27.5214	27.4805	27.447	27.3837	27.5062	27.9908	27.9201	28.0408	27.8693	27.882	12	12	11	47.6	47.6	43.6	33.36	0	67.617	3138700000	62	P32322;E2QRB3;J3KQ22;J3QL24;J3QLK9;J3QL32;J3QKT4;J3QR88;J3QL23;J3KTA8;J3QKT3;J3QRZ0;J3KSA9	P32322;E2QRB3;J3KQ22;J3QL24	Pyrroline-5-carboxylate reductase 1, mitochondrial;Pyrroline-5-carboxylate reductase	PYCR1	P32322	12;11;7;6;5;5;5;4;4;3;3;3;1	12;11;7;6;5;5;5;4;4;3;3;3;1
B3KRD8;O76054;C9JZI9;C9JYY7	B3KRD8;O76054	SEC14-like protein 2	SEC14L2	B3KRD8	4	1.0581e+07	1.05097e+08	0.100678	5.40032e-06	-3.30135	4.99853	1.0111e+07	1.1481e+07	6.6516e+06	1.5725e+07	8.9363e+06	9.86139e+07	9.34149e+07	5.8787e+07	1.2305e+08	1.5162e+08	23.2694	23.4527	22.6653	23.9066	23.0912	26.5553	26.4771	25.809	26.8747	27.1759	8	8	4	29.2	29.2	17	37.455	0	16.601	859750000	27	B3KRD8;O76054;C9JZI9;C9JYY7	B3KRD8;O76054	SEC14-like protein 2	SEC14L2	B3KRD8	8;8;3;1	8;8;3;1
Q01970	Q01970	1-phosphatidylinositol 4,5-bisphosphate phosphodiesterase beta-3	PLCB3	Q01970	18	1.09898e+08	6.2768e+07	1.75086	5.63518e-06	0.810459	1.14216	1.1353e+08	1.0313e+08	1.1284e+08	1.0823e+08	1.1176e+08	6.6592e+07	5.8074e+07	6.1703e+07	5.8678e+07	6.8793e+07	26.7585	26.6199	26.7497	26.6895	26.7358	25.9888	25.7914	25.8788	25.8063	26.0358	18	18	18	16.9	16.9	16.9	138.8	0	66.362	1175200000	47	Q01970	Q01970	1-phosphatidylinositol 4,5-bisphosphate phosphodiesterase beta-3	PLCB3	Q01970	18	18
Q10589	Q10589	Bone marrow stromal antigen 2	BST2	Q10589	5	1.84986e+08	6.31006e+07	2.9316	5.67399e-06	1.55727	2.25746	2.0717e+08	1.6839e+08	1.6433e+08	2.2011e+08	1.6493e+08	5.8074e+07	5.2161e+07	6.8129e+07	8.0141e+07	5.6998e+07	27.6262	27.3272	27.292	27.7136	27.2973	25.7914	25.6365	26.0218	26.256	25.7644	5	5	5	20	20	20	19.769	0	69.856	1705000000	29	Q10589	Q10589	Bone marrow stromal antigen 2	BST2	Q10589	5	5
P23284	P23284	Peptidyl-prolyl cis-trans isomerase B	PPIB	P23284	21	5.37654e+09	4.23504e+09	1.26954	5.6953e-06	0.344605	0.446437	5.2485e+09	5.3454e+09	5.6549e+09	5.2788e+09	5.35511e+09	4.1653e+09	4.2817e+09	4.2806e+09	4.4375e+09	4.0101e+09	32.2893	32.3157	32.3969	32.2976	32.3183	31.9558	31.9955	31.9952	32.0471	31.901	21	21	21	65.7	65.7	65.7	23.742	0	218.93	67526000000	537	P23284	P23284	Peptidyl-prolyl cis-trans isomerase B	PPIB	P23284	21	21
Q9Y5Z4;Q5THN1;C9IZA0	Q9Y5Z4	Heme-binding protein 2	HEBP2	Q9Y5Z4	8	1.13237e+08	1.88974e+08	0.59922	6.0748e-06	-0.74031	1.1738	1.1873e+08	9.99049e+07	1.2059e+08	1.0802e+08	1.1894e+08	1.86e+08	1.8766e+08	1.8438e+08	2.0949e+08	1.7734e+08	26.8231	26.5741	26.8455	26.6867	26.8257	27.4707	27.4835	27.4581	27.6423	27.4019	8	8	8	48.8	48.8	48.8	22.875	0	49.043	2145400000	65	Q9Y5Z4;Q5THN1;C9IZA0	Q9Y5Z4	Heme-binding protein 2	HEBP2	Q9Y5Z4	8;3;1	8;3;1
O00154;K7EKP8	O00154;K7EKP8	Cytosolic acyl coenzyme A thioester hydrolase	ACOT7	O00154	16	6.77454e+08	9.43328e+08	0.718153	6.11063e-06	-0.478453	0.78274	7.019e+08	6.5815e+08	6.3575e+08	7.2262e+08	6.6885e+08	9.7191e+08	9.8548e+08	9.2541e+08	9.1547e+08	9.1837e+08	29.3867	29.2938	29.2439	29.4287	29.3171	29.8562	29.8763	29.7855	29.7699	29.7745	18	18	16	42.9	42.9	39.2	41.796	0	99.031	11454000000	158	O00154;K7EKP8	O00154;K7EKP8	Cytosolic acyl coenzyme A thioester hydrolase	ACOT7	O00154	18;14	18;14
Q9ULV4;B4E3S0;H0YHL7;F8W1H8;F8VUX3;F8VSA4;F8VRE9;F8VTT6;F8VVB7;F8VV53;J3QLV6;J3KSS5;Q6QEF8	Q9ULV4;B4E3S0;H0YHL7	Coronin-1C;Coronin	CORO1C	Q9ULV4	34	3.43244e+09	4.95986e+09	0.692044	6.13221e-06	-0.532121	0.862889	3.1402e+09	3.4835e+09	3.4171e+09	3.6286e+09	3.4928e+09	5.105e+09	5.1196e+09	4.76549e+09	4.83761e+09	4.9716e+09	31.5482	31.6979	31.6701	31.7568	31.7017	32.2493	32.2534	32.15	32.1716	32.2111	35	35	34	55.3	55.3	53.4	53.248	0	323.31	59574000000	463	Q9ULV4;B4E3S0;H0YHL7;F8W1H8;F8VUX3;F8VSA4;F8VRE9;F8VTT6;F8VVB7;F8VV53;J3QLV6;J3KSS5;Q6QEF8	Q9ULV4;B4E3S0;H0YHL7	Coronin-1C;Coronin	CORO1C	Q9ULV4	35;30;19;7;7;7;7;7;7;6;2;2;2	35;30;19;7;7;7;7;7;7;6;2;2;2
P68366;C9JEV8;C9JQ00;C9JJQ8;C9JDL2	P68366	Tubulin alpha-4A chain	TUBA4A	P68366	9	4.0096e+08	1.1657e+09	0.343965	6.18591e-06	-1.54684	2.37829	4.8713e+08	3.8767e+08	3.9669e+08	3.6649e+08	3.6682e+08	1.2294e+09	1.19e+09	1.0977e+09	1.1748e+09	1.1366e+09	28.8597	28.5303	28.5634	28.4492	28.4505	30.1953	30.1483	30.0318	30.1298	30.0821	37	9	9	67.9	15.8	15.8	49.924	0	76.033	11263000000	122	P68366;C9JEV8;C9JQ00;C9JJQ8;C9JDL2	P68366	Tubulin alpha-4A chain	TUBA4A	P68366	37;14;14;14;8	9;7;7;7;3
Q9Y624;A0A087WY82	Q9Y624;A0A087WY82	Junctional adhesion molecule A	F11R	Q9Y624	11	6.3326e+07	9.6394e+07	0.65695	6.44879e-06	-0.606985	0.974693	6.4857e+07	6.1026e+07	6.8171e+07	5.7312e+07	6.5264e+07	8.8504e+07	9.3972e+07	1.0113e+08	9.75841e+07	1.0078e+08	25.9508	25.8629	26.0227	25.7723	25.9598	26.3992	26.4857	26.5916	26.5401	26.5866	11	11	11	47.8	47.8	47.8	32.583	0	67.684	1145100000	49	Q9Y624;A0A087WY82	Q9Y624;A0A087WY82	Junctional adhesion molecule A	F11R	Q9Y624	11;8	11;8
Q9UKK9;A6NFX8;A6NJU6;A6NCQ0;C9JYY9;H0YEY4	Q9UKK9;A6NFX8;A6NJU6;A6NCQ0	ADP-sugar pyrophosphatase	NUDT5	Q9UKK9	20	1.50482e+09	4.58162e+08	3.28447	6.48377e-06	1.70767	2.48207	1.6206e+09	1.4942e+09	1.2455e+09	1.4276e+09	1.7362e+09	4.3642e+08	4.9146e+08	4.4965e+08	4.6264e+08	4.5064e+08	30.5939	30.4767	30.2141	30.4109	30.6933	28.7011	28.8725	28.7442	28.7853	28.7474	20	20	20	79.5	79.5	79.5	24.327	0	183.65	13602000000	195	Q9UKK9;A6NFX8;A6NJU6;A6NCQ0;C9JYY9;H0YEY4	Q9UKK9;A6NFX8;A6NJU6;A6NCQ0	ADP-sugar pyrophosphatase	NUDT5	Q9UKK9	20;19;14;12;7;5	20;19;14;12;7;5
Q9Y4L1;A0A087X054;E9PJ21;A0A087WWI4;K7EQK2;J3KTF1;J3QL06;Q9BST8;J3QQH7;J3QLE9;A0A087WW13;A0A087X214	Q9Y4L1;A0A087X054;E9PJ21;A0A087WWI4;K7EQK2	Hypoxia up-regulated protein 1	HYOU1	Q9Y4L1	51	1.53924e+09	1.13608e+09	1.35487	6.86575e-06	0.43796	0.585856	1.6552e+09	1.5339e+09	1.5568e+09	1.4593e+09	1.491e+09	1.2134e+09	1.1229e+09	1.1012e+09	1.0848e+09	1.1581e+09	30.6244	30.5146	30.5359	30.4426	30.4736	30.1764	30.0646	30.0364	30.0148	30.1091	52	52	51	53.2	53.2	53.2	111.33	0	317.14	18619000000	460	Q9Y4L1;A0A087X054;E9PJ21;A0A087WWI4;K7EQK2;J3KTF1;J3QL06;Q9BST8;J3QQH7;J3QLE9;A0A087WW13;A0A087X214	Q9Y4L1;A0A087X054;E9PJ21;A0A087WWI4;K7EQK2	Hypoxia up-regulated protein 1	HYOU1	Q9Y4L1	52;47;38;38;38;15;14;10;10;10;6;5	52;47;38;38;38;15;14;10;10;10;6;5
P00338;F5GXY2;F5GYU2;F5GXH2;F5H5J4;F5H6W8;F5GZQ4;F5H8H6;F5GXC7;F5GWW2;F5GXU1;F5H5G7;F5H155;G3XAP5;F5H245;P07864	P00338	L-lactate dehydrogenase A chain	LDHA	P00338	35	1.00564e+10	1.66038e+10	0.605666	7.09157e-06	-0.724248	1.14982	9.0451e+09	1.0991e+10	1.0275e+10	9.41771e+09	1.0553e+10	1.6491e+10	1.6645e+10	1.8027e+10	1.704e+10	1.4816e+10	33.0745	33.3556	33.2584	33.1327	33.2969	33.941	33.9544	34.0694	33.9882	33.7864	40	40	35	85.5	85.5	80.7	36.688	0	323.31	194740000000	1149	P00338;F5GXY2;F5GYU2;F5GXH2;F5H5J4;F5H6W8;F5GZQ4;F5H8H6;F5GXC7;F5GWW2;F5GXU1;F5H5G7;F5H155;G3XAP5;F5H245;P07864	P00338	L-lactate dehydrogenase A chain	LDHA	P00338	40;18;17;15;10;10;8;6;6;6;5;2;2;2;2;2	40;18;17;15;10;10;8;6;6;6;5;2;2;2;2;2
Q15813	Q15813	Tubulin-specific chaperone E	TBCE	Q15813	22	1.5098e+08	1.85476e+08	0.814014	7.60705e-06	-0.29659	0.51114	1.5402e+08	1.5455e+08	1.5056e+08	1.4512e+08	1.5065e+08	1.8198e+08	1.9271e+08	1.8907e+08	1.7686e+08	1.8676e+08	27.1985	27.2035	27.1658	27.1127	27.1666	27.4392	27.5219	27.4943	27.398	27.4766	22	22	22	45.5	45.5	45.5	59.345	0	63.514	2379600000	80	Q15813	Q15813	Tubulin-specific chaperone E	TBCE	Q15813	22	22
P39748;I3L3E9;F5H1Y3	P39748;I3L3E9	Flap endonuclease 1	FEN1	P39748	17	5.3856e+08	3.00686e+08	1.7911	7.96587e-06	0.838229	1.18363	4.7254e+08	5.9417e+08	5.0777e+08	5.7764e+08	5.4068e+08	2.7724e+08	3.2203e+08	2.903e+08	3.1945e+08	2.9441e+08	28.8159	29.1463	28.9196	29.1056	29.0102	28.0466	28.2626	28.113	28.251	28.1333	17	17	17	60.8	60.8	60.8	42.592	0	154.12	5932100000	108	P39748;I3L3E9;F5H1Y3	P39748;I3L3E9	Flap endonuclease 1	FEN1	P39748	17;9;5	17;9;5
P02545;H0YAB0;A0A0C4DGC5	P02545	Prelamin-A/C;Lamin-A/C	LMNA	P02545	7	1.1297e+10	1.46748e+10	0.769823	8.26292e-06	-0.37799	0.632705	1.1612e+10	1.0854e+10	1.1468e+10	1.1725e+10	1.0826e+10	1.4626e+10	1.5014e+10	1.4534e+10	1.4925e+10	1.4275e+10	33.4349	33.3375	33.4169	33.4489	33.3338	33.7678	33.8056	33.7587	33.797	33.7328	101	101	7	89.5	89.5	14.9	74.139	0	323.31	185500000000	1795	P02545;H0YAB0;A0A0C4DGC5	P02545	Prelamin-A/C;Lamin-A/C	LMNA	P02545	101;30;30	101;30;30
P62805	P62805	Histone H4	HIST1H4A	P62805	15	7.35827e+09	4.19762e+09	1.75296	8.47189e-06	0.809789	1.14116	6.99231e+09	7.72871e+09	6.4097e+09	7.9017e+09	7.75891e+09	4.0663e+09	3.9285e+09	3.8125e+09	4.6619e+09	4.51891e+09	32.7031	32.8476	32.5776	32.8795	32.8532	31.9211	31.8713	31.8281	32.1183	32.0733	15	15	15	71.8	71.8	71.8	11.367	0	138.09	87265000000	840	P62805	P62805	Histone H4	HIST1H4A	P62805	15	15
P46821;D6RA32;D6RA40;D6RGJ3;D6RCL2	P46821	Microtubule-associated protein 1B;MAP1B heavy chain;MAP1 light chain LC1	MAP1B	P46821	119	3.49134e+09	5.98614e+09	0.583237	8.8794e-06	-0.78034	1.23359	3.3323e+09	3.4118e+09	3.9095e+09	3.2294e+09	3.5737e+09	5.80709e+09	5.8245e+09	6.1726e+09	6.2645e+09	5.862e+09	31.6339	31.6679	31.8643	31.5886	31.7348	32.4352	32.4395	32.5232	32.5446	32.4487	122	122	119	57.7	57.7	57.1	270.63	0	323.31	67820000000	1225	P46821;D6RA32;D6RA40;D6RGJ3;D6RCL2	P46821	Microtubule-associated protein 1B;MAP1B heavy chain;MAP1 light chain LC1	MAP1B	P46821	122;31;24;6;5	122;31;24;6;5
P62070;E9PK85;E9PQK5;E9PQC5;E9PQ87	P62070;E9PK85	Ras-related protein R-Ras2	RRAS2	P62070	12	6.63664e+08	4.33672e+08	1.53034	9.08308e-06	0.612205	0.846079	7.2832e+08	6.2632e+08	6.4812e+08	6.8886e+08	6.267e+08	4.4887e+08	4.5338e+08	4.2842e+08	4.2355e+08	4.1414e+08	29.44	29.2223	29.2717	29.3596	29.2232	28.7417	28.7561	28.6744	28.658	28.6255	15	15	12	63.2	63.2	52.9	23.399	0	193.15	7552600000	146	P62070;E9PK85;E9PQK5;E9PQC5;E9PQ87	P62070;E9PK85	Ras-related protein R-Ras2	RRAS2	P62070	15;11;3;3;2	15;11;3;3;2
P09211;A8MX94;A0A087X2E9;A0A087X243	P09211;A8MX94	Glutathione S-transferase P	GSTP1	P09211	18	6.59142e+09	2.68918e+09	2.45109	9.48767e-06	1.28798	1.8553	6.9153e+09	6.3342e+09	6.0465e+09	6.0103e+09	7.65079e+09	2.6942e+09	2.765e+09	2.5415e+09	2.6685e+09	2.7767e+09	32.6871	32.5605	32.4935	32.4848	32.833	31.3272	31.3646	31.243	31.3134	31.3707	18	18	18	76.2	76.2	76.2	23.356	0	323.31	64877000000	452	P09211;A8MX94;A0A087X2E9;A0A087X243	P09211;A8MX94	Glutathione S-transferase P	GSTP1	P09211	18;15;6;1	18;15;6;1
G3V3H3;G3V5R9;G5E9S8;G3V2E7;E7EVH7;Q07866;F8W6L3;H0YJU9;H0YJT3;H0YJL0;G3V2P7;H0YGB8;K7EL76;Q6P597	G3V3H3;G3V5R9;G5E9S8;G3V2E7;E7EVH7;Q07866;F8W6L3	Kinesin light chain 1	KLC1	G3V3H3	19	6.01698e+08	8.743e+08	0.688205	9.84536e-06	-0.540281	0.875075	6.1958e+08	5.6174e+08	6.5274e+08	5.6821e+08	6.0622e+08	8.1617e+08	8.8562e+08	8.9197e+08	9.1372e+08	8.6402e+08	29.2067	29.0653	29.2819	29.0818	29.1753	29.6043	29.7221	29.7324	29.7672	29.6865	38	38	19	54	54	25.8	68.774	0	274.3	10378000000	249	G3V3H3;G3V5R9;G5E9S8;G3V2E7;E7EVH7;Q07866;F8W6L3;H0YJU9;H0YJT3;H0YJL0;G3V2P7;H0YGB8;K7EL76;Q6P597	G3V3H3;G3V5R9;G5E9S8;G3V2E7;E7EVH7;Q07866;F8W6L3	Kinesin light chain 1	KLC1	G3V3H3	38;38;37;37;37;37;36;10;10;9;9;3;1;1	38;38;37;37;37;37;36;10;10;9;9;3;1;1
Q13492;H0YCY1;E9PI56;E9PKP6;E9PLJ8;E9PK13;E9PJT1;E5RFU0;E5RHK9;E5RFC6;E5RK51;E5RIJ5;E5RGY9;E9PDG8;O60641	Q13492	Phosphatidylinositol-binding clathrin assembly protein	PICALM	Q13492	14	6.27988e+08	4.14106e+08	1.51649	1.01252e-05	0.600875	0.829158	6.3784e+08	5.7854e+08	6.9281e+08	6.0822e+08	6.2253e+08	3.8483e+08	4.3011e+08	3.9841e+08	4.5608e+08	4.011e+08	29.2486	29.1078	29.3679	29.18	29.2136	28.5196	28.6801	28.5697	28.7647	28.5794	20	20	14	38.8	38.8	29.8	70.754	0	277.74	7127200000	132	Q13492;H0YCY1;E9PI56;E9PKP6;E9PLJ8;E9PK13;E9PJT1;E5RFU0;E5RHK9;E5RFC6;E5RK51;E5RIJ5;E5RGY9;E9PDG8;O60641	Q13492	Phosphatidylinositol-binding clathrin assembly protein	PICALM	Q13492	20;7;6;6;6;4;3;2;2;2;2;2;2;2;2	20;7;6;6;6;4;3;2;2;2;2;2;2;2;2
P08238;Q58FF7	P08238	Heat shock protein HSP 90-beta	HSP90AB1	P08238	45	2.19054e+10	2.6627e+10	0.822676	1.08167e-05	-0.281853	0.489131	2.2477e+10	2.1053e+10	2.1288e+10	2.1945e+10	2.2764e+10	2.6643e+10	2.7039e+10	2.7355e+10	2.6594e+10	2.5504e+10	34.3877	34.2933	34.3093	34.3532	34.406	34.633	34.6543	34.6711	34.6304	34.57	72	69	45	69.1	68.4	48.6	83.263	0	323.31	349460000000	2107	P08238;Q58FF7	P08238	Heat shock protein HSP 90-beta	HSP90AB1	P08238	72;28	69;28
Q02790;F5H1U3;F5H120;H0YFG2	Q02790	Peptidyl-prolyl cis-trans isomerase FKBP4;Peptidyl-prolyl cis-trans isomerase FKBP4, N-terminally processed	FKBP4	Q02790	29	8.92564e+08	1.40292e+09	0.636219	1.09588e-05	-0.65423	1.04525	8.1836e+08	9.2414e+08	9.50311e+08	9.23179e+08	8.4683e+08	1.3752e+09	1.4434e+09	1.3723e+09	1.4565e+09	1.3672e+09	29.6082	29.7835	29.8238	29.782	29.6575	30.357	30.4268	30.3539	30.4399	30.3486	29	29	29	64.1	64.1	64.1	51.804	0	237.77	16385000000	328	Q02790;F5H1U3;F5H120;H0YFG2	Q02790	Peptidyl-prolyl cis-trans isomerase FKBP4;Peptidyl-prolyl cis-trans isomerase FKBP4, N-terminally processed	FKBP4	Q02790	29;5;3;3	29;5;3;3
Q6DD88;F5GWF8	Q6DD88	Atlastin-3	ATL3	Q6DD88	3	1.54012e+09	9.62106e+08	1.60078	1.10308e-05	0.676881	0.942668	1.7079e+09	1.5315e+09	1.4598e+09	1.53e+09	1.4714e+09	9.7533e+08	9.92989e+08	9.238e+08	9.63719e+08	9.5469e+08	30.6696	30.5123	30.4431	30.5109	30.4545	29.8613	29.8872	29.783	29.844	29.8305	24	24	3	49.7	49.7	6.3	60.541	0	255.72	17189000000	291	Q6DD88;F5GWF8	Q6DD88	Atlastin-3	ATL3	Q6DD88	24;6	24;6
Q02952	Q02952	A-kinase anchor protein 12	AKAP12	Q02952	58	9.52736e+08	5.41288e+08	1.76013	1.14787e-05	0.815216	1.14926	8.8159e+08	1.0007e+09	1.0939e+09	8.8034e+08	9.0715e+08	5.0781e+08	5.2708e+08	5.5365e+08	6.2279e+08	4.9511e+08	29.7155	29.8984	30.0268	29.7135	29.7568	28.9197	28.9734	29.0444	29.2142	28.8832	58	58	58	43.7	43.7	43.7	191.48	0	323.31	10205000000	358	Q02952	Q02952	A-kinase anchor protein 12	AKAP12	Q02952	58	58
P41091;Q2VIR3;F8W810;H7BZU1	P41091;Q2VIR3;F8W810	Eukaryotic translation initiation factor 2 subunit 3;Putative eukaryotic translation initiation factor 2 subunit 3-like protein	EIF2S3;EIF2S3L	P41091	30	1.68e+09	2.66034e+09	0.631498	1.15531e-05	-0.664874	1.06115	1.7869e+09	1.5438e+09	1.6321e+09	1.7664e+09	1.6708e+09	2.6988e+09	2.6919e+09	2.5489e+09	2.6701e+09	2.692e+09	30.7348	30.5238	30.6041	30.7182	30.6379	31.3297	31.326	31.2472	31.3142	31.326	30	30	30	62.5	62.5	62.5	51.109	0	260.55	30962000000	304	P41091;Q2VIR3;F8W810;H7BZU1	P41091;Q2VIR3;F8W810	Eukaryotic translation initiation factor 2 subunit 3;Putative eukaryotic translation initiation factor 2 subunit 3-like protein	EIF2S3;EIF2S3L	P41091	30;24;20;10	30;24;20;10
P21333;Q5HY54;Q60FE5;A0A087WWY3;F8WE98;H0Y5C6;H0Y5F3;H7C2E7	P21333;Q5HY54;Q60FE5;A0A087WWY3	Filamin-A	FLNA	P21333	208	5.58534e+10	8.08088e+10	0.691179	1.19826e-05	-0.534038	0.865751	6.21279e+10	5.28999e+10	5.3991e+10	5.409e+10	5.61579e+10	8.47601e+10	8.4551e+10	7.9963e+10	7.8633e+10	7.61369e+10	35.8545	35.6225	35.652	35.6546	35.7088	36.3027	36.2991	36.2186	36.1944	36.1479	225	225	208	77.9	77.9	74.7	280.74	0	323.31	976510000000	6191	P21333;Q5HY54;Q60FE5;A0A087WWY3;F8WE98;H0Y5C6;H0Y5F3;H7C2E7	P21333;Q5HY54;Q60FE5;A0A087WWY3	Filamin-A	FLNA	P21333	225;224;220;185;48;25;10;4	225;224;220;185;48;25;10;4
P08670;B0YJC4;B0YJC5;A0A1B0GTT5;A0A1B0GVG8;H7C5W5;P17661;P12036	P08670;B0YJC4	Vimentin	VIM	P08670	92	1.81408e+11	1.18944e+11	1.52515	1.26025e-05	0.60716	0.838544	2.0368e+11	1.8309e+11	1.7103e+11	1.756e+11	1.7364e+11	1.2259e+11	1.2553e+11	1.1755e+11	1.1718e+11	1.1187e+11	37.5675	37.4138	37.3155	37.3535	37.3373	36.835	36.8692	36.7745	36.7699	36.703	104	104	92	97	97	91.8	53.651	0	323.31	2171200000000	9287	P08670;B0YJC4;B0YJC5;A0A1B0GTT5;A0A1B0GVG8;H7C5W5;P17661;P12036	P08670;B0YJC4	Vimentin	VIM	P08670	104;99;49;32;22;6;6;1	104;99;49;32;22;6;6;1
Q9NZ01;M0R3C3;M0QXM3;M0R329;B4DR74	Q9NZ01;M0R3C3	Very-long-chain enoyl-CoA reductase	TECR	Q9NZ01	8	4.3668e+08	2.62252e+08	1.66512	1.30729e-05	0.733208	1.02679	4.2973e+08	4.1104e+08	4.6644e+08	4.0302e+08	4.7317e+08	2.7185e+08	2.5705e+08	2.7178e+08	2.552e+08	2.5538e+08	28.6789	28.6147	28.7971	28.5863	28.8178	28.0182	27.9375	28.0179	27.9271	27.9281	8	8	8	21.8	21.8	21.8	36.034	0	22.273	4766400000	65	Q9NZ01;M0R3C3;M0QXM3;M0R329;B4DR74	Q9NZ01;M0R3C3	Very-long-chain enoyl-CoA reductase	TECR	Q9NZ01	8;4;2;1;1	8;4;2;1;1
Q9Y2A7	Q9Y2A7	Nck-associated protein 1	NCKAP1	Q9Y2A7	38	5.03966e+08	2.93066e+08	1.71963	1.31809e-05	0.785042	1.1042	5.2652e+08	4.6777e+08	4.8444e+08	5.1859e+08	5.2251e+08	2.8087e+08	2.5547e+08	3.0843e+08	2.9966e+08	3.209e+08	28.9719	28.8012	28.8517	28.95	28.9609	28.0653	27.9286	28.2004	28.1588	28.2575	38	38	38	36.3	36.3	36.3	128.79	0	195.67	5450500000	157	Q9Y2A7	Q9Y2A7	Nck-associated protein 1	NCKAP1	Q9Y2A7	38	38
Q14116	Q14116	Interleukin-18	IL18	Q14116	6	1.04443e+08	5.7188e+07	1.82631	1.32727e-05	0.865133	1.22381	9.8669e+07	1.065e+08	9.55451e+07	9.9342e+07	1.2216e+08	5.4191e+07	5.4366e+07	5.606e+07	6.1522e+07	5.9801e+07	26.5561	26.6663	26.5097	26.5659	26.8642	25.6915	25.6962	25.7405	25.8746	25.8337	6	6	6	42	42	42	22.326	0	20.558	1099900000	24	Q14116	Q14116	Interleukin-18	IL18	Q14116	6	6
Q96B97;Q5JPT2;Q5VSN0;Q5JPT1;Q5JPT3	Q96B97;Q5JPT2	SH3 domain-containing kinase-binding protein 1	SH3KBP1	Q96B97	23	2.40478e+08	8.8388e+07	2.72071	1.34908e-05	1.45407	2.10334	2.1867e+08	2.6061e+08	2.6039e+08	2.4407e+08	2.1865e+08	8.51071e+07	8.94091e+07	1.0702e+08	9.17549e+07	6.8649e+07	27.7042	27.9573	27.9561	27.8627	27.704	26.3428	26.4139	26.6733	26.4513	26.0327	23	23	23	39.7	39.7	39.7	73.125	0	105.52	2210500000	76	Q96B97;Q5JPT2;Q5VSN0;Q5JPT1;Q5JPT3	Q96B97;Q5JPT2	SH3 domain-containing kinase-binding protein 1	SH3KBP1	Q96B97	23;22;9;3;2	23;22;9;3;2
Q07954;H0YJI8;Q6PJ72	Q07954	Prolow-density lipoprotein receptor-related protein 1;Low-density lipoprotein receptor-related protein 1 85 kDa subunit;Low-density lipoprotein receptor-related protein 1 515 kDa subunit;Low-density lipoprotein receptor-related protein 1 intracellular domain	LRP1	Q07954	22	1.07418e+08	2.58064e+07	4.16247	1.35593e-05	2.04111	2.98004	9.6214e+07	9.2615e+07	8.7478e+07	9.8004e+07	1.6278e+08	2.0479e+07	2.158e+07	3.4106e+07	2.6319e+07	2.6548e+07	26.5197	26.4647	26.3824	26.5463	27.2783	24.2876	24.3632	25.0235	24.6496	24.6621	22	22	22	6.3	6.3	6.3	504.6	0	70.033	899160000	45	Q07954;H0YJI8;Q6PJ72	Q07954	Prolow-density lipoprotein receptor-related protein 1;Low-density lipoprotein receptor-related protein 1 85 kDa subunit;Low-density lipoprotein receptor-related protein 1 515 kDa subunit;Low-density lipoprotein receptor-related protein 1 intracellular domain	LRP1	Q07954	22;1;1	22;1;1
Q96P48;E7EU13;A0A0A0MSJ2;F5GWN4;F8WBT0;H0YGD1;F5GWQ2	Q96P48;E7EU13;A0A0A0MSJ2	Arf-GAP with Rho-GAP domain, ANK repeat and PH domain-containing protein 1	ARAP1	Q96P48	11	4.45038e+07	1.40442e+07	3.16884	1.36253e-05	1.67664	2.43574	3.9641e+07	4.3939e+07	4.0063e+07	4.7311e+07	5.1565e+07	1.449e+07	1.0103e+07	1.4049e+07	1.6972e+07	1.4607e+07	25.2405	25.389	25.2558	25.4957	25.6199	23.7886	23.2683	23.744	24.0167	23.8002	11	11	11	8.6	8.6	8.6	162.19	0	43.297	378180000	19	Q96P48;E7EU13;A0A0A0MSJ2;F5GWN4;F8WBT0;H0YGD1;F5GWQ2	Q96P48;E7EU13;A0A0A0MSJ2	Arf-GAP with Rho-GAP domain, ANK repeat and PH domain-containing protein 1	ARAP1	Q96P48	11;8;6;3;3;1;1	11;8;6;3;3;1;1
P49915	P49915	GMP synthase [glutamine-hydrolyzing]	GMPS	P49915	38	8.67696e+08	7.25278e+08	1.19636	1.36612e-05	0.258643	0.318059	8.8688e+08	8.712e+08	8.6892e+08	8.87739e+08	8.23741e+08	7.2295e+08	7.0413e+08	7.0615e+08	7.5595e+08	7.3721e+08	29.7242	29.6984	29.6946	29.7256	29.6176	29.4293	29.3913	29.3954	29.4937	29.4575	38	38	38	58.9	58.9	58.9	76.715	0	323.31	11138000000	280	P49915	P49915	GMP synthase [glutamine-hydrolyzing]	GMPS	P49915	38	38
Q92820	Q92820	Gamma-glutamyl hydrolase	GGH	Q92820	10	2.07058e+08	1.52312e+08	1.35943	1.38995e-05	0.443607	0.59429	2.1037e+08	2.1515e+08	2.1364e+08	1.9312e+08	2.0301e+08	1.5087e+08	1.5459e+08	1.5138e+08	1.4073e+08	1.6399e+08	27.6484	27.6808	27.6706	27.5249	27.597	27.1687	27.2039	27.1736	27.0684	27.289	10	10	10	31.8	31.8	31.8	35.964	0	44.238	2464700000	65	Q92820	Q92820	Gamma-glutamyl hydrolase	GGH	Q92820	10	10
P54725;K7ENJ0;K7ELW1;K7EQ16	P54725;K7ENJ0;K7ELW1	UV excision repair protein RAD23 homolog A	RAD23A	P54725	6	6.36656e+07	3.23616e+07	1.96732	1.42129e-05	0.971717	1.38298	6.1723e+07	6.7488e+07	6.9235e+07	5.28e+07	6.7082e+07	3.3931e+07	3.1231e+07	3.3984e+07	2.9346e+07	3.3316e+07	25.8793	26.0081	26.045	25.654	25.9994	25.0161	24.8965	25.0184	24.8067	24.9897	8	6	6	20.4	18.2	18.2	39.609	0	8.6924	645360000	18	P54725;K7ENJ0;K7ELW1;K7EQ16	P54725;K7ENJ0;K7ELW1	UV excision repair protein RAD23 homolog A	RAD23A	P54725	8;7;7;1	6;5;5;1
P49407;H0YET9;E9PM35;A0A087WWQ5;P36575	P49407	Beta-arrestin-1	ARRB1	P49407	8	1.19864e+08	2.33898e+07	5.12463	1.42866e-05	2.38365	3.4916	1.407e+08	1.0807e+08	1.2198e+08	9.4661e+07	1.3391e+08	2.7911e+07	1.5227e+07	2.6408e+07	1.9173e+07	2.823e+07	27.068	26.6874	26.8621	26.4963	26.9967	24.7343	23.8601	24.6545	24.1926	24.7507	10	10	8	23.2	23.2	19.6	47.065	0	67.305	944790000	30	P49407;H0YET9;E9PM35;A0A087WWQ5;P36575	P49407	Beta-arrestin-1	ARRB1	P49407	10;4;4;1;1	10;4;4;1;1
B1AKD8;Q5TZA2	B1AKD8;Q5TZA2	Rootletin	CROCC	B1AKD8	1	1.97598e+08	3.6622e+08	0.539561	1.43334e-05	-0.892598	1.40123	2.329e+08	1.9905e+08	1.9275e+08	1.9228e+08	1.7101e+08	3.2602e+08	3.512e+08	3.5291e+08	4.0519e+08	3.9578e+08	27.7951	27.5686	27.5222	27.5186	27.3495	28.2804	28.3877	28.3947	28.594	28.5601	1	1	1	0.6	0.6	0.6	149.06	0.0057392	2.0183	3986500000	13	B1AKD8;Q5TZA2	B1AKD8;Q5TZA2	Rootletin	CROCC	B1AKD8	1;1	1;1
Q13509;A0A0B4J269;G3V2A3;G3V5W4;G3V2R8;G3V3R4;G3V2N6;G3V3J6;G3V3W7	Q13509;A0A0B4J269	Tubulin beta-3 chain	TUBB3	Q13509	10	2.63114e+08	7.2137e+08	0.364742	1.57167e-05	-1.465	2.25607	2.9015e+08	2.6352e+08	2.3083e+08	2.2042e+08	3.1065e+08	7.7579e+08	7.557e+08	7.2434e+08	6.7888e+08	6.7214e+08	28.1122	27.9733	27.7823	27.7157	28.2107	29.5311	29.4932	29.4321	29.3386	29.3242	33	10	10	67.1	36.4	36.4	50.432	0	148.81	7547600000	160	Q13509;A0A0B4J269;G3V2A3;G3V5W4;G3V2R8;G3V3R4;G3V2N6;G3V3J6;G3V3W7	Q13509;A0A0B4J269	Tubulin beta-3 chain	TUBB3	Q13509	33;32;10;4;4;4;4;1;1	10;9;4;2;2;2;2;1;1
Q9NP61;B0QYV8;B0QYV9	Q9NP61	ADP-ribosylation factor GTPase-activating protein 3	ARFGAP3	Q9NP61	7	9.1072e+07	1.38918e+08	0.655581	1.58875e-05	-0.608099	0.976356	8.6864e+07	8.7839e+07	1.0107e+08	8.8187e+07	9.14e+07	1.4071e+08	1.2251e+08	1.4366e+08	1.373e+08	1.5041e+08	26.3723	26.3884	26.5908	26.3941	26.4457	27.0681	26.8683	27.0981	27.0328	27.1643	15	15	7	34.7	34.7	14.1	56.928	0	49.614	1633200000	46	Q9NP61;B0QYV8;B0QYV9	Q9NP61	ADP-ribosylation factor GTPase-activating protein 3	ARFGAP3	Q9NP61	15;6;3	15;6;3
Q9NP72;A0A087X163;H0Y6T8;Q5W0J0	Q9NP72;A0A087X163;H0Y6T8;Q5W0J0	Ras-related protein Rab-18	RAB18	Q9NP72	17	8.74662e+08	2.84572e+08	3.07361	1.60393e-05	1.6099	2.33607	9.7164e+08	7.8323e+08	7.4678e+08	8.3876e+08	1.0329e+09	2.9028e+08	2.8891e+08	2.7236e+08	2.7022e+08	3.0109e+08	29.8558	29.5449	29.4761	29.6437	29.9441	28.1129	28.106	28.0209	28.0096	28.1656	17	17	17	82	82	82	22.977	0	128.9	7813600000	139	Q9NP72;A0A087X163;H0Y6T8;Q5W0J0	Q9NP72;A0A087X163;H0Y6T8;Q5W0J0	Ras-related protein Rab-18	RAB18	Q9NP72	17;14;12;10	17;14;12;10
P11586;F5H2F4;V9GYY3	P11586;F5H2F4	C-1-tetrahydrofolate synthase, cytoplasmic;Methylenetetrahydrofolate dehydrogenase;Methenyltetrahydrofolate cyclohydrolase;Formyltetrahydrofolate synthetase;C-1-tetrahydrofolate synthase, cytoplasmic, N-terminally processed	MTHFD1	P11586	73	3.09614e+09	3.87708e+09	0.798575	1.68604e-05	-0.325042	0.553632	3.3115e+09	3.0012e+09	3.1035e+09	3.019e+09	3.0455e+09	3.9323e+09	3.9004e+09	3.8302e+09	3.9925e+09	3.73e+09	31.6248	31.4829	31.5312	31.4914	31.504	31.8727	31.861	31.8348	31.8946	31.7965	75	75	73	66.8	66.8	65.7	101.56	0	323.31	49108000000	664	P11586;F5H2F4;V9GYY3	P11586;F5H2F4	C-1-tetrahydrofolate synthase, cytoplasmic;Methylenetetrahydrofolate dehydrogenase;Methenyltetrahydrofolate cyclohydrolase;Formyltetrahydrofolate synthetase;C-1-tetrahydrofolate synthase, cytoplasmic, N-terminally processed	MTHFD1	P11586	75;71;6	75;71;6
P52566;F5H2R5;F5H6Q0;F5H3P3;H0YGX7	P52566;F5H2R5;F5H6Q0;F5H3P3;H0YGX7	Rho GDP-dissociation inhibitor 2	ARHGDIB	P52566	3	2.64202e+06	3.04332e+07	0.0868136	1.69777e-05	-3.59145	5.43178	2.3778e+06	4.28464e+06	1.64119e+06	2.95036e+06	1.95609e+06	3.9887e+07	2.6732e+07	3.0312e+07	2.9323e+07	2.5912e+07	21.1812	22.0307	20.6463	21.4925	20.8995	25.2494	24.6721	24.8534	24.8055	24.6271	3	3	3	33.3	33.3	33.3	22.988	0	8.9214	241960000	6	P52566;F5H2R5;F5H6Q0;F5H3P3;H0YGX7	P52566;F5H2R5;F5H6Q0;F5H3P3;H0YGX7	Rho GDP-dissociation inhibitor 2	ARHGDIB	P52566	3;2;2;2;2	3;2;2;2;2
E9PEB5;Q96AE4	E9PEB5;Q96AE4	Far upstream element-binding protein 1	FUBP1	E9PEB5	22	9.72508e+08	1.3066e+09	0.744305	1.70432e-05	-0.425372	0.703466	1.0167e+09	9.1141e+08	9.7292e+08	1.0022e+09	9.5931e+08	1.2459e+09	1.3359e+09	1.3028e+09	1.4116e+09	1.2368e+09	29.9212	29.7635	29.8577	29.9005	29.8374	30.2145	30.3152	30.279	30.3947	30.204	38	33	22	58.5	55.3	34.2	68.903	0	323.31	16331000000	303	E9PEB5;Q96AE4	E9PEB5;Q96AE4	Far upstream element-binding protein 1	FUBP1	E9PEB5	38;38	33;33
P18669;Q8N0Y7;P15259	P18669	Phosphoglycerate mutase 1	PGAM1	P18669	28	3.40954e+09	4.652e+09	0.732919	1.82446e-05	-0.447545	0.736581	3.3905e+09	3.4431e+09	3.2241e+09	3.3454e+09	3.6446e+09	4.515e+09	4.9641e+09	4.2737e+09	4.7381e+09	4.7691e+09	31.6589	31.6811	31.5863	31.6395	31.7631	32.0721	32.2089	31.9928	32.1417	32.1511	28	28	28	83.5	83.5	83.5	28.804	0	323.31	58237000000	456	P18669;Q8N0Y7;P15259	P18669	Phosphoglycerate mutase 1	PGAM1	P18669	28;11;9	28;11;9
H0YKT4;H0YNG3;P67812;H0YNX5;P0C7V7	H0YKT4;H0YNG3;P67812	Signal peptidase complex catalytic subunit SEC11;Signal peptidase complex catalytic subunit SEC11A	SEC11A	H0YKT4	3	1.18996e+08	6.42708e+07	1.85148	1.84396e-05	0.885441	1.25414	9.985e+07	1.3328e+08	1.2625e+08	1.1241e+08	1.2319e+08	6.6142e+07	7.2695e+07	6.3264e+07	5.9946e+07	5.9307e+07	26.5733	26.9899	26.9117	26.7442	26.8763	25.9791	26.1154	25.9149	25.8372	25.8217	3	3	3	25.6	25.6	25.6	14.892	0	50.665	1309200000	46	H0YKT4;H0YNG3;P67812;H0YNX5;P0C7V7	H0YKT4;H0YNG3;P67812	Signal peptidase complex catalytic subunit SEC11;Signal peptidase complex catalytic subunit SEC11A	SEC11A	H0YKT4	3;3;3;1;1	3;3;3;1;1
Q99536;K7ERT7;K7ESA3;K7ENX2;K7EM19;K7EJM4;K7ER81	Q99536	Synaptic vesicle membrane protein VAT-1 homolog	VAT1	Q99536	23	1.2399e+09	1.78394e+09	0.695035	1.94195e-05	-0.526337	0.854252	1.1684e+09	1.2024e+09	1.2529e+09	1.1944e+09	1.3814e+09	1.6674e+09	1.8475e+09	1.8583e+09	1.7896e+09	1.7569e+09	30.1219	30.1633	30.2226	30.1536	30.3635	30.635	30.7829	30.7913	30.737	30.7104	23	23	23	70.2	70.2	70.2	41.92	0	190.34	21593000000	260	Q99536;K7ERT7;K7ESA3;K7ENX2;K7EM19;K7EJM4;K7ER81	Q99536	Synaptic vesicle membrane protein VAT-1 homolog	VAT1	Q99536	23;10;7;6;6;2;1	23;10;7;6;6;2;1
Q9NZM1;H0YD14	Q9NZM1;H0YD14	Myoferlin	MYOF	Q9NZM1	105	1.8977e+09	2.80646e+09	0.67619	2.0462e-05	-0.566109	0.913648	2.085e+09	1.81e+09	1.8246e+09	1.9088e+09	1.8601e+09	2.7963e+09	2.8003e+09	2.8704e+09	2.8582e+09	2.7071e+09	30.9574	30.7533	30.7649	30.83	30.7927	31.3809	31.3829	31.4186	31.4125	31.3341	108	108	105	56.2	56.2	55.5	234.71	0	323.31	33481000000	681	Q9NZM1;H0YD14	Q9NZM1;H0YD14	Myoferlin	MYOF	Q9NZM1	108;56	108;56
Q9BVA1	Q9BVA1	Tubulin beta-2B chain	TUBB2B	Q9BVA1	1	4.71116e+08	1.65604e+09	0.284483	2.0724e-05	-1.83273	2.80526	5.3498e+08	4.4666e+08	3.544e+08	4.1049e+08	6.0905e+08	1.7028e+09	1.844e+09	1.5663e+09	1.3867e+09	1.7804e+09	28.9949	28.7346	28.4008	28.6128	29.182	30.6653	30.7802	30.5447	30.369	30.7296	39	8	1	81.6	26.1	2.7	49.953	0	176.4	16879000000	267	Q9BVA1	Q9BVA1	Tubulin beta-2B chain	TUBB2B	Q9BVA1	39	8
P35237;A0A024QZX5;A0A087X1N8	P35237;A0A024QZX5;A0A087X1N8	Serpin B6	SERPINB6	P35237	25	8.52764e+08	1.4331e+09	0.595048	2.08875e-05	-0.746408	1.18291	8.7992e+08	8.2182e+08	8.4181e+08	8.67501e+08	8.5277e+08	1.2685e+09	1.435e+09	1.4376e+09	1.5057e+09	1.5187e+09	29.7128	29.6142	29.6489	29.6923	29.6676	30.2405	30.4184	30.421	30.4878	30.5002	26	26	25	72.1	72.1	69.9	42.621	0	323.31	16600000000	294	P35237;A0A024QZX5;A0A087X1N8	P35237;A0A024QZX5;A0A087X1N8	Serpin B6	SERPINB6	P35237	26;25;25	26;25;25
Q9Y4K0;H0YAR1;E5RHH3;E5RFY0;E5RI22;E5RJL2;H0YAP6	Q9Y4K0	Lysyl oxidase homolog 2	LOXL2	Q9Y4K0	13	1.06441e+08	2.37958e+08	0.447309	2.11383e-05	-1.16674	1.81065	8.9054e+07	1.1131e+08	1.08e+08	1.0352e+08	1.2032e+08	2.325e+08	2.3126e+08	2.2935e+08	2.4647e+08	2.5021e+08	26.4082	26.73	26.6865	26.6253	26.8423	27.7927	27.7849	27.773	27.8768	27.8986	13	13	13	21.7	21.7	21.7	86.724	0	143.68	2503500000	76	Q9Y4K0;H0YAR1;E5RHH3;E5RFY0;E5RI22;E5RJL2;H0YAP6	Q9Y4K0	Lysyl oxidase homolog 2	LOXL2	Q9Y4K0	13;5;3;3;2;2;1	13;5;3;3;2;2;1
Q9P2J5;A0A087WXY1	Q9P2J5	Leucine--tRNA ligase, cytoplasmic	LARS	Q9P2J5	59	1.11562e+09	9.5e+08	1.17434	2.12184e-05	0.231608	0.277684	1.1484e+09	1.0784e+09	1.081e+09	1.1429e+09	1.1274e+09	9.2843e+08	9.3302e+08	9.48e+08	9.5905e+08	9.815e+08	30.097	30.0062	30.0097	30.0901	30.0704	29.7902	29.7973	29.8203	29.837	29.8704	59	59	59	52.2	52.2	52.2	134.46	0	323.31	14306000000	357	Q9P2J5;A0A087WXY1	Q9P2J5	Leucine--tRNA ligase, cytoplasmic	LARS	Q9P2J5	59;9	59;9
Q5VT79;B4DTF2;A0A075B752	Q5VT79;B4DTF2;A0A075B752	Annexin A8-like protein 2;Annexin	ANXA8L2;ANXA8L1	Q5VT79	1	4.121e+08	5.48968e+08	0.750681	2.13068e-05	-0.413709	0.686049	3.9096e+08	4.0239e+08	4.0188e+08	4.1936e+08	4.4591e+08	5.3215e+08	5.3851e+08	5.2215e+08	5.5674e+08	5.9529e+08	28.5424	28.584	28.5822	28.6436	28.7322	28.9873	29.0044	28.9599	29.0524	29.149	19	19	1	57.8	57.8	3.4	36.879	0	111.96	6891800000	136	Q5VT79;B4DTF2;A0A075B752	Q5VT79;B4DTF2;A0A075B752	Annexin A8-like protein 2;Annexin	ANXA8L2;ANXA8L1	Q5VT79	19;17;17	19;17;17
Q8TCT9;A0A075B6F6;A0A0C4DGU3	Q8TCT9;A0A075B6F6	Minor histocompatibility antigen H13	HM13	Q8TCT9	9	3.25214e+08	5.9882e+08	0.543092	2.13791e-05	-0.884997	1.38988	3.4411e+08	3.1805e+08	2.7614e+08	3.6129e+08	3.2648e+08	5.7306e+08	5.8876e+08	5.7935e+08	5.9984e+08	6.5309e+08	28.3583	28.2447	28.0408	28.4286	28.2824	29.0941	29.1331	29.1099	29.16	29.2827	9	9	9	25.5	25.5	25.5	41.488	0	71.599	6632400000	111	Q8TCT9;A0A075B6F6;A0A0C4DGU3	Q8TCT9;A0A075B6F6	Minor histocompatibility antigen H13	HM13	Q8TCT9	9;7;1	9;7;1
O00115	O00115	Deoxyribonuclease-2-alpha	DNASE2	O00115	2	3.62898e+07	2.39538e+07	1.51499	2.17224e-05	0.599441	0.827017	3.5617e+07	3.6552e+07	3.8245e+07	3.8822e+07	3.2213e+07	2.571e+07	2.4618e+07	2.2426e+07	2.1721e+07	2.5294e+07	25.0861	25.1234	25.1888	25.2104	24.9411	24.6158	24.5532	24.4187	24.3726	24.5923	2	2	2	5.8	5.8	5.8	39.58	0.0014771	2.9704	414630000	11	O00115	O00115	Deoxyribonuclease-2-alpha	DNASE2	O00115	2	2
P12235;V9GYG0	P12235;V9GYG0	ADP/ATP translocase 1	SLC25A4	P12235	7	2.33048e+08	1.4893e+08	1.56482	2.22492e-05	0.644084	0.893687	2.204e+08	2.4127e+08	2.1875e+08	2.3198e+08	2.5284e+08	1.523e+08	1.4412e+08	1.4936e+08	1.4788e+08	1.5099e+08	27.7155	27.8461	27.7047	27.7894	27.9136	27.1823	27.1027	27.1542	27.1399	27.1699	24	7	7	62.8	19.5	19.5	33.064	0	25.4	2626100000	57	P12235;V9GYG0	P12235;V9GYG0	ADP/ATP translocase 1	SLC25A4	P12235	24;17	7;7
Q9NZU5;B4DEY6;H7C3D2;C9IYS1;F8WB09	Q9NZU5;B4DEY6;H7C3D2;C9IYS1	LIM and cysteine-rich domains protein 1	LMCD1	Q9NZU5	21	2.02346e+08	2.8479e+08	0.71051	2.22949e-05	-0.494079	0.806076	1.8531e+08	2.0881e+08	2.0694e+08	1.9274e+08	2.1793e+08	3.0044e+08	2.8073e+08	2.8575e+08	2.9364e+08	2.6339e+08	27.4654	27.6376	27.6246	27.5221	27.6993	28.1625	28.0646	28.0902	28.1295	27.9726	21	21	21	66.8	66.8	66.8	40.832	0	73.518	3470800000	95	Q9NZU5;B4DEY6;H7C3D2;C9IYS1;F8WB09	Q9NZU5;B4DEY6;H7C3D2;C9IYS1	LIM and cysteine-rich domains protein 1	LMCD1	Q9NZU5	21;15;13;11;2	21;15;13;11;2
Q92621;U3KQ97;U3KPX2	Q92621	Nuclear pore complex protein Nup205	NUP205	Q92621	20	1.36868e+08	9.38898e+07	1.45775	2.30198e-05	0.542046	0.741301	1.5055e+08	1.3773e+08	1.3195e+08	1.3647e+08	1.2764e+08	9.85371e+07	9.4627e+07	9.3074e+07	9.1896e+07	9.1315e+07	27.1657	27.0373	26.9754	27.024	26.9275	26.5542	26.4957	26.4719	26.4535	26.4443	20	20	20	13.2	13.2	13.2	227.92	0	55.133	1571700000	41	Q92621;U3KQ97;U3KPX2	Q92621	Nuclear pore complex protein Nup205	NUP205	Q92621	20;2;2	20;2;2
Q9UEY8	Q9UEY8	Gamma-adducin	ADD3	Q9UEY8	16	1.21816e+08	1.61398e+08	0.754755	2.3581e-05	-0.406739	0.67564	1.2156e+08	1.1429e+08	1.1995e+08	1.2065e+08	1.3263e+08	1.6553e+08	1.6305e+08	1.5361e+08	1.5628e+08	1.6852e+08	26.8571	26.7681	26.8379	26.8463	26.9828	27.3025	27.2807	27.1947	27.2196	27.3283	16	16	16	28.2	28.2	28.2	79.154	0	53.673	2047200000	73	Q9UEY8	Q9UEY8	Gamma-adducin	ADD3	Q9UEY8	16	16
P52943;H0YFA4;H0YHD8	P52943;H0YFA4;H0YHD8	Cysteine-rich protein 2	CRIP2	P52943	8	4.92644e+08	7.25964e+08	0.678606	2.36379e-05	-0.558593	0.902422	4.7263e+08	5.2573e+08	5.2564e+08	4.8376e+08	4.5546e+08	7.4974e+08	8.0424e+08	6.7741e+08	7.2414e+08	6.7429e+08	28.8161	28.9697	28.9695	28.8497	28.7627	29.4818	29.5831	29.3355	29.4317	29.3288	8	8	8	56.2	56.2	56.2	22.492	0	164.69	8622200000	118	P52943;H0YFA4;H0YHD8	P52943;H0YFA4;H0YHD8	Cysteine-rich protein 2	CRIP2	P52943	8;7;5	8;7;5
Q09161;X6R941;F2Z2T1	Q09161	Nuclear cap-binding protein subunit 1	NCBP1	Q09161	11	1.03985e+08	7.87854e+07	1.31986	2.40201e-05	0.400201	0.529466	1.0946e+08	1.0081e+08	1.0455e+08	9.66369e+07	1.0847e+08	7.4277e+07	8.2902e+07	7.5631e+07	8.2146e+07	7.8971e+07	26.7058	26.5871	26.6396	26.5261	26.6927	26.1464	26.3049	26.1725	26.2917	26.2348	11	11	11	16.1	16.1	16.1	91.838	0	43.443	1256900000	55	Q09161;X6R941;F2Z2T1	Q09161	Nuclear cap-binding protein subunit 1	NCBP1	Q09161	11;2;1	11;2;1
P15104	P15104	Glutamine synthetase	GLUL	P15104	7	1.62894e+08	9.37112e+07	1.73826	2.43075e-05	0.798495	1.12429	1.6152e+08	1.5181e+08	1.8589e+08	1.697e+08	1.4555e+08	7.99051e+07	9.4439e+07	1.0458e+08	1.0003e+08	8.96021e+07	27.2671	27.1777	27.4699	27.3384	27.1169	26.2518	26.4929	26.64	26.5759	26.417	7	7	7	19.8	19.8	19.8	42.064	0	53.208	1737300000	44	P15104	P15104	Glutamine synthetase	GLUL	P15104	7	7
P26038;V9GZ54	P26038	Moesin	MSN	P26038	51	5.41838e+09	6.2998e+09	0.860087	2.47599e-05	-0.217357	0.392812	5.21661e+09	5.3666e+09	5.5165e+09	5.57719e+09	5.41499e+09	6.11619e+09	6.392e+09	6.1597e+09	6.562e+09	6.2691e+09	32.2805	32.3214	32.3611	32.3769	32.3343	32.51	32.5736	32.5202	32.6115	32.5456	72	56	51	80.9	64.8	59.4	67.819	0	323.31	83711000000	822	P26038;V9GZ54	P26038	Moesin	MSN	P26038	72;9	56;7
O95831;E9PMA0	O95831	Apoptosis-inducing factor 1, mitochondrial	AIFM1	O95831	28	7.332e+08	5.44078e+08	1.3476	2.48154e-05	0.429362	0.573015	7.7584e+08	7.1298e+08	7.3405e+08	6.7615e+08	7.6698e+08	5.2514e+08	5.2145e+08	5.6034e+08	5.4915e+08	5.6431e+08	29.5312	29.4093	29.4513	29.3328	29.5146	28.9681	28.958	29.0617	29.0326	29.0719	28	28	28	53	53	53	66.9	0	176.16	8824200000	225	O95831;E9PMA0	O95831	Apoptosis-inducing factor 1, mitochondrial	AIFM1	O95831	28;12	28;12
P06737;E9PK47	P06737;E9PK47	Glycogen phosphorylase, liver form;Alpha-1,4 glucan phosphorylase	PYGL	P06737	43	6.03044e+08	1.17736e+09	0.5122	2.50254e-05	-0.969479	1.51605	6.9871e+08	5.6928e+08	5.6035e+08	6.0398e+08	5.829e+08	1.1534e+09	1.1927e+09	1.1576e+09	1.227e+09	1.1561e+09	29.3801	29.0846	29.0618	29.1699	29.1187	30.1032	30.1516	30.1085	30.1925	30.1066	52	44	43	62.5	55.1	53.8	97.147	0	323.31	12719000000	292	P06737;E9PK47	P06737;E9PK47	Glycogen phosphorylase, liver form;Alpha-1,4 glucan phosphorylase	PYGL	P06737	52;48	44;40
O94760;B4DYP1	O94760;B4DYP1	N(G),N(G)-dimethylarginine dimethylaminohydrolase 1	DDAH1	O94760	19	3.83028e+08	2.6982e+08	1.41957	2.5062e-05	0.506835	0.688716	3.9825e+08	3.6146e+08	4.0067e+08	3.8541e+08	3.6935e+08	2.4499e+08	2.9077e+08	2.6126e+08	2.6992e+08	2.8216e+08	28.5691	28.4293	28.5778	28.5218	28.4604	27.8681	28.1153	27.9609	28.008	28.0719	19	19	19	72.6	72.6	72.6	31.121	0	96.143	4485300000	108	O94760;B4DYP1	O94760;B4DYP1	N(G),N(G)-dimethylarginine dimethylaminohydrolase 1	DDAH1	O94760	19;14	19;14
P28331;B4DJ81;C9JPQ5;F8WDL5	P28331;B4DJ81	NADH-ubiquinone oxidoreductase 75 kDa subunit, mitochondrial	NDUFS1	P28331	29	3.79642e+08	2.939e+08	1.29174	2.52471e-05	0.369852	0.484143	3.9582e+08	3.5694e+08	3.7866e+08	3.7728e+08	3.8951e+08	2.9488e+08	2.7564e+08	3.006e+08	3.1375e+08	2.8463e+08	28.5603	28.4111	28.4963	28.4911	28.5371	28.1356	28.0382	28.1633	28.225	28.0845	29	29	29	49.1	49.1	49.1	79.467	0	99.745	4643100000	141	P28331;B4DJ81;C9JPQ5;F8WDL5	P28331;B4DJ81	NADH-ubiquinone oxidoreductase 75 kDa subunit, mitochondrial	NDUFS1	P28331	29;26;3;2	29;26;3;2
P30101	P30101	Protein disulfide-isomerase A3	PDIA3	P30101	42	1.1071e+10	8.42316e+09	1.31435	2.52707e-05	0.393652	0.519685	1.1108e+10	1.1242e+10	1.1922e+10	1.0732e+10	1.0351e+10	8.3614e+09	8.4022e+09	8.38119e+09	8.9574e+09	8.0136e+09	33.3709	33.3882	33.4729	33.3212	33.2691	32.9611	32.9681	32.9645	33.0604	32.8998	50	50	42	76.2	76.2	67.7	56.782	0	323.31	136830000000	1304	P30101	P30101	Protein disulfide-isomerase A3	PDIA3	P30101	50	50
P05455;E7ERC4;E9PGX9;E9PFL9	P05455;E7ERC4	Lupus La protein	SSB	P05455	24	6.37864e+08	4.17586e+08	1.5275	2.55402e-05	0.609072	0.8414	5.8547e+08	6.1284e+08	7.2148e+08	6.5376e+08	6.1577e+08	4.1409e+08	3.8856e+08	4.1848e+08	4.5242e+08	4.1438e+08	29.125	29.1909	29.4264	29.2842	29.1978	28.6254	28.5336	28.6406	28.7531	28.6264	24	24	24	46.3	46.3	46.3	46.836	0	134.2	7282800000	158	P05455;E7ERC4;E9PGX9;E9PFL9	P05455;E7ERC4	Lupus La protein	SSB	P05455	24;12;9;7	24;12;9;7
P60174;U3KPZ0;U3KQF3;U3KPS5	P60174	Triosephosphate isomerase	TPI1	P60174	29	1.4585e+10	2.184e+10	0.667811	2.62876e-05	-0.580571	0.935245	1.3926e+10	1.4274e+10	1.4836e+10	1.4135e+10	1.5754e+10	2.3954e+10	2.2835e+10	2.1715e+10	2.1079e+10	1.9617e+10	33.6971	33.7327	33.7884	33.7186	33.875	34.4795	34.4105	34.338	34.2951	34.1914	29	29	29	80.8	80.8	80.8	30.791	0	323.31	263410000000	1377	P60174;U3KPZ0;U3KQF3;U3KPS5	P60174	Triosephosphate isomerase	TPI1	P60174	29;13;11;5	29;13;11;5
P46940;A0A0J9YXZ5;H0YLE8;A0A087X225;A0A087WWP1;E9PDT6	P46940;A0A0J9YXZ5;H0YLE8	Ras GTPase-activating-like protein IQGAP1	IQGAP1	P46940	81	3.25766e+09	2.22576e+09	1.46362	2.7072e-05	0.551065	0.75477	3.3014e+09	3.2286e+09	3.2025e+09	3.208e+09	3.3478e+09	2.0689e+09	2.2025e+09	2.1774e+09	2.2822e+09	2.3978e+09	31.6204	31.5883	31.5766	31.579	31.6406	30.9462	31.0365	31.02	31.0878	31.1591	88	88	81	57	57	53.7	189.25	0	323.31	37971000000	773	P46940;A0A0J9YXZ5;H0YLE8;A0A087X225;A0A087WWP1;E9PDT6	P46940;A0A0J9YXZ5;H0YLE8	Ras GTPase-activating-like protein IQGAP1	IQGAP1	P46940	88;67;57;2;2;1	88;67;57;2;2;1
P37837;F2Z393;E9PM01;E9PKI8	P37837;F2Z393	Transaldolase	TALDO1	P37837	25	1.73304e+09	1.02131e+09	1.69687	2.74386e-05	0.765568	1.07512	1.7357e+09	1.7394e+09	1.7476e+09	1.7745e+09	1.668e+09	9.08271e+08	1.0292e+09	1.0031e+09	1.0909e+09	1.0751e+09	30.6929	30.6959	30.7027	30.7248	30.6355	29.7585	29.9389	29.9018	30.0229	30.0018	25	25	25	54	54	54	37.54	0	94.373	18981000000	216	P37837;F2Z393;E9PM01;E9PKI8	P37837;F2Z393	Transaldolase	TALDO1	P37837	25;19;3;3	25;19;3;3
Q5SWX8	Q5SWX8	Protein odr-4 homolog	ODR4	Q5SWX8	6	2.43558e+07	3.45422e+07	0.705102	2.80325e-05	-0.502526	0.818692	2.3572e+07	2.3873e+07	2.4333e+07	2.4429e+07	2.5572e+07	3.6741e+07	3.6825e+07	3.334e+07	3.3555e+07	3.225e+07	24.4906	24.5089	24.5364	24.5421	24.6081	25.1309	25.1342	24.9908	25	24.9428	6	6	6	15.6	15.6	15.6	51.103	0	51.861	416200000	21	Q5SWX8	Q5SWX8	Protein odr-4 homolog	ODR4	Q5SWX8	6	6
P61081;M0QX69;M0QYI6	P61081	NEDD8-conjugating enzyme Ubc12	UBE2M	P61081	10	3.42154e+08	2.09532e+08	1.63294	2.85865e-05	0.710715	0.993196	3.5016e+08	3.4324e+08	3.427e+08	3.6128e+08	3.1339e+08	1.9058e+08	2.0015e+08	1.9703e+08	2.3554e+08	2.2436e+08	28.3834	28.3546	28.3524	28.4285	28.2234	27.5058	27.5765	27.5538	27.8114	27.7412	10	10	10	51.9	51.9	51.9	20.9	0	85.134	3755400000	69	P61081;M0QX69;M0QYI6	P61081	NEDD8-conjugating enzyme Ubc12	UBE2M	P61081	10;3;2	10;3;2
Q9Y6N5;H3BNX3;H3BNP9;H3BMS6;A0A1B0GXB4;H3BV36	Q9Y6N5	Sulfide:quinone oxidoreductase, mitochondrial	SQRDL	Q9Y6N5	19	2.18998e+08	1.49312e+08	1.46671	2.89752e-05	0.554005	0.759161	2.1988e+08	2.3564e+08	2.1261e+08	2.2481e+08	2.0205e+08	1.3558e+08	1.5683e+08	1.4445e+08	1.4508e+08	1.6462e+08	27.7121	27.812	27.6636	27.7441	27.5901	27.0146	27.2246	27.106	27.1123	27.2946	19	19	19	45.6	45.6	45.6	49.96	0	72.855	2541200000	65	Q9Y6N5;H3BNX3;H3BNP9;H3BMS6;A0A1B0GXB4;H3BV36	Q9Y6N5	Sulfide:quinone oxidoreductase, mitochondrial	SQRDL	Q9Y6N5	19;9;8;7;4;4	19;9;8;7;4;4
Q9UHD8;K7ENL0;K7EL40;K7EK18;K7ER52;K7EIE4;K7EQD7;K7EJV0;K7EPY1;K7EJ51;K7ELJ9;K7EJZ2;K7ER14;K7EIR4;K7EKN4;K7EN52;K7ENQ5;K7EJL9;K7ER34;K7EQ08;K7ERG1	Q9UHD8	Septin-9	2019-09-09	Q9UHD8	49	1.8848e+09	2.2877e+09	0.823884	2.9653e-05	-0.278988	0.484853	1.9262e+09	1.9263e+09	1.8614e+09	1.8657e+09	1.8444e+09	2.3198e+09	2.4082e+09	2.2318e+09	2.2825e+09	2.1962e+09	30.8431	30.8432	30.7937	30.7971	30.7805	31.1114	31.1653	31.0556	31.088	31.0324	49	49	49	71.7	71.7	71.7	65.401	0	323.31	29397000000	471	Q9UHD8;K7ENL0;K7EL40;K7EK18;K7ER52;K7EIE4;K7EQD7;K7EJV0;K7EPY1;K7EJ51;K7ELJ9;K7EJZ2;K7ER14;K7EIR4;K7EKN4;K7EN52;K7ENQ5;K7EJL9;K7ER34;K7EQ08;K7ERG1	Q9UHD8	Septin-9	2019-09-09	Q9UHD8	49;17;15;14;13;13;13;12;12;10;10;9;9;8;8;8;8;6;5;3;2	49;17;15;14;13;13;13;12;12;10;10;9;9;8;8;8;8;6;5;3;2
Q8IV08;M0R1F7;M0R2W7;M0R3G9;E2QRG1	Q8IV08	Phospholipase D3	PLD3	Q8IV08	11	2.23624e+08	8.21066e+07	2.72358	2.99908e-05	1.43312	2.07205	2.6943e+08	2.0401e+08	1.7284e+08	2.3216e+08	2.3968e+08	9.1446e+07	7.436e+07	7.6919e+07	8.3796e+07	8.4012e+07	28.0053	27.6041	27.3649	27.7905	27.8365	26.4464	26.148	26.1968	26.3204	26.3241	11	11	11	23.3	23.3	23.3	54.705	0	41.95	2042900000	51	Q8IV08;M0R1F7;M0R2W7;M0R3G9;E2QRG1	Q8IV08	Phospholipase D3	PLD3	Q8IV08	11;4;2;1;1	11;4;2;1;1
Q5TFE4;Q5QPD0;H0YDA5	Q5TFE4	5-nucleotidase domain-containing protein 1	NT5DC1	Q5TFE4	16	1.17192e+08	1.8733e+08	0.625591	3.01759e-05	-0.679586	1.08312	1.0375e+08	1.192e+08	1.3025e+08	1.172e+08	1.1556e+08	1.7866e+08	1.8129e+08	1.9479e+08	1.8714e+08	1.9477e+08	26.6285	26.8288	26.9567	26.8044	26.7841	27.4126	27.4337	27.5373	27.4795	27.5372	16	16	16	43.5	43.5	43.5	51.844	0	57.002	2172600000	69	Q5TFE4;Q5QPD0;H0YDA5	Q5TFE4	5-nucleotidase domain-containing protein 1	NT5DC1	Q5TFE4	16;7;1	16;7;1
Q14232;F5H0D0;H0YGG4	Q14232;F5H0D0	Translation initiation factor eIF-2B subunit alpha	EIF2B1	Q14232	16	1.45684e+08	1.95718e+08	0.744357	3.06659e-05	-0.426841	0.705661	1.3628e+08	1.4556e+08	1.5177e+08	1.3832e+08	1.5649e+08	1.9919e+08	2.0417e+08	1.9893e+08	1.9438e+08	1.8192e+08	27.022	27.117	27.1773	27.0434	27.2215	27.5696	27.6052	27.5677	27.5343	27.4387	16	16	16	59.7	59.7	59.7	33.712	0	56.716	2428600000	63	Q14232;F5H0D0;H0YGG4	Q14232;F5H0D0	Translation initiation factor eIF-2B subunit alpha	EIF2B1	Q14232	16;9;6	16;9;6
Q9NRG1	Q9NRG1	Phosphoribosyltransferase domain-containing protein 1	PRTFDC1	Q9NRG1	7	7.76084e+07	2.04432e+07	3.7963	3.10817e-05	1.93769	2.82559	7.6395e+07	7.1585e+07	1.0668e+08	5.989e+07	7.3492e+07	1.8674e+07	2.2936e+07	2.6931e+07	1.3136e+07	2.0539e+07	26.187	26.0932	26.6687	25.8358	26.1311	24.1545	24.4511	24.6828	23.647	24.2919	7	7	7	40.4	40.4	40.4	25.673	0	17.091	635540000	26	Q9NRG1	Q9NRG1	Phosphoribosyltransferase domain-containing protein 1	PRTFDC1	Q9NRG1	7	7
O95340	O95340	Bifunctional 3-phosphoadenosine 5-phosphosulfate synthase 2;Sulfate adenylyltransferase;Adenylyl-sulfate kinase	PAPSS2	O95340	30	5.52908e+08	7.22388e+08	0.765389	3.26198e-05	-0.386267	0.645067	5.4833e+08	5.1096e+08	5.8206e+08	5.8028e+08	5.4291e+08	6.8227e+08	6.9804e+08	7.3019e+08	7.607e+08	7.4074e+08	29.0305	28.9286	29.1166	29.1122	29.0161	29.3458	29.3787	29.4437	29.5028	29.4644	32	32	30	51.6	51.6	48.7	69.5	0	154.56	8978500000	201	O95340	O95340	Bifunctional 3-phosphoadenosine 5-phosphosulfate synthase 2;Sulfate adenylyltransferase;Adenylyl-sulfate kinase	PAPSS2	O95340	32	32
P36957;Q86SW4;H0YJF9;G3V3F0;G3V5M3	P36957;Q86SW4	Dihydrolipoyllysine-residue succinyltransferase component of 2-oxoglutarate dehydrogenase complex, mitochondrial	DLST	P36957	21	3.95528e+08	5.74528e+08	0.68844	3.26205e-05	-0.537282	0.870597	3.9564e+08	4.2548e+08	4.0316e+08	3.9129e+08	3.6207e+08	5.4954e+08	6.1504e+08	5.5511e+08	5.2705e+08	6.259e+08	28.5596	28.6645	28.5868	28.5437	28.4317	29.0336	29.1961	29.0482	28.9734	29.2214	21	21	21	44.6	44.6	44.6	48.755	0	124.61	6869000000	119	P36957;Q86SW4;H0YJF9;G3V3F0;G3V5M3	P36957;Q86SW4	Dihydrolipoyllysine-residue succinyltransferase component of 2-oxoglutarate dehydrogenase complex, mitochondrial	DLST	P36957	21;13;4;4;2	21;13;4;4;2
P49959;F8W7U8;F5GXT0;F5H742;F5H256	P49959;F8W7U8	Double-strand break repair protein MRE11A	MRE11A	P49959	21	2.46832e+08	1.37734e+08	1.79209	3.26293e-05	0.84426	1.19264	2.6708e+08	2.167e+08	2.2747e+08	2.5591e+08	2.67e+08	1.2748e+08	1.1694e+08	1.3807e+08	1.5061e+08	1.5557e+08	27.9927	27.6911	27.7611	27.9311	27.9923	26.9257	26.8012	27.0408	27.1662	27.213	21	21	21	33.6	33.6	33.6	80.592	0	77.298	2611000000	83	P49959;F8W7U8;F5GXT0;F5H742;F5H256	P49959;F8W7U8	Double-strand break repair protein MRE11A	MRE11A	P49959	21;20;5;1;1	21;20;5;1;1
Q96KB5;E5RFX4;E5RIE1	Q96KB5;E5RFX4	Lymphokine-activated killer T-cell-originated protein kinase	PBK	Q96KB5	9	8.80494e+07	1.34934e+08	0.652537	3.27617e-05	-0.616223	0.988489	9.58001e+07	7.9328e+07	9.12549e+07	9.2354e+07	8.151e+07	1.316e+08	1.3318e+08	1.4234e+08	1.4743e+08	1.2012e+08	26.5135	26.2413	26.4434	26.4607	26.2805	26.9716	26.9888	27.0848	27.1355	26.8399	9	9	9	31.1	31.1	31.1	36.085	0	56.129	1563200000	51	Q96KB5;E5RFX4;E5RIE1	Q96KB5;E5RFX4	Lymphokine-activated killer T-cell-originated protein kinase	PBK	Q96KB5	9;6;2	9;6;2
Q15746;D6R9C2;F8WBL7	Q15746	Myosin light chain kinase, smooth muscle;Myosin light chain kinase, smooth muscle, deglutamylated form	MYLK	Q15746	49	4.07336e+08	2.65688e+08	1.53314	3.3465e-05	0.613969	0.848712	4.5294e+08	4.0282e+08	3.9999e+08	4.1717e+08	3.6376e+08	2.7525e+08	2.6897e+08	2.6403e+08	2.7338e+08	2.4681e+08	28.7547	28.5856	28.5754	28.6361	28.4384	28.0362	28.0029	27.9761	28.0263	27.8788	49	49	49	32.2	32.2	32.2	210.71	0	132.02	4759200000	167	Q15746;D6R9C2;F8WBL7	Q15746	Myosin light chain kinase, smooth muscle;Myosin light chain kinase, smooth muscle, deglutamylated form	MYLK	Q15746	49;6;1	49;6;1
P32455;H3BNS1;Q9H0R5	P32455	Interferon-induced guanylate-binding protein 1	GBP1	P32455	23	3.50486e+08	6.025e+08	0.58172	3.43797e-05	-0.77874	1.2312	3.5981e+08	3.4598e+08	3.5141e+08	3.4219e+08	3.5304e+08	5.6423e+08	6.293e+08	5.8309e+08	6.674e+08	5.6848e+08	28.4227	28.3661	28.3886	28.3502	28.3953	29.0717	29.2292	29.1191	29.314	29.0825	24	24	23	36.3	36.3	34.3	67.93	0	211.23	6793300000	139	P32455;H3BNS1;Q9H0R5	P32455	Interferon-induced guanylate-binding protein 1	GBP1	P32455	24;3;3	24;3;3
X6R9L0;Q13217	X6R9L0;Q13217	DnaJ homolog subfamily C member 3	DNAJC3	X6R9L0	7	5.45494e+07	2.21076e+07	2.46745	3.45986e-05	1.30755	1.88453	4.2117e+07	6.527e+07	5.8118e+07	5.1581e+07	5.5661e+07	2.0369e+07	1.9437e+07	1.8304e+07	2.8644e+07	2.3784e+07	25.3279	25.9599	25.7925	25.6203	25.7302	24.2799	24.2123	24.1257	24.7717	24.5035	7	7	7	21.4	21.4	21.4	51.911	0	12.102	521700000	18	X6R9L0;Q13217	X6R9L0;Q13217	DnaJ homolog subfamily C member 3	DNAJC3	X6R9L0	7;7	7;7
P24534;C9JZW3;F2Z2G2;F8WF65	P24534	Elongation factor 1-beta	EEF1B2	P24534	12	1.22248e+09	9.85282e+08	1.24074	3.53033e-05	0.311136	0.396454	1.2262e+09	1.2317e+09	1.279e+09	1.1401e+09	1.2354e+09	1.0216e+09	1.019e+09	9.66079e+08	9.2708e+08	9.9265e+08	30.1915	30.198	30.2524	30.0865	30.2023	29.9282	29.9245	29.8476	29.7881	29.8867	14	12	12	76.4	71.6	71.6	24.763	0	256.45	15263000000	173	P24534;C9JZW3;F2Z2G2;F8WF65	P24534	Elongation factor 1-beta	EEF1B2	P24534	14;5;3;2	12;5;3;2
P53597;H7C233	P53597	Succinyl-CoA ligase [ADP/GDP-forming] subunit alpha, mitochondrial	SUCLG1	P53597	8	4.92168e+08	3.82614e+08	1.28633	3.54653e-05	0.363002	0.473912	4.677e+08	4.6402e+08	5.1782e+08	5.0497e+08	5.0633e+08	3.8128e+08	3.8359e+08	3.8222e+08	4.0755e+08	3.5843e+08	28.801	28.7896	28.9479	28.9116	28.9155	28.5063	28.515	28.5098	28.6024	28.4171	8	8	8	25.4	25.4	25.4	36.249	0	137.1	6034900000	95	P53597;H7C233	P53597	Succinyl-CoA ligase [ADP/GDP-forming] subunit alpha, mitochondrial	SUCLG1	P53597	8;1	8;1
Q6UW02;E9PHG5;F8WBE2;C9J8K7;Q8WZ13	Q6UW02;E9PHG5;F8WBE2;C9J8K7	Cytochrome P450 20A1	CYP20A1	Q6UW02	5	2.3253e+07	1.3811e+07	1.68366	3.5515e-05	0.748022	1.04891	2.7457e+07	2.1327e+07	2.2372e+07	2.1415e+07	2.3694e+07	1.4085e+07	1.3811e+07	1.4866e+07	1.2247e+07	1.4046e+07	24.7107	24.3462	24.4152	24.3521	24.498	23.7477	23.7193	23.8255	23.5459	23.7437	5	5	5	11	11	11	52.432	0	13.203	251260000	17	Q6UW02;E9PHG5;F8WBE2;C9J8K7;Q8WZ13	Q6UW02;E9PHG5;F8WBE2;C9J8K7	Cytochrome P450 20A1	CYP20A1	Q6UW02	5;4;3;3;1	5;4;3;3;1
P07858;E9PKQ7;E9PNL5;E9PHZ5;E9PLY3;E9PSG5;E9PQM1;E9PR54;E9PJ67;E9PCB3;R4GMQ5;E9PS78	P07858	Cathepsin B;Cathepsin B light chain;Cathepsin B heavy chain	CTSB	P07858	14	1.85178e+09	2.60674e+09	0.710382	3.58091e-05	-0.491799	0.802671	1.7749e+09	1.7695e+09	1.8523e+09	1.9174e+09	1.9448e+09	2.7804e+09	2.7018e+09	2.7099e+09	2.4529e+09	2.3887e+09	30.7251	30.7207	30.7867	30.8365	30.857	31.3726	31.3313	31.3356	31.1918	31.1536	14	14	14	41.6	41.6	41.6	37.821	0	323.31	31842000000	313	P07858;E9PKQ7;E9PNL5;E9PHZ5;E9PLY3;E9PSG5;E9PQM1;E9PR54;E9PJ67;E9PCB3;R4GMQ5;E9PS78	P07858	Cathepsin B;Cathepsin B light chain;Cathepsin B heavy chain	CTSB	P07858	14;6;6;6;6;6;6;4;4;4;3;2	14;6;6;6;6;6;6;4;4;4;3;2
O43615;M0QXU7;M0R301;M0R124;M0QXM9	O43615;M0QXU7	Mitochondrial import inner membrane translocase subunit TIM44	TIMM44	O43615	14	1.40968e+08	9.432e+07	1.49457	3.63493e-05	0.578839	0.796249	1.4175e+08	1.4135e+08	1.4538e+08	1.5327e+08	1.2309e+08	9.68359e+07	8.3481e+07	9.914e+07	9.8588e+07	9.3555e+07	27.0788	27.0747	27.1153	27.1915	26.8751	26.529	26.3149	26.563	26.5549	26.4793	14	14	14	34.7	34.7	34.7	51.355	0	32.199	1617600000	51	O43615;M0QXU7;M0R301;M0R124;M0QXM9	O43615;M0QXU7	Mitochondrial import inner membrane translocase subunit TIM44	TIMM44	O43615	14;10;4;2;1	14;10;4;2;1
O95425;A0A0J9YWY6	O95425;A0A0J9YWY6	Supervillin	SVIL	O95425	69	9.47954e+08	1.17272e+08	8.08338	3.66533e-05	3.05664	4.49666	8.7004e+08	9.785e+08	9.2853e+08	9.197e+08	1.043e+09	1.3899e+08	8.1985e+07	8.71051e+07	1.2495e+08	1.5333e+08	29.6965	29.866	29.7904	29.7766	29.9581	27.0504	26.2889	26.3763	26.8968	27.1921	69	69	69	39.7	39.7	39.7	247.74	0	323.31	7016000000	215	O95425;A0A0J9YWY6	O95425;A0A0J9YWY6	Supervillin	SVIL	O95425	69;36	69;36
Q8NFQ8	Q8NFQ8	Torsin-1A-interacting protein 2	TOR1AIP2	Q8NFQ8	14	1.75634e+08	8.34904e+07	2.10364	3.80612e-05	1.07631	1.53919	1.424e+08	1.8283e+08	1.8222e+08	1.661e+08	2.0462e+08	7.815e+07	7.8282e+07	1.0663e+08	8.2671e+07	7.1719e+07	27.0854	27.4459	27.4411	27.3075	27.6084	26.2197	26.2222	26.668	26.3009	26.0959	15	14	14	43.4	41.3	41.3	51.263	0	128.28	1761400000	65	Q8NFQ8	Q8NFQ8	Torsin-1A-interacting protein 2	TOR1AIP2	Q8NFQ8	15	14
A0A087WZ85;A0A0A0MSX4;A0A087WTM1;Q9Y6N7	A0A087WZ85;A0A0A0MSX4;A0A087WTM1;Q9Y6N7	Roundabout homolog 1	ROBO1	A0A087WZ85	2	1.78014e+07	3.23493e+06	5.50287	3.8352e-05	2.49737	3.66144	1.8718e+07	1.7095e+07	1.7456e+07	2.1273e+07	1.4465e+07	3.19093e+06	4.27893e+06	3.38587e+06	3.43125e+06	1.88765e+06	24.1579	24.0271	24.0572	24.3425	23.7861	21.6055	22.0288	21.6911	21.7103	20.8482	2	2	2	1.6	1.6	1.6	166.73	0.00029036	6.2817	117590000	2	A0A087WZ85;A0A0A0MSX4;A0A087WTM1;Q9Y6N7	A0A087WZ85;A0A0A0MSX4;A0A087WTM1;Q9Y6N7	Roundabout homolog 1	ROBO1	A0A087WZ85	2;2;2;2	2;2;2;2
Q9P2R7;Q5T9Q5;A0A0U1RQF8;Q5T9Q8;A0A0U1RQL1;A0A0U1RRI1;A0A0U1RQU7	Q9P2R7;Q5T9Q5	Succinyl-CoA ligase [ADP-forming] subunit beta, mitochondrial	SUCLA2	Q9P2R7	23	3.0132e+08	2.14974e+08	1.40166	3.92771e-05	0.488813	0.661801	3.0763e+08	2.8472e+08	2.9411e+08	3.0585e+08	3.1429e+08	2.3447e+08	2.2598e+08	2.0502e+08	2.0116e+08	2.0824e+08	28.1966	28.085	28.1318	28.1882	28.2275	27.8048	27.7516	27.6112	27.5838	27.6337	23	23	23	36.7	36.7	36.7	50.317	0	69.092	3575100000	111	Q9P2R7;Q5T9Q5;A0A0U1RQF8;Q5T9Q8;A0A0U1RQL1;A0A0U1RRI1;A0A0U1RQU7	Q9P2R7;Q5T9Q5	Succinyl-CoA ligase [ADP-forming] subunit beta, mitochondrial	SUCLA2	Q9P2R7	23;15;9;8;5;4;3	23;15;9;8;5;4;3
P04406;E7EUT5;H0Y4M7;E7EX67;H0Y6T3	P04406;E7EUT5	Glyceraldehyde-3-phosphate dehydrogenase	GAPDH	P04406	37	4.8019e+10	7.47638e+10	0.642276	3.94915e-05	-0.641557	1.02632	4.2668e+10	4.78989e+10	5.21961e+10	4.5309e+10	5.2023e+10	7.61911e+10	7.9798e+10	7.6062e+10	6.9952e+10	7.1816e+10	35.3124	35.4793	35.6032	35.3991	35.5984	36.1489	36.2156	36.1465	36.0256	36.0636	39	39	37	92.5	92.5	92.5	36.053	0	323.31	1009200000000	5204	P04406;E7EUT5;H0Y4M7;E7EX67;H0Y6T3	P04406;E7EUT5	Glyceraldehyde-3-phosphate dehydrogenase	GAPDH	P04406	39;28;1;1;1	39;28;1;1;1
P11177;C9J634;F8WF02	P11177;C9J634	Pyruvate dehydrogenase E1 component subunit beta, mitochondrial	PDHB	P11177	14	5.73008e+08	4.52344e+08	1.26675	4.01293e-05	0.341126	0.441242	6.088e+08	5.7005e+08	5.8542e+08	5.6318e+08	5.3759e+08	4.2008e+08	4.4903e+08	4.5987e+08	4.763e+08	4.5644e+08	29.1814	29.0865	29.1249	29.069	29.0019	28.6461	28.7422	28.7767	28.8273	28.7659	14	14	14	47.9	47.9	47.9	39.233	0	111.76	7195300000	165	P11177;C9J634;F8WF02	P11177;C9J634	Pyruvate dehydrogenase E1 component subunit beta, mitochondrial	PDHB	P11177	14;8;6	14;8;6
O95810	O95810	Serum deprivation-response protein	SDPR	O95810	13	1.03672e+08	4.59506e+07	2.25615	4.08091e-05	1.18244	1.69769	1.1191e+08	1.1025e+08	1.1437e+08	9.6732e+07	8.5096e+07	4.6061e+07	5.9764e+07	3.7654e+07	4.3144e+07	4.313e+07	26.7378	26.7162	26.7691	26.5275	26.3426	25.457	25.8328	25.1663	25.3627	25.3622	13	13	13	28.9	28.9	28.9	47.173	0	39.988	1005800000	38	O95810	O95810	Serum deprivation-response protein	SDPR	O95810	13	13
Q5QPL9;Q9UKM9;Q5QPM0;Q5QPM1;Q5QPM2	Q5QPL9;Q9UKM9;Q5QPM0;Q5QPM1	RNA-binding protein Raly	RALY	Q5QPL9	15	4.71738e+08	8.28658e+08	0.569279	4.09724e-05	-0.817666	1.28933	5.5347e+08	4.5923e+08	4.4125e+08	4.8413e+08	4.2061e+08	8.6972e+08	8.3919e+08	7.9142e+08	8.6942e+08	7.7354e+08	29.0439	28.7746	28.717	28.8508	28.6479	29.696	29.6444	29.5599	29.6955	29.5269	15	15	15	51.9	51.9	51.9	24.665	0	54.19	9403300000	132	Q5QPL9;Q9UKM9;Q5QPM0;Q5QPM1;Q5QPM2	Q5QPL9;Q9UKM9;Q5QPM0;Q5QPM1	RNA-binding protein Raly	RALY	Q5QPL9	15;15;10;10;7	15;15;10;10;7
P13667;C9JMN9	P13667	Protein disulfide-isomerase A4	PDIA4	P13667	49	4.9969e+09	3.61474e+09	1.38237	4.10191e-05	0.466182	0.628003	4.6748e+09	5.1065e+09	5.4815e+09	4.6716e+09	5.0501e+09	3.5056e+09	3.6454e+09	3.7891e+09	3.7912e+09	3.3424e+09	32.1223	32.2497	32.3519	32.1213	32.2337	31.707	31.7634	31.8192	31.82	31.6382	49	49	49	64.5	64.5	64.5	72.932	0	323.31	60041000000	756	P13667;C9JMN9	P13667	Protein disulfide-isomerase A4	PDIA4	P13667	49;2	49;2
X5D2R7;P28062;Q5JNW7;A0A140T998	X5D2R7;P28062;Q5JNW7;A0A140T998	Proteasome subunit beta type;Proteasome subunit beta type-8	PSM8;PSMB8	X5D2R7	11	1.27436e+08	2.36372e+08	0.539133	4.10754e-05	-0.894007	1.40334	1.2651e+08	1.0162e+08	1.3525e+08	1.3315e+08	1.4065e+08	2.0114e+08	2.3222e+08	2.2982e+08	2.6472e+08	2.5396e+08	26.9147	26.5986	27.0111	26.9885	27.0675	27.5836	27.7909	27.7759	27.9799	27.92	11	11	11	48.6	48.6	48.6	30.354	0	141.5	2638800000	75	X5D2R7;P28062;Q5JNW7;A0A140T998	X5D2R7;P28062;Q5JNW7;A0A140T998	Proteasome subunit beta type;Proteasome subunit beta type-8	PSM8;PSMB8	X5D2R7	11;11;9;9	11;11;9;9
Q969H8;M0QXF7;M0QYN0	Q969H8;M0QXF7;M0QYN0	Myeloid-derived growth factor	MYDGF	Q969H8	7	6.24846e+08	4.72638e+08	1.32204	4.13201e-05	0.40308	0.533766	5.9303e+08	6.7596e+08	6.3639e+08	6.1518e+08	6.0367e+08	4.6912e+08	4.3526e+08	5.1033e+08	4.7947e+08	4.6901e+08	29.1435	29.3324	29.2453	29.1964	29.1692	28.8054	28.6973	28.9269	28.8369	28.805	7	7	7	32.4	32.4	32.4	18.795	0	19.374	7749200000	83	Q969H8;M0QXF7;M0QYN0	Q969H8;M0QXF7;M0QYN0	Myeloid-derived growth factor	MYDGF	Q969H8	7;6;6	7;6;6
Q15691;C9JB30;Q9UPY8	Q15691	Microtubule-associated protein RP/EB family member 1	MAPRE1	Q15691	17	3.98894e+08	5.64436e+08	0.706713	4.15832e-05	-0.501455	0.817091	3.5478e+08	4.2566e+08	3.8991e+08	4.1074e+08	4.1338e+08	6.1525e+08	5.888e+08	5.3966e+08	5.3492e+08	5.4355e+08	28.4023	28.6651	28.5386	28.6136	28.6229	29.1966	29.1332	29.0075	28.9947	29.0178	17	17	17	63.1	63.1	63.1	29.999	0	217.42	6842900000	152	Q15691;C9JB30;Q9UPY8	Q15691	Microtubule-associated protein RP/EB family member 1	MAPRE1	Q15691	17;1;1	17;1;1
Q96DG6	Q96DG6	Carboxymethylenebutenolidase homolog	CMBL	Q96DG6	7	5.42162e+07	2.84298e+07	1.90702	4.49027e-05	0.929927	1.32057	5.9632e+07	5.3191e+07	6.2633e+07	5.0847e+07	4.4778e+07	2.5353e+07	2.8755e+07	2.7062e+07	2.6465e+07	3.4514e+07	25.8296	25.6647	25.9004	25.5997	25.4163	24.5957	24.7773	24.6898	24.6576	25.0407	7	7	7	30.6	30.6	30.6	28.048	0	15.79	552510000	23	Q96DG6	Q96DG6	Carboxymethylenebutenolidase homolog	CMBL	Q96DG6	7	7
Q9UHD1;E9PHZ2;E9PPQ5;E9PIZ4;E9PSD5;E9PL00;E9PIF7	Q9UHD1;E9PHZ2	Cysteine and histidine-rich domain-containing protein 1	CHORDC1	Q9UHD1	22	7.22774e+08	4.78026e+08	1.512	4.5994e-05	0.59906	0.826448	7.3253e+08	7.0601e+08	6.8544e+08	7.7989e+08	7.1e+08	4.4862e+08	5.1446e+08	4.7309e+08	4.3158e+08	5.2238e+08	29.4483	29.3951	29.3525	29.5387	29.4032	28.7409	28.9385	28.8175	28.6851	28.9605	22	22	22	61.7	61.7	61.7	37.489	0	230.07	8279500000	177	Q9UHD1;E9PHZ2;E9PPQ5;E9PIZ4;E9PSD5;E9PL00;E9PIF7	Q9UHD1;E9PHZ2	Cysteine and histidine-rich domain-containing protein 1	CHORDC1	Q9UHD1	22;11;10;9;9;4;1	22;11;10;9;9;4;1
P05023;M0R116;A0A0A0MT26;P13637;B1AKY9;P50993;H0Y7C1;Q5TC01;Q5TC02;E9PRA5;P20648;P54707;M0QXF2;Q5TC05	P05023	Sodium/potassium-transporting ATPase subunit alpha-1	ATP1A1	P05023	43	1.86094e+09	2.48672e+09	0.748352	4.64439e-05	-0.41948	0.694668	1.9899e+09	1.8767e+09	1.6957e+09	1.8983e+09	1.8441e+09	2.3772e+09	2.6055e+09	2.4985e+09	2.5141e+09	2.4383e+09	30.89	30.8056	30.6592	30.8221	30.7803	31.1466	31.2789	31.2184	31.2274	31.1832	49	49	43	45.7	45.7	40.5	112.89	0	323.31	30852000000	489	P05023;M0R116;A0A0A0MT26;P13637;B1AKY9;P50993;H0Y7C1;Q5TC01;Q5TC02;E9PRA5;P20648;P54707;M0QXF2;Q5TC05	P05023	Sodium/potassium-transporting ATPase subunit alpha-1	ATP1A1	P05023	49;15;15;15;13;13;11;5;4;3;3;3;2;1	49;15;15;15;13;13;11;5;4;3;3;3;2;1
P50452;A0A1B0GU38;C9JVA8;H7BXK7;C9JTJ8;C9J7N5;A0A0C4DGW9;O75830	P50452;A0A1B0GU38	Serpin B8	SERPINB8	P50452	11	1.41716e+08	1.11332e+08	1.27291	4.66673e-05	0.347467	0.450712	1.4557e+08	1.4043e+08	1.4921e+08	1.4295e+08	1.3042e+08	1.0729e+08	1.1513e+08	1.0669e+08	1.1206e+08	1.1549e+08	27.1171	27.0653	27.1528	27.0909	26.9586	26.6769	26.7787	26.6688	26.7397	26.7832	13	11	11	35.8	31	31	42.766	0	59.859	1759200000	46	P50452;A0A1B0GU38;C9JVA8;H7BXK7;C9JTJ8;C9J7N5;A0A0C4DGW9;O75830	P50452;A0A1B0GU38	Serpin B8	SERPINB8	P50452	13;7;6;6;3;1;1;1	11;5;5;4;2;0;0;0
H0YMB3;A0A087WWM4;F8WAN9;Q9P2T1;H0YLV5;H0YNJ6;H0YK13;H0YLB8;H0YNH0;H0YNS9;H0YK71;H0YN22;H0YMR9;H0YMV5;A0A0B4J281;H0YMG3;H0YMW6;H0YL68;H0YKE1	H0YMB3;A0A087WWM4;F8WAN9;Q9P2T1;H0YLV5;H0YNJ6	GMP reductase;GMP reductase 2	GMPR2	H0YMB3	10	2.0072e+08	1.43748e+08	1.39633	4.7904e-05	0.480544	0.649452	2.2035e+08	1.8269e+08	2.0002e+08	2.0745e+08	1.9309e+08	1.5189e+08	1.3636e+08	1.4514e+08	1.5081e+08	1.3454e+08	27.7152	27.4448	27.5756	27.6282	27.5247	27.1785	27.0228	27.1129	27.1682	27.0035	12	12	10	38.4	38.4	33	33.921	0	86.508	2397900000	41	H0YMB3;A0A087WWM4;F8WAN9;Q9P2T1;H0YLV5;H0YNJ6;H0YK13;H0YLB8;H0YNH0;H0YNS9;H0YK71;H0YN22;H0YMR9;H0YMV5;A0A0B4J281;H0YMG3;H0YMW6;H0YL68;H0YKE1	H0YMB3;A0A087WWM4;F8WAN9;Q9P2T1;H0YLV5;H0YNJ6	GMP reductase;GMP reductase 2	GMPR2	H0YMB3	12;12;12;12;11;10;5;5;5;4;4;3;3;3;2;2;2;1;1	12;12;12;12;11;10;5;5;5;4;4;3;3;3;2;2;2;1;1
Q92896;H3BM42;H3BQU9;H3BQT1;H3BRD8	Q92896;H3BM42	Golgi apparatus protein 1	GLG1	Q92896	34	4.41158e+08	3.3004e+08	1.33668	4.85131e-05	0.418121	0.556228	4.5589e+08	4.0008e+08	4.5661e+08	4.6388e+08	4.2933e+08	3.2353e+08	3.6119e+08	3.2178e+08	3.2674e+08	3.1696e+08	28.7641	28.5757	28.7664	28.7892	28.6775	28.2693	28.4282	28.2615	28.2836	28.2397	34	34	34	33	33	33	134.55	0	213.53	5383000000	179	Q92896;H3BM42;H3BQU9;H3BQT1;H3BRD8	Q92896;H3BM42	Golgi apparatus protein 1	GLG1	Q92896	34;23;7;3;3	34;23;7;3;3
P54687;F5H2F2;A0A087WYF2	P54687	Branched-chain-amino-acid aminotransferase, cytosolic	BCAT1	P54687	16	2.4219e+08	4.6999e+08	0.515309	4.92423e-05	-0.962368	1.50543	2.7785e+08	2.4857e+08	2.0788e+08	2.0626e+08	2.7039e+08	5.1716e+08	4.9154e+08	4.621e+08	3.9748e+08	4.8167e+08	28.0497	27.8891	27.6312	27.6199	28.0105	28.946	28.8727	28.7836	28.5663	28.8435	16	16	16	43.8	43.8	43.8	42.966	0	109.98	5101400000	103	P54687;F5H2F2;A0A087WYF2	P54687	Branched-chain-amino-acid aminotransferase, cytosolic	BCAT1	P54687	16;6;6	16;6;6
P53396;K7EIE7;K7ESG8	P53396	ATP-citrate synthase	ACLY	P53396	73	3.84108e+09	5.23566e+09	0.733638	5.25967e-05	-0.448319	0.737737	4.0809e+09	3.6503e+09	3.5945e+09	3.8758e+09	4.0039e+09	5.17081e+09	5.3604e+09	5.3842e+09	5.12279e+09	5.14009e+09	31.9262	31.7654	31.7431	31.8518	31.8988	32.2677	32.3197	32.3261	32.2543	32.2591	73	73	73	58	58	58	120.84	0	323.31	65028000000	894	P53396;K7EIE7;K7ESG8	P53396	ATP-citrate synthase	ACLY	P53396	73;10;7	73;10;7
P12004	P12004	Proliferating cell nuclear antigen	PCNA	P12004	19	1.6733e+09	2.6102e+09	0.641062	5.47671e-05	-0.644081	1.03009	1.6717e+09	1.5684e+09	1.5533e+09	1.7321e+09	1.841e+09	2.6122e+09	2.6948e+09	2.5484e+09	2.5631e+09	2.6325e+09	30.6387	30.5466	30.5327	30.6899	30.7778	31.2826	31.3275	31.2469	31.2552	31.2938	19	19	19	64	64	64	28.768	0	213.51	30401000000	259	P12004	P12004	Proliferating cell nuclear antigen	PCNA	P12004	19	19
Q15717;M0QZR9;M0R055;B1APY9;B1APY8;A0A0A0MRX1;A0A0R4J2E6;Q12926;P26378;B1AM48	Q15717;M0QZR9	ELAV-like protein 1	ELAVL1	Q15717	24	1.28258e+09	9.57956e+08	1.33887	5.52282e-05	0.419736	0.55864	1.2801e+09	1.2165e+09	1.2888e+09	1.2383e+09	1.3892e+09	9.54e+08	9.2563e+08	9.7205e+08	9.6931e+08	9.6879e+08	30.2536	30.1801	30.2634	30.2057	30.3716	29.8294	29.7859	29.8565	29.8524	29.8516	24	24	24	74.5	74.5	74.5	36.091	0	184.91	15486000000	246	Q15717;M0QZR9;M0R055;B1APY9;B1APY8;A0A0A0MRX1;A0A0R4J2E6;Q12926;P26378;B1AM48	Q15717;M0QZR9	ELAV-like protein 1	ELAVL1	Q15717	24;12;5;2;2;2;2;2;2;1	24;12;5;2;2;2;2;2;2;1
P11766;H0YAG8;D6RFE4;D6R9G2;D6RAY0	P11766	Alcohol dehydrogenase class-3	ADH5	P11766	17	1.47732e+09	1.16816e+09	1.26466	5.52983e-05	0.337975	0.436535	1.3847e+09	1.4198e+09	1.5107e+09	1.5014e+09	1.57e+09	1.1634e+09	1.1885e+09	1.1748e+09	1.2109e+09	1.1032e+09	30.3669	30.403	30.4926	30.4837	30.5481	30.1157	30.1465	30.1298	30.1734	30.039	17	17	17	55.6	55.6	55.6	39.724	0	165.43	18399000000	251	P11766;H0YAG8;D6RFE4;D6R9G2;D6RAY0	P11766	Alcohol dehydrogenase class-3	ADH5	P11766	17;8;4;3;2	17;8;4;3;2
Q5T9B7;P00568;H0Y4J6;H0YID2;Q9Y6K8	Q5T9B7;P00568;H0Y4J6	Adenylate kinase isoenzyme 1	AK1	Q5T9B7	17	3.10808e+08	5.36764e+08	0.57904	5.59659e-05	-0.79328	1.25291	3.5967e+08	2.9327e+08	3.0071e+08	3.2861e+08	2.7178e+08	5.1869e+08	5.7258e+08	5.1196e+08	5.6643e+08	5.1416e+08	28.4221	28.1277	28.1638	28.2918	28.0179	28.9503	29.0929	28.9315	29.0773	28.9376	17	17	17	76.7	76.7	76.7	23.411	0	94.699	6035600000	107	Q5T9B7;P00568;H0Y4J6;H0YID2;Q9Y6K8	Q5T9B7;P00568;H0Y4J6	Adenylate kinase isoenzyme 1	AK1	Q5T9B7	17;17;9;5;1	17;17;9;5;1
M0QXB4;O14579;M0R061	M0QXB4;O14579	Coatomer subunit epsilon	COPE	M0QXB4	9	9.00162e+07	6.42788e+07	1.4004	5.68522e-05	0.484693	0.655649	8.2223e+07	9.8874e+07	8.493e+07	9.1161e+07	9.2893e+07	6.6842e+07	6.1985e+07	6.5461e+07	5.9038e+07	6.8068e+07	26.293	26.5591	26.3398	26.4419	26.4691	25.9943	25.8854	25.9641	25.8151	26.0205	9	9	9	42	42	42	36.923	0	79.495	1075700000	49	M0QXB4;O14579;M0R061	M0QXB4;O14579	Coatomer subunit epsilon	COPE	M0QXB4	9;9;4	9;9;4
Q7Z2Z2;H0YK75	Q7Z2Z2	Elongation factor Tu GTP-binding domain-containing protein 1	EFTUD1	Q7Z2Z2	17	1.20874e+08	6.33706e+07	1.90741	5.72857e-05	0.925746	1.31433	1.4956e+08	1.0284e+08	1.1391e+08	1.1436e+08	1.237e+08	6.9858e+07	6.793e+07	5.7024e+07	6.5635e+07	5.6406e+07	27.1561	26.6158	26.7633	26.769	26.8823	26.0579	26.0175	25.7651	25.968	25.7493	17	17	17	16.2	16.2	16.2	125.43	0	39.294	1258200000	51	Q7Z2Z2;H0YK75	Q7Z2Z2	Elongation factor Tu GTP-binding domain-containing protein 1	EFTUD1	Q7Z2Z2	17;1	17;1
P48047;H7C0C1;H7C086;H7C068	P48047;H7C0C1	ATP synthase subunit O, mitochondrial	ATP5O	P48047	11	2.62926e+08	1.74098e+08	1.51022	5.77171e-05	0.592856	0.817182	2.6705e+08	2.8563e+08	2.7769e+08	2.5753e+08	2.2673e+08	1.7884e+08	1.8209e+08	1.601e+08	1.6312e+08	1.8634e+08	27.9925	28.0896	28.0489	27.9402	27.7564	27.4141	27.4401	27.2544	27.2814	27.4734	11	11	11	59.2	59.2	59.2	23.277	0	36.377	3004700000	60	P48047;H7C0C1;H7C086;H7C068	P48047;H7C0C1	ATP synthase subunit O, mitochondrial	ATP5O	P48047	11;8;3;3	11;8;3;3
Q14195;H0YBT4;D6RF19;H0YB87	Q14195	Dihydropyrimidinase-related protein 3	DPYSL3	Q14195	27	7.33086e+08	1.19686e+09	0.612508	5.97119e-05	-0.711506	1.13079	8.64849e+08	7.1142e+08	6.6757e+08	7.2021e+08	7.0138e+08	1.2721e+09	1.1767e+09	1.1055e+09	1.2148e+09	1.2152e+09	29.6879	29.4061	29.3143	29.4238	29.3856	30.2446	30.1321	30.0421	30.1781	30.1785	35	29	27	79.5	69.6	68.2	61.963	0	223.62	13954000000	231	Q14195;H0YBT4;D6RF19;H0YB87	Q14195	Dihydropyrimidinase-related protein 3	DPYSL3	Q14195	35;12;5;2	29;9;2;2
A0A0G2JN29;A0A087X117;Q15155;J3KN36;P69849;Q5JPE7;A0A0G2JP90;A0A087WW46;A0A087WTD5;H3BUC9;H3BPS9;I3L0Q6;H3BTW1	A0A0G2JN29;A0A087X117;Q15155;J3KN36;P69849;Q5JPE7;A0A0G2JP90;A0A087WW46	Nodal modulator 1;Nodal modulator 3;Nodal modulator 2	NOMO1;NOMO3;NOMO2	A0A0G2JN29	32	3.31526e+08	2.63012e+08	1.2605	5.99484e-05	0.333487	0.429833	3.4269e+08	3.0792e+08	3.4203e+08	3.2007e+08	3.4492e+08	2.692e+08	2.551e+08	2.6488e+08	2.4955e+08	2.7633e+08	28.3523	28.198	28.3495	28.2538	28.3617	28.0041	27.9265	27.9808	27.8948	28.0418	32	32	32	37.7	37.7	37.7	139.54	0	156.28	4142300000	161	A0A0G2JN29;A0A087X117;Q15155;J3KN36;P69849;Q5JPE7;A0A0G2JP90;A0A087WW46;A0A087WTD5;H3BUC9;H3BPS9;I3L0Q6;H3BTW1	A0A0G2JN29;A0A087X117;Q15155;J3KN36;P69849;Q5JPE7;A0A0G2JP90;A0A087WW46	Nodal modulator 1;Nodal modulator 3;Nodal modulator 2	NOMO1;NOMO3;NOMO2	A0A0G2JN29	32;32;32;31;31;31;27;27;6;3;3;2;2	32;32;32;31;31;31;27;27;6;3;3;2;2
P13797;A0A0A0MSQ0;U3KQI3;H7C4N2;F2Z2Z9;P13796;Q5TBN3	P13797;A0A0A0MSQ0	Plastin-3	PLS3	P13797	52	3.15192e+09	2.4944e+09	1.2636	6.01871e-05	0.336626	0.434521	2.9471e+09	3.1233e+09	3.2899e+09	3.0969e+09	3.3024e+09	2.4446e+09	2.5022e+09	2.4548e+09	2.4692e+09	2.6012e+09	31.4566	31.5404	31.6154	31.5282	31.6209	31.187	31.2206	31.193	31.2014	31.2765	55	55	52	79.2	79.2	75.9	70.81	0	323.31	39166000000	568	P13797;A0A0A0MSQ0;U3KQI3;H7C4N2;F2Z2Z9;P13796;Q5TBN3	P13797;A0A0A0MSQ0	Plastin-3	PLS3	P13797	55;48;18;13;5;5;3	55;48;18;13;5;5;3
Q9Y5S2;H0YLY0	Q9Y5S2;H0YLY0	Serine/threonine-protein kinase MRCK beta	CDC42BPB	Q9Y5S2	23	9.58506e+07	1.66452e+08	0.575845	6.05129e-05	-0.790963	1.24945	1.0565e+08	8.9727e+07	9.03631e+07	9.72489e+07	9.6264e+07	1.491e+08	1.663e+08	1.5671e+08	2.0068e+08	1.5947e+08	26.6547	26.419	26.4292	26.5352	26.5205	27.1517	27.3092	27.2235	27.5803	27.2487	24	24	23	19.3	19.3	18.9	194.31	0	87.386	1880400000	83	Q9Y5S2;H0YLY0	Q9Y5S2;H0YLY0	Serine/threonine-protein kinase MRCK beta	CDC42BPB	Q9Y5S2	24;14	24;14
Q53TN4	Q53TN4	Cytochrome b reductase 1	CYBRD1	Q53TN4	6	8.36846e+07	3.0193e+07	2.77166	6.08954e-05	1.46641	2.12178	1.1108e+08	6.8599e+07	8.1949e+07	9.1218e+07	6.5577e+07	3.5234e+07	2.1288e+07	3.5064e+07	2.982e+07	2.9559e+07	26.727	26.0317	26.2882	26.4428	25.9667	25.0705	24.3435	25.0635	24.8298	24.8171	6	6	6	20.3	20.3	20.3	31.641	0	44.307	774910000	25	Q53TN4	Q53TN4	Cytochrome b reductase 1	CYBRD1	Q53TN4	6	6
O15126;A0A087WXB0;A0A087WZA6;A0A087WTX8;A0A087WU14	O15126;A0A087WXB0;A0A087WZA6	Secretory carrier-associated membrane protein 1	SCAMP1	O15126	6	1.16018e+08	8.82884e+07	1.31408	6.10016e-05	0.395028	0.52174	1.102e+08	1.1525e+08	1.1429e+08	1.1595e+08	1.244e+08	8.3098e+07	8.308e+07	8.8577e+07	9.1191e+07	9.54961e+07	26.7155	26.7802	26.7681	26.7889	26.8904	26.3083	26.308	26.4004	26.4424	26.5089	6	6	6	32	32	32	37.92	0	54.813	1421700000	51	O15126;A0A087WXB0;A0A087WZA6;A0A087WTX8;A0A087WU14	O15126;A0A087WXB0;A0A087WZA6	Secretory carrier-associated membrane protein 1	SCAMP1	O15126	6;5;3;2;2	6;5;3;2;2
P05783;F8VZY9;CON__H-INV:HIT000015463	P05783;F8VZY9	Keratin, type I cytoskeletal 18	KRT18	P05783	47	1.76614e+10	2.38228e+10	0.741366	6.22104e-05	-0.432388	0.713944	1.8406e+10	1.7761e+10	1.6658e+10	1.6369e+10	1.9113e+10	2.4818e+10	2.4856e+10	2.4023e+10	2.1624e+10	2.3793e+10	34.0995	34.048	33.9555	33.9302	34.1538	34.5307	34.5329	34.4837	34.3319	34.4698	68	65	47	97	97	85.3	48.057	0	323.31	305930000000	2279	P05783;F8VZY9;CON__H-INV:HIT000015463	P05783;F8VZY9	Keratin, type I cytoskeletal 18	KRT18	P05783	68;63;6	65;60;6
P08572	P08572	Collagen alpha-2(IV) chain;Canstatin	COL4A2	P08572	7	7.88568e+07	3.50588e+07	2.24927	6.28871e-05	1.17941	1.69315	8.164e+07	6.9643e+07	6.9971e+07	8.2725e+07	9.0305e+07	2.6393e+07	4.008e+07	3.9429e+07	3.1851e+07	3.7541e+07	26.2828	26.0535	26.0603	26.3018	26.4283	24.6537	25.2564	25.2328	24.9248	25.162	7	7	7	6.8	6.8	6.8	167.55	0	79.28	773820000	22	P08572	P08572	Collagen alpha-2(IV) chain;Canstatin	COL4A2	P08572	7	7
B4DR80;Q9Y6E0;H0Y630;Q5JV98;Q5JV99	B4DR80;Q9Y6E0;H0Y630;Q5JV98	Serine/threonine-protein kinase 24;Serine/threonine-protein kinase 24 36 kDa subunit;Serine/threonine-protein kinase 24 12 kDa subunit	STK24	B4DR80	8	2.43684e+08	1.83948e+08	1.32474	6.35862e-05	0.404778	0.536302	2.6769e+08	2.4149e+08	2.3629e+08	2.4675e+08	2.262e+08	1.9933e+08	1.7869e+08	1.77e+08	1.839e+08	1.8082e+08	27.996	27.8474	27.816	27.8785	27.753	27.5706	27.4129	27.3992	27.4543	27.43	12	12	8	31.8	31.8	22.3	45.835	0	119.08	2921800000	83	B4DR80;Q9Y6E0;H0Y630;Q5JV98;Q5JV99	B4DR80;Q9Y6E0;H0Y630;Q5JV98	Serine/threonine-protein kinase 24;Serine/threonine-protein kinase 24 36 kDa subunit;Serine/threonine-protein kinase 24 12 kDa subunit	STK24	B4DR80	12;11;9;7;3	12;11;9;7;3
A0AVT1;H0Y8S8;H0Y9U5	A0AVT1	Ubiquitin-like modifier-activating enzyme 6	UBA6	A0AVT1	53	1.12672e+09	8.01554e+08	1.40567	6.52064e-05	0.489494	0.662819	1.0283e+09	1.161e+09	1.119e+09	1.0747e+09	1.2506e+09	8.5864e+08	8.2559e+08	7.9196e+08	7.7569e+08	7.5589e+08	29.9376	30.1127	30.0596	30.0013	30.22	29.6775	29.6208	29.5609	29.5309	29.4936	53	53	53	56.8	56.8	56.8	117.97	0	265.93	13278000000	317	A0AVT1;H0Y8S8;H0Y9U5	A0AVT1	Ubiquitin-like modifier-activating enzyme 6	UBA6	A0AVT1	53;15;4	53;15;4
P29401;A0A0B4J1R6;E9PFF2;F8W888;F8WAX4	P29401;A0A0B4J1R6;E9PFF2	Transketolase	TKT	P29401	44	8.3375e+09	9.52252e+09	0.875556	6.5948e-05	-0.191727	0.354536	8.6165e+09	8.0923e+09	8.20639e+09	8.21771e+09	8.5546e+09	9.71939e+09	9.8854e+09	9.3994e+09	9.3429e+09	9.2655e+09	33.0045	32.9139	32.9341	32.9361	32.9941	33.1782	33.2027	33.1299	33.1212	33.1092	44	44	44	69.8	69.8	69.8	67.877	0	323.31	127110000000	1026	P29401;A0A0B4J1R6;E9PFF2;F8W888;F8WAX4	P29401;A0A0B4J1R6;E9PFF2	Transketolase	TKT	P29401	44;36;22;8;3	44;36;22;8;3
P50454;E9PPV6;E9PR70;E9PK86;E9PMI5;E9PNX1;E9PKH2;E9PIG2;E9PRS3;E9PQ34;E9PJH8;E9PLA6;H0YEP8	P50454;E9PPV6;E9PR70;E9PK86;E9PMI5	Serpin H1	SERPINH1	P50454	35	5.77802e+09	2.79406e+09	2.06797	6.70228e-05	1.03891	1.48333	5.36811e+09	5.97029e+09	5.3795e+09	5.0062e+09	7.166e+09	2.9304e+09	2.7705e+09	2.8364e+09	2.5049e+09	2.9281e+09	32.3218	32.4752	32.3248	32.2211	32.7385	31.4485	31.3675	31.4014	31.2221	31.4473	35	35	35	70.6	70.6	70.6	46.44	0	323.31	60771000000	808	P50454;E9PPV6;E9PR70;E9PK86;E9PMI5;E9PNX1;E9PKH2;E9PIG2;E9PRS3;E9PQ34;E9PJH8;E9PLA6;H0YEP8	P50454;E9PPV6;E9PR70;E9PK86;E9PMI5	Serpin H1	SERPINH1	P50454	35;27;26;21;21;17;16;13;13;11;10;3;2	35;27;26;21;21;17;16;13;13;11;10;3;2
P31939;H7C1S2;C9JLK0;F8WEF0	P31939	Bifunctional purine biosynthesis protein PURH;Phosphoribosylaminoimidazolecarboxamide formyltransferase;IMP cyclohydrolase	ATIC	P31939	45	2.09662e+09	1.57372e+09	1.33227	6.80415e-05	0.412962	0.548524	2.3392e+09	2.0188e+09	2.0199e+09	2.013e+09	2.0922e+09	1.6374e+09	1.6578e+09	1.4699e+09	1.5891e+09	1.5144e+09	31.1234	30.9109	30.9116	30.9067	30.9624	30.6088	30.6266	30.4531	30.5656	30.4961	45	45	45	82.9	82.9	82.9	64.615	0	323.31	25326000000	436	P31939;H7C1S2;C9JLK0;F8WEF0	P31939	Bifunctional purine biosynthesis protein PURH;Phosphoribosylaminoimidazolecarboxamide formyltransferase;IMP cyclohydrolase	ATIC	P31939	45;16;12;6	45;16;12;6
K7ELL7;P14314;K7EPW7;A0A0C4DGP4;K7EKX1;K7EJ70;K7EIP3	K7ELL7;P14314	Glucosidase 2 subunit beta	PRKCSH	K7ELL7	34	2.12018e+09	1.33666e+09	1.58618	6.89299e-05	0.667076	0.928024	1.8051e+09	2.1843e+09	2.2724e+09	2.1623e+09	2.1768e+09	1.2125e+09	1.2937e+09	1.4447e+09	1.5172e+09	1.2152e+09	30.7494	31.0245	31.0816	31.0099	31.0196	30.1753	30.2689	30.4281	30.4988	30.1785	34	34	34	60.4	60.4	60.4	60.192	0	323.31	23862000000	333	K7ELL7;P14314;K7EPW7;A0A0C4DGP4;K7EKX1;K7EJ70;K7EIP3	K7ELL7;P14314	Glucosidase 2 subunit beta	PRKCSH	K7ELL7	34;32;13;10;6;6;1	34;32;13;10;6;6;1
Q9BVC6	Q9BVC6	Transmembrane protein 109	TMEM109	Q9BVC6	6	3.9054e+08	1.81396e+08	2.15297	6.91769e-05	1.11609	1.5986	4.0416e+08	3.8658e+08	3.4309e+08	4.5419e+08	3.6468e+08	2.0143e+08	1.5086e+08	2.1713e+08	1.8788e+08	1.4968e+08	28.5904	28.5262	28.354	28.7587	28.4421	27.5857	27.1686	27.694	27.4852	27.1573	6	6	6	16.5	16.5	16.5	26.21	0	38.704	3841400000	37	Q9BVC6	Q9BVC6	Transmembrane protein 109	TMEM109	Q9BVC6	6	6
Q86TI2;M0R2A8;M0R3C4;M0R2G6;M0QXG6;M0R0I1;M0R1L4;M0QXI5	Q86TI2	Dipeptidyl peptidase 9	DPP9	Q86TI2	10	9.39538e+07	6.15e+07	1.5277	6.97944e-05	0.608314	0.840267	1.052e+08	9.1934e+07	8.658e+07	9.7886e+07	8.8169e+07	6.1953e+07	6.3405e+07	6.3514e+07	5.8854e+07	5.9774e+07	26.6486	26.4541	26.3675	26.5446	26.3938	25.8847	25.9181	25.9206	25.8106	25.833	10	10	10	14.4	14.4	14.4	98.262	0	55.033	1082200000	28	Q86TI2;M0R2A8;M0R3C4;M0R2G6;M0QXG6;M0R0I1;M0R1L4;M0QXI5	Q86TI2	Dipeptidyl peptidase 9	DPP9	Q86TI2	10;4;2;2;1;1;1;1	10;4;2;2;1;1;1;1
J3KMY5;G3V3E8;E7EMS2;G3V3D1;P61916;G3V2V8;H0YIZ1	J3KMY5;G3V3E8;E7EMS2;G3V3D1;P61916;G3V2V8;H0YIZ1	Epididymal secretory protein E1	NPC2	J3KMY5	9	5.97034e+08	8.80762e+08	0.677861	7.03262e-05	-0.562314	0.90798	5.2383e+08	6.4165e+08	6.3359e+08	5.6415e+08	6.2195e+08	8.3626e+08	8.429e+08	9.40909e+08	9.5883e+08	8.2491e+08	28.9645	29.2572	29.239	29.0715	29.2122	29.6394	29.6508	29.8095	29.8367	29.6197	9	9	9	60.1	60.1	60.1	16.23	0	69.182	10446000000	129	J3KMY5;G3V3E8;E7EMS2;G3V3D1;P61916;G3V2V8;H0YIZ1	J3KMY5;G3V3E8;E7EMS2;G3V3D1;P61916;G3V2V8;H0YIZ1	Epididymal secretory protein E1	NPC2	J3KMY5	9;9;9;9;9;7;7	9;9;9;9;9;7;7
Q9C0C2;E9PKK0;E9PKE7	Q9C0C2	182 kDa tankyrase-1-binding protein	TNKS1BP1	Q9C0C2	55	5.44992e+08	3.54246e+08	1.53846	7.08112e-05	0.619158	0.856462	6.4329e+08	5.1312e+08	5.3722e+08	5.1134e+08	5.1999e+08	3.4889e+08	3.4306e+08	3.2172e+08	3.9454e+08	3.6302e+08	29.2609	28.9347	29.0009	28.9297	28.9539	28.3782	28.3539	28.2612	28.5556	28.4355	55	55	55	41.9	41.9	41.9	181.79	0	323.31	6177800000	204	Q9C0C2;E9PKK0;E9PKE7	Q9C0C2	182 kDa tankyrase-1-binding protein	TNKS1BP1	Q9C0C2	55;5;3	55;5;3
Q16222;A0A087X226	Q16222	UDP-N-acetylhexosamine pyrophosphorylase;UDP-N-acetylgalactosamine pyrophosphorylase;UDP-N-acetylglucosamine pyrophosphorylase	UAP1	Q16222	25	9.17212e+08	1.38744e+09	0.661082	7.23455e-05	-0.599933	0.964161	1.0337e+09	8.6105e+08	8.6099e+08	9.1981e+08	9.1051e+08	1.398e+09	1.4464e+09	1.3678e+09	1.383e+09	1.342e+09	29.9452	29.6815	29.6814	29.7768	29.7621	30.3807	30.4298	30.3492	30.3652	30.3217	27	27	25	56.3	56.3	52.3	58.768	0	314.27	16382000000	255	Q16222;A0A087X226	Q16222	UDP-N-acetylhexosamine pyrophosphorylase;UDP-N-acetylgalactosamine pyrophosphorylase;UDP-N-acetylglucosamine pyrophosphorylase	UAP1	Q16222	27;1	27;1
O60506;F6UXX1	O60506	Heterogeneous nuclear ribonucleoprotein Q	SYNCRIP	O60506	9	2.54132e+09	2.97886e+09	0.853118	7.31512e-05	-0.22909	0.410334	2.5235e+09	2.4931e+09	2.6767e+09	2.5532e+09	2.4601e+09	2.8764e+09	3.038e+09	2.9648e+09	3.1251e+09	2.89e+09	31.2328	31.2153	31.3178	31.2497	31.1961	31.4216	31.5005	31.4653	31.5413	31.4284	43	43	9	64.2	64.2	21.3	69.602	0	323.31	38713000000	466	O60506;F6UXX1	O60506	Heterogeneous nuclear ribonucleoprotein Q	SYNCRIP	O60506	43;15	43;15
Q53GQ0;A0A1B0GV93;A0A1B0GVY6;E9PI21	Q53GQ0;A0A1B0GV93;A0A1B0GVY6	Very-long-chain 3-oxoacyl-CoA reductase	HSD17B12	Q53GQ0	17	4.7015e+08	2.87662e+08	1.63438	7.36074e-05	0.707955	0.989074	5.5242e+08	4.331e+08	4.221e+08	4.8435e+08	4.5878e+08	3.0161e+08	3.2992e+08	2.8163e+08	2.5297e+08	2.7218e+08	29.0412	28.6901	28.653	28.8515	28.7732	28.1681	28.2975	28.0692	27.9144	28.02	17	17	17	47.1	47.1	47.1	34.324	0	49.551	5185900000	87	Q53GQ0;A0A1B0GV93;A0A1B0GVY6;E9PI21	Q53GQ0;A0A1B0GV93;A0A1B0GVY6	Very-long-chain 3-oxoacyl-CoA reductase	HSD17B12	Q53GQ0	17;11;10;6	17;11;10;6
O00764;F2Z2Y4;A8MV33	O00764;F2Z2Y4	Pyridoxal kinase	PDXK	O00764	11	1.29836e+08	1.93106e+08	0.672356	7.40386e-05	-0.575412	0.927541	1.3158e+08	1.2465e+08	1.4586e+08	1.2017e+08	1.2692e+08	2.0152e+08	1.904e+08	1.8646e+08	1.9164e+08	1.9551e+08	26.9714	26.8933	27.12	26.8405	26.9193	27.5863	27.5045	27.4743	27.5138	27.5427	11	11	11	39.1	39.1	39.1	35.102	0	79.335	2281300000	70	O00764;F2Z2Y4;A8MV33	O00764;F2Z2Y4	Pyridoxal kinase	PDXK	O00764	11;9;2	11;9;2
Q99661;Q5JR91;Q5JR89	Q99661;Q5JR91	Kinesin-like protein KIF2C;Kinesin-like protein	KIF2C	Q99661	9	3.14102e+07	6.30318e+07	0.498323	7.41108e-05	-1.00826	1.57396	3.063e+07	2.892e+07	3.3976e+07	3.8201e+07	2.5324e+07	5.2921e+07	6.1886e+07	7.2332e+07	7.1091e+07	5.6929e+07	24.8684	24.7856	25.018	25.1871	24.594	25.6573	25.8831	26.1081	26.0832	25.7627	10	9	9	16.7	15.4	15.4	81.312	0	24.871	681060000	31	Q99661;Q5JR91;Q5JR89	Q99661;Q5JR91	Kinesin-like protein KIF2C;Kinesin-like protein	KIF2C	Q99661	10;5;2	9;5;2
O95786;A2A376	O95786;A2A376	Probable ATP-dependent RNA helicase DDX58	DDX58	O95786	21	1.81382e+08	1.2727e+08	1.42517	7.49912e-05	0.509565	0.692794	1.6068e+08	1.7349e+08	1.8952e+08	1.9661e+08	1.8661e+08	1.1762e+08	1.3265e+08	1.3246e+08	1.2037e+08	1.3325e+08	27.2596	27.3703	27.4978	27.5508	27.4755	26.8096	26.983	26.981	26.8429	26.9896	21	21	21	27.8	27.8	27.8	106.6	0	68.284	2186300000	72	O95786;A2A376	O95786;A2A376	Probable ATP-dependent RNA helicase DDX58	DDX58	O95786	21;17	21;17
P21266;A0A0A0MTN3;E9PLF1;E9PHN7;E9PHN6;Q5T8Q9;Q5T8R1;F6XZQ7;P46439;P28161	P21266;A0A0A0MTN3	Glutathione S-transferase Mu 3	GSTM3	P21266	10	1.61576e+08	8.4648e+07	1.9088	7.76341e-05	0.939093	1.33426	1.5526e+08	1.6783e+08	1.4395e+08	1.8751e+08	1.5333e+08	8.3886e+07	6.8452e+07	9.27679e+07	9.9998e+07	7.8136e+07	27.2101	27.3224	27.101	27.4824	27.1921	26.3219	26.0286	26.4671	26.5754	26.2195	10	10	10	46.7	46.7	46.7	26.559	0	40.682	1674000000	35	P21266;A0A0A0MTN3;E9PLF1;E9PHN7;E9PHN6;Q5T8Q9;Q5T8R1;F6XZQ7;P46439;P28161	P21266;A0A0A0MTN3	Glutathione S-transferase Mu 3	GSTM3	P21266	10;9;1;1;1;1;1;1;1;1	10;9;1;1;1;1;1;1;1;1
Q9UDY4;C9JUL4	Q9UDY4	DnaJ homolog subfamily B member 4	DNAJB4	Q9UDY4	12	1.33722e+08	8.96526e+07	1.49156	7.83515e-05	0.579684	0.79751	1.3438e+08	1.3546e+08	1.2872e+08	1.2682e+08	1.4323e+08	9.35699e+07	7.7676e+07	9.5486e+07	9.44119e+07	8.7119e+07	27.0017	27.0133	26.9397	26.9182	27.0938	26.4795	26.211	26.5088	26.4925	26.3765	13	12	12	48.7	45.1	45.1	37.806	0	70.351	1537800000	49	Q9UDY4;C9JUL4	Q9UDY4	DnaJ homolog subfamily B member 4	DNAJB4	Q9UDY4	13;6	12;6
P27797;K7EJB9;K7EL50	P27797	Calreticulin	CALR	P27797	42	1.103e+10	7.54066e+09	1.46274	7.86121e-05	0.551202	0.754976	1.075e+10	1.1154e+10	1.1261e+10	1.029e+10	1.1695e+10	7.9381e+09	7.81411e+09	7.8793e+09	7.5725e+09	6.4993e+09	33.3236	33.3768	33.3906	33.2605	33.4452	32.8861	32.8634	32.8754	32.8181	32.5976	42	42	42	80.6	80.6	80.6	48.141	0	323.31	129940000000	1075	P27797;K7EJB9;K7EL50	P27797	Calreticulin	CALR	P27797	42;19;5	42;19;5
Q8IWA5;K7ESF5;K7EPV6;K7ER17;K7EMR2	Q8IWA5;K7ESF5;K7EPV6	Choline transporter-like protein 2	SLC44A2	Q8IWA5	10	2.08192e+08	1.02107e+08	2.03896	7.93254e-05	1.01911	1.45377	1.6225e+08	2.1215e+08	2.3035e+08	2.0262e+08	2.3359e+08	9.7173e+07	9.8738e+07	1.1216e+08	1.0821e+08	9.4254e+07	27.2736	27.6605	27.7793	27.5942	27.7994	26.5341	26.5571	26.741	26.6893	26.4901	10	10	10	11.5	11.5	11.5	80.123	0	18.307	2123000000	59	Q8IWA5;K7ESF5;K7EPV6;K7ER17;K7EMR2	Q8IWA5;K7ESF5;K7EPV6	Choline transporter-like protein 2	SLC44A2	Q8IWA5	10;6;5;3;1	10;6;5;3;1
Q9UNF1;Q5H909;Q5H907;A0A087X070;G5E9N2;Q12816	Q9UNF1;Q5H909;Q5H907	Melanoma-associated antigen D2	MAGED2	Q9UNF1	22	1.63212e+08	3.3994e+08	0.48012	8.22516e-05	-1.06594	1.66011	1.9457e+08	1.4718e+08	1.6856e+08	1.5667e+08	1.4908e+08	3.3873e+08	3.4387e+08	3.2876e+08	3.3703e+08	3.5131e+08	27.5357	27.133	27.3287	27.2232	27.1515	28.3356	28.3573	28.2925	28.3283	28.3882	23	23	22	48.3	48.3	46.4	64.953	0	277.28	3615300000	123	Q9UNF1;Q5H909;Q5H907;A0A087X070;G5E9N2;Q12816	Q9UNF1;Q5H909;Q5H907	Melanoma-associated antigen D2	MAGED2	Q9UNF1	23;22;18;2;2;2	23;22;18;2;2;2
O43809;H3BND3;H3BV41	O43809;H3BND3	Cleavage and polyadenylation specificity factor subunit 5	NUDT21	O43809	8	1.2725e+08	9.63776e+07	1.32033	8.27247e-05	0.401981	0.532125	1.335e+08	1.1886e+08	1.2357e+08	1.309e+08	1.2942e+08	9.6307e+07	1.0083e+08	9.46859e+07	8.7215e+07	1.0285e+08	26.9923	26.8247	26.8808	26.9639	26.9475	26.5211	26.5873	26.4966	26.3781	26.616	8	8	8	39.2	39.2	39.2	26.227	0	28.09	1549100000	46	O43809;H3BND3;H3BV41	O43809;H3BND3	Cleavage and polyadenylation specificity factor subunit 5	NUDT21	O43809	8;4;3	8;4;3
P54136;E5RJM9;E5RH09;E5RI24	P54136	Arginine--tRNA ligase, cytoplasmic	RARS	P54136	45	1.17926e+09	1.51482e+09	0.778482	8.37488e-05	-0.362434	0.609474	1.2013e+09	1.0793e+09	1.1629e+09	1.211e+09	1.2418e+09	1.4696e+09	1.5172e+09	1.4756e+09	1.5327e+09	1.579e+09	30.1619	30.0074	30.1151	30.1736	30.2098	30.4528	30.4988	30.4587	30.5134	30.5564	45	45	45	63.9	63.9	63.9	75.378	0	323.31	19084000000	401	P54136;E5RJM9;E5RH09;E5RI24	P54136	Arginine--tRNA ligase, cytoplasmic	RARS	P54136	45;9;8;1	45;9;8;1
Q9H0U4;E9PLD0;Q92928;P59190	Q9H0U4;E9PLD0	Ras-related protein Rab-1B	RAB1B	Q9H0U4	7	6.83384e+08	4.1929e+08	1.62986	8.53421e-05	0.709575	0.991493	7.3863e+08	6.8242e+08	6.251e+08	6.9688e+08	6.7389e+08	3.9266e+08	4.2185e+08	4.0096e+08	3.8102e+08	4.9996e+08	29.4603	29.3461	29.2195	29.3763	29.3279	28.5487	28.6522	28.5789	28.5053	28.8972	16	7	7	76.1	35.8	35.8	22.171	0	60.552	7998100000	134	Q9H0U4;E9PLD0;Q92928;P59190	Q9H0U4;E9PLD0	Ras-related protein Rab-1B	RAB1B	Q9H0U4	16;13;6;1	7;6;3;0
A0A0A0MR39;A0A0A0MQW0;Q9P2K5;A0A087WUT0;A0A0C4DGV1;H0YN19;H0YKS1;A0A087WWC8	A0A0A0MR39;A0A0A0MQW0;Q9P2K5;A0A087WUT0	Myelin expression factor 2	MYEF2	A0A0A0MR39	17	2.20418e+08	1.33108e+08	1.65593	8.5881e-05	0.732496	1.02572	2.1754e+08	2.0979e+08	2.3682e+08	2.261e+08	2.1184e+08	1.3757e+08	1.1963e+08	1.3913e+08	1.5085e+08	1.1836e+08	27.6967	27.6444	27.8192	27.7524	27.6584	27.0356	26.834	27.0519	27.1685	26.8186	17	17	17	34.7	34.7	34.7	64.149	0	59.24	2387300000	76	A0A0A0MR39;A0A0A0MQW0;Q9P2K5;A0A087WUT0;A0A0C4DGV1;H0YN19;H0YKS1;A0A087WWC8	A0A0A0MR39;A0A0A0MQW0;Q9P2K5;A0A087WUT0	Myelin expression factor 2	MYEF2	A0A0A0MR39	17;16;16;14;8;7;6;2	17;16;16;14;8;7;6;2
Q5T5C7;P49591	Q5T5C7;P49591	Serine--tRNA ligase, cytoplasmic	SARS	Q5T5C7	27	3.66626e+08	5.59608e+08	0.655148	8.67278e-05	-0.613496	0.984416	3.8204e+08	3.6403e+08	3.505e+08	3.2193e+08	4.1463e+08	5.4675e+08	5.6266e+08	5.2326e+08	5.5674e+08	6.0863e+08	28.5091	28.4395	28.3848	28.2622	28.6272	29.0263	29.0677	28.963	29.0524	29.181	27	27	27	55.8	55.8	55.8	61.312	0	155.88	6575700000	169	Q5T5C7;P49591	Q5T5C7;P49591	Serine--tRNA ligase, cytoplasmic	SARS	Q5T5C7	27;27	27;27
P51153;A0A087WWB9;M0R257;Q96E17	P51153;A0A087WWB9	Ras-related protein Rab-13	RAB13	P51153	11	2.27424e+08	1.74788e+08	1.30114	8.69159e-05	0.378825	0.497542	2.4105e+08	2.1581e+08	2.1136e+08	2.2773e+08	2.4117e+08	1.7613e+08	1.7762e+08	1.6349e+08	1.7169e+08	1.8501e+08	27.8448	27.6852	27.6551	27.7627	27.8455	27.3921	27.4042	27.2846	27.3552	27.463	15	14	11	65.5	60.1	56.2	22.774	0	57.388	2811200000	64	P51153;A0A087WWB9;M0R257;Q96E17	P51153;A0A087WWB9	Ras-related protein Rab-13	RAB13	P51153	15;9;1;1	14;9;1;1
P35221;G3XAM7;E5RIB1;E5RJ41;E5RGY7;E5RG03;E5RGY6;E5RHV7;E5RGD2;E5RJL0;E5RIE0;E5RJP7;E5RFM3;E5RFM5;H0YBB8;E5RFG3;E5RFK9;A0A087WZL6;E5RGU3;E5RHJ5;E5RJZ2;E5RGG4;E5RJ43;E5RGS1;E5RIT8;B9A010;Q9UI47	P35221;G3XAM7	Catenin alpha-1	CTNNA1	P35221	46	1.76776e+09	1.30646e+09	1.35309	8.71263e-05	0.437996	0.585909	1.7565e+09	1.7341e+09	1.8581e+09	1.7456e+09	1.7445e+09	1.2213e+09	1.3794e+09	1.2404e+09	1.4014e+09	1.2898e+09	30.7101	30.6915	30.7912	30.7011	30.7002	30.1858	30.3614	30.2082	30.3842	30.2645	57	57	46	74.9	74.9	61.9	100.07	0	323.31	21217000000	412	P35221;G3XAM7;E5RIB1;E5RJ41;E5RGY7;E5RG03;E5RGY6;E5RHV7;E5RGD2;E5RJL0;E5RIE0;E5RJP7;E5RFM3;E5RFM5;H0YBB8;E5RFG3;E5RFK9;A0A087WZL6;E5RGU3;E5RHJ5;E5RJZ2;E5RGG4;E5RJ43;E5RGS1;E5RIT8;B9A010;Q9UI47	P35221;G3XAM7	Catenin alpha-1	CTNNA1	P35221	57;51;14;10;8;8;7;6;6;5;5;5;4;4;4;3;3;2;2;2;1;1;1;1;1;1;1	57;51;14;10;8;8;7;6;6;5;5;5;4;4;4;3;3;2;2;2;1;1;1;1;1;1;1
O43854	O43854	EGF-like repeat and discoidin I-like domain-containing protein 3	EDIL3	O43854	10	1.19748e+08	7.66176e+07	1.56293	8.72247e-05	0.648008	0.899548	1.2537e+08	1.1316e+08	1.2971e+08	1.1858e+08	1.1192e+08	7.4247e+07	8.9717e+07	7.5878e+07	7.5607e+07	6.7639e+07	26.9016	26.7538	26.9507	26.8213	26.7379	26.1458	26.4189	26.1772	26.172	26.0114	10	10	10	25.8	25.8	25.8	53.764	0	26.497	1325200000	40	O43854	O43854	EGF-like repeat and discoidin I-like domain-containing protein 3	EDIL3	O43854	10	10
P35270	P35270	Sepiapterin reductase	SPR	P35270	8	3.56026e+07	2.70596e+07	1.31571	8.76222e-05	0.3967	0.524237	3.7994e+07	3.4003e+07	3.5988e+07	3.3519e+07	3.6509e+07	3.0108e+07	2.5871e+07	2.587e+07	2.6276e+07	2.7173e+07	25.1793	25.0192	25.101	24.9985	25.1217	24.8436	24.6248	24.6248	24.6472	24.6957	8	8	8	41	41	41	28.048	0	15.867	435570000	19	P35270	P35270	Sepiapterin reductase	SPR	P35270	8	8
Q12841;C9J5G4;H7C4W4	Q12841;C9J5G4	Follistatin-related protein 1	FSTL1	Q12841	15	2.33992e+08	3.95514e+08	0.591615	9.21464e-05	-0.762001	1.2062	2.0169e+08	2.2376e+08	2.4605e+08	2.3832e+08	2.6014e+08	3.7397e+08	4.0604e+08	4.0326e+08	4.0361e+08	3.9069e+08	27.5876	27.7374	27.8744	27.8283	27.9547	28.4783	28.597	28.5871	28.5884	28.5414	15	15	15	38.3	38.3	38.3	34.985	0	84.912	4497600000	125	Q12841;C9J5G4;H7C4W4	Q12841;C9J5G4	Follistatin-related protein 1	FSTL1	Q12841	15;8;2	15;8;2
Q9UHD9	Q9UHD9	Ubiquilin-2	UBQLN2	Q9UHD9	7	4.00482e+07	5.65326e+07	0.708409	9.46808e-05	-0.498722	0.813011	4.3436e+07	4.1015e+07	4.0209e+07	3.4877e+07	4.0704e+07	5.508e+07	5.7701e+07	6.2359e+07	5.3058e+07	5.4465e+07	25.3724	25.2896	25.261	25.0558	25.2787	25.715	25.7821	25.8941	25.6611	25.6988	10	7	7	22.3	17.1	17.1	65.695	0	82.716	686100000	34	Q9UHD9	Q9UHD9	Ubiquilin-2	UBQLN2	Q9UHD9	10	7
J3KR44;F5GYJ8;Q96FW1;F5GYN4;F5H6Q1;F5H3F0	J3KR44;F5GYJ8;Q96FW1;F5GYN4;F5H6Q1;F5H3F0	Ubiquitin thioesterase OTUB1	OTUB1	J3KR44	8	1.30208e+08	5.18806e+07	2.50976	9.9016e-05	1.34287	1.93727	1.1516e+08	1.2905e+08	1.3368e+08	1.3927e+08	1.3388e+08	3.8029e+07	5.9792e+07	5.0001e+07	5.2648e+07	5.8933e+07	26.7791	26.9434	26.9942	27.0533	26.9964	25.1806	25.8334	25.5755	25.6499	25.8126	8	8	8	33.8	33.8	33.8	31.44	0	56.732	1262800000	37	J3KR44;F5GYJ8;Q96FW1;F5GYN4;F5H6Q1;F5H3F0	J3KR44;F5GYJ8;Q96FW1;F5GYN4;F5H6Q1;F5H3F0	Ubiquitin thioesterase OTUB1	OTUB1	J3KR44	8;8;8;7;7;4	8;8;8;7;7;4
P21399;F5H2R8;F5H143;F5H3Z7;E9PEF1;O00408	P21399	Cytoplasmic aconitate hydratase	ACO1	P21399	43	1.1046e+09	7.96468e+08	1.38687	9.94803e-05	0.470126	0.633894	1.2038e+09	1.0345e+09	1.0713e+09	1.114e+09	1.0994e+09	8.0976e+08	7.7859e+08	7.9353e+08	7.9344e+08	8.0702e+08	30.1649	29.9463	29.9967	30.0531	30.0341	29.5929	29.5363	29.5637	29.5635	29.588	43	43	43	53.1	53.1	53.1	98.398	0	264.5	13072000000	298	P21399;F5H2R8;F5H143;F5H3Z7;E9PEF1;O00408	P21399	Cytoplasmic aconitate hydratase	ACO1	P21399	43;1;1;1;1;1	43;1;1;1;1;1
P61224;E7ESV4;F5H7Y6;A6NIZ1;F5H823;B7ZB78;F5GZG1;F5GX62;F5H004;F5H6R7;F5H4H0;F5GYH7;F5H077;F5GWU8;F5H491;F5H0B7;F5H500;F5GYB5;F8WBC0	P61224;E7ESV4;F5H7Y6;A6NIZ1;F5H823;B7ZB78;F5GZG1;F5GX62;F5H004	Ras-related protein Rap-1b;Ras-related protein Rap-1b-like protein	RAP1B	P61224	4	1.01144e+09	1.22344e+09	0.826716	0.000100561	-0.275106	0.479056	1.0518e+09	9.64041e+08	1.0689e+09	9.8151e+08	9.9094e+08	1.1843e+09	1.1859e+09	1.2287e+09	1.2376e+09	1.2807e+09	29.9702	29.8445	29.9935	29.8704	29.8842	30.1414	30.1433	30.1945	30.2049	30.2543	12	12	4	44	44	19.6	20.825	0	110.64	15829000000	156	P61224;E7ESV4;F5H7Y6;A6NIZ1;F5H823;B7ZB78;F5GZG1;F5GX62;F5H004;F5H6R7;F5H4H0;F5GYH7;F5H077;F5GWU8;F5H491;F5H0B7;F5H500;F5GYB5;F8WBC0	P61224;E7ESV4;F5H7Y6;A6NIZ1;F5H823;B7ZB78;F5GZG1;F5GX62;F5H004	Ras-related protein Rap-1b;Ras-related protein Rap-1b-like protein	RAP1B	P61224	12;11;11;10;9;9;9;9;6;5;3;3;3;3;3;3;3;3;1	12;11;11;10;9;9;9;9;6;5;3;3;3;3;3;3;3;3;1
P18031;B4DSN5	P18031;B4DSN5	Tyrosine-protein phosphatase non-receptor type 1;Tyrosine-protein phosphatase non-receptor type	PTPN1	P18031	19	1.94178e+08	2.47336e+08	0.785078	0.000102023	-0.349477	0.590124	1.8213e+08	1.8638e+08	1.9105e+08	2.0693e+08	2.044e+08	2.4483e+08	2.4724e+08	2.617e+08	2.2871e+08	2.542e+08	27.4404	27.4737	27.5094	27.6246	27.6068	27.8672	27.8813	27.9633	27.7689	27.9214	19	19	19	48.3	48.3	48.3	49.966	0	88.478	3137000000	85	P18031;B4DSN5	P18031;B4DSN5	Tyrosine-protein phosphatase non-receptor type 1;Tyrosine-protein phosphatase non-receptor type	PTPN1	P18031	19;13	19;13
Q15392;Q3LIE7;H7C4B7	Q15392;Q3LIE7	Delta(24)-sterol reductase	DHCR24;Nbla03646	Q15392	17	4.77544e+08	6.10914e+08	0.781688	0.000103346	-0.35621	0.600179	4.7684e+08	5.034e+08	4.3258e+08	4.9531e+08	4.7959e+08	6.4608e+08	5.9768e+08	5.7643e+08	6.2607e+08	6.0831e+08	28.8289	28.9071	28.6884	28.8838	28.8372	29.2671	29.1548	29.1026	29.2217	29.1802	17	17	17	23.8	23.8	23.8	60.101	0	47.423	7693800000	99	Q15392;Q3LIE7;H7C4B7	Q15392;Q3LIE7	Delta(24)-sterol reductase	DHCR24;Nbla03646	Q15392	17;16;6	17;16;6
Q8NHP8	Q8NHP8	Putative phospholipase B-like 2;Putative phospholipase B-like 2 32 kDa form;Putative phospholipase B-like 2 45 kDa form	PLBD2	Q8NHP8	9	5.87524e+07	8.61312e+07	0.682127	0.00010446	-0.552864	0.893867	5.6189e+07	5.6127e+07	5.5185e+07	5.775e+07	6.8511e+07	8.32711e+07	7.7997e+07	8.75261e+07	8.47169e+07	9.7145e+07	25.7438	25.7422	25.7178	25.7833	26.0298	26.3113	26.2169	26.3832	26.3361	26.5336	9	9	9	15.8	15.8	15.8	65.471	0	24.358	1030400000	36	Q8NHP8	Q8NHP8	Putative phospholipase B-like 2;Putative phospholipase B-like 2 32 kDa form;Putative phospholipase B-like 2 45 kDa form	PLBD2	Q8NHP8	9	9
Q13751;X1WI29;Q5THA1	Q13751	Laminin subunit beta-3	LAMB3	Q13751	9	4.89777e+06	3.56922e+07	0.137222	0.000104941	-2.93643	4.45355	4.25155e+06	3.58002e+06	3.13262e+06	7.55311e+06	5.97154e+06	3.5601e+07	3.185e+07	3.3038e+07	4.2263e+07	3.5709e+07	22.0196	21.7715	21.5789	22.8486	22.5097	25.0854	24.9248	24.9776	25.3329	25.0898	9	9	9	13.4	13.4	13.4	129.57	0	23.118	265630000	10	Q13751;X1WI29;Q5THA1	Q13751	Laminin subunit beta-3	LAMB3	Q13751	9;2;2	9;2;2
Q9Y320	Q9Y320	Thioredoxin-related transmembrane protein 2	TMX2	Q9Y320	5	3.60002e+07	1.91548e+07	1.87944	0.000109163	0.904165	1.2821	3.4558e+07	3.2257e+07	4.3198e+07	2.9988e+07	4e+07	2.2218e+07	1.6691e+07	1.7852e+07	1.885e+07	2.0163e+07	25.0425	24.9431	25.3645	24.8379	25.2535	24.4052	23.9926	24.0896	24.1681	24.2652	5	5	5	20.6	20.6	20.6	34.037	0.00030331	7.4981	372980000	18	Q9Y320	Q9Y320	Thioredoxin-related transmembrane protein 2	TMX2	Q9Y320	5	5
Q9NR45;Q5TBR0;Q5TBR1	Q9NR45	Sialic acid synthase	NANS	Q9NR45	13	5.67432e+08	4.64948e+08	1.22042	0.000109927	0.287664	0.361401	5.529e+08	5.6624e+08	5.4431e+08	5.6731e+08	6.064e+08	4.7831e+08	4.891e+08	4.4235e+08	4.4133e+08	4.7365e+08	29.0424	29.0768	29.0199	29.0796	29.1757	28.8334	28.8656	28.7206	28.7173	28.8192	13	13	13	46.8	46.8	46.8	40.307	0	119.28	7138700000	118	Q9NR45;Q5TBR0;Q5TBR1	Q9NR45	Sialic acid synthase	NANS	Q9NR45	13;6;5	13;6;5
E7EPV7;P37840;H6UYS7;D6RA31;G4Y816;Q16143	E7EPV7;P37840;H6UYS7;D6RA31	Alpha-synuclein	SNCA	E7EPV7	6	1.37976e+08	9.07714e+07	1.52004	0.000109993	0.606462	0.837501	1.288e+08	1.3326e+08	1.4708e+08	1.5242e+08	1.2832e+08	8.71739e+07	1.0499e+08	8.3672e+07	9.549e+07	8.2531e+07	26.9406	26.9897	27.132	27.1835	26.9352	26.3774	26.6457	26.3182	26.5088	26.2984	6	6	6	53.9	53.9	53.9	11.777	0	24.858	1564800000	30	E7EPV7;P37840;H6UYS7;D6RA31;G4Y816;Q16143	E7EPV7;P37840;H6UYS7;D6RA31	Alpha-synuclein	SNCA	E7EPV7	6;6;5;3;2;2	6;6;5;3;2;2
O76021;J3QSV6;I3L3U9;I3L3C4;I3L234;J3KPU7;I3L2F2;I3L4T8;I3L1Y4;I3L1A3	O76021;J3QSV6;I3L3U9	Ribosomal L1 domain-containing protein 1	RSL1D1	O76021	25	7.59226e+08	5.60458e+08	1.35465	0.000110579	0.439721	0.588487	7.4457e+08	7.6126e+08	8.0572e+08	7.1337e+08	7.7121e+08	5.5532e+08	5.0464e+08	6.0497e+08	5.9199e+08	5.4537e+08	29.4718	29.5038	29.5857	29.4101	29.5225	29.0487	28.9107	29.1723	29.141	29.0227	25	25	25	47.3	47.3	47.3	54.972	0	157.44	9082400000	165	O76021;J3QSV6;I3L3U9;I3L3C4;I3L234;J3KPU7;I3L2F2;I3L4T8;I3L1Y4;I3L1A3	O76021;J3QSV6;I3L3U9	Ribosomal L1 domain-containing protein 1	RSL1D1	O76021	25;22;15;12;7;2;2;2;2;1	25;22;15;12;7;2;2;2;2;1
P35613;A0A087X2B5;I3L192;A0A087WUV8;R4GMX5;R4GN83	P35613;A0A087X2B5;I3L192;A0A087WUV8	Basigin	BSG	P35613	11	7.0092e+08	9.36206e+08	0.748681	0.000111575	-0.418894	0.693792	7.1709e+08	6.6489e+08	6.7396e+08	6.6582e+08	7.8284e+08	9.4437e+08	9.081e+08	9.1931e+08	8.9125e+08	1.018e+09	29.4176	29.3085	29.3281	29.3106	29.5441	29.8148	29.7583	29.776	29.7313	29.9231	11	11	11	34.3	34.3	34.3	42.2	0	168.28	11794000000	149	P35613;A0A087X2B5;I3L192;A0A087WUV8;R4GMX5;R4GN83	P35613;A0A087X2B5;I3L192;A0A087WUV8	Basigin	BSG	P35613	11;9;7;7;3;2	11;9;7;7;3;2
Q8NBS9	Q8NBS9	Thioredoxin domain-containing protein 5	TXNDC5	Q8NBS9	28	1.14848e+09	1.43444e+09	0.800647	0.000112075	-0.321608	0.548502	1.0628e+09	1.1175e+09	1.1543e+09	1.219e+09	1.1888e+09	1.4e+09	1.4025e+09	1.4854e+09	1.4999e+09	1.3844e+09	29.9852	30.0576	30.1044	30.1831	30.1469	30.3828	30.3854	30.4682	30.4822	30.3666	28	28	28	52.5	52.5	52.5	47.628	0	271.96	18238000000	269	Q8NBS9	Q8NBS9	Thioredoxin domain-containing protein 5	TXNDC5	Q8NBS9	28	28
A0A0A0MT83;P26440;H0YN10;H7C4G6;H0YKV0;H0YLC3;A0A087WVD3	A0A0A0MT83;P26440;H0YN10;H7C4G6	Isovaleryl-CoA dehydrogenase, mitochondrial	IVD	A0A0A0MT83	12	2.44116e+08	1.65914e+08	1.47134	0.000116532	0.560291	0.768548	2.5499e+08	2.2872e+08	2.4534e+08	2.3517e+08	2.5636e+08	1.4578e+08	1.6049e+08	1.7562e+08	1.8409e+08	1.6359e+08	27.9259	27.769	27.8702	27.8091	27.9336	27.1192	27.2579	27.3879	27.4558	27.2855	12	12	12	36.4	36.4	36.4	46.65	0	34.467	2824500000	63	A0A0A0MT83;P26440;H0YN10;H7C4G6;H0YKV0;H0YLC3;A0A087WVD3	A0A0A0MT83;P26440;H0YN10;H7C4G6	Isovaleryl-CoA dehydrogenase, mitochondrial	IVD	A0A0A0MT83	12;12;6;6;5;5;3	12;12;6;6;5;5;3
O14964;I3L1P5;I3L1E3;I3L165;I3L2H4	O14964;I3L1P5	Hepatocyte growth factor-regulated tyrosine kinase substrate	HGS	O14964	28	5.17414e+08	3.56306e+08	1.45216	0.000119074	0.535404	0.731382	4.8147e+08	5.1056e+08	5.7443e+08	5.5309e+08	4.6752e+08	3.5367e+08	3.5257e+08	3.4611e+08	3.898e+08	3.3938e+08	28.8429	28.9275	29.0976	29.0429	28.8005	28.3978	28.3933	28.3667	28.5382	28.3383	28	28	28	27.3	27.3	27.3	86.191	0	80.704	6023800000	136	O14964;I3L1P5;I3L1E3;I3L165;I3L2H4	O14964;I3L1P5	Hepatocyte growth factor-regulated tyrosine kinase substrate	HGS	O14964	28;15;8;7;6	28;15;8;7;6
P32004;H0Y5C3;E7EPI4;E7EVM4;E9PHJ4;E7EMY4	P32004	Neural cell adhesion molecule L1	L1CAM	P32004	38	4.82602e+07	1.299e+09	0.0371518	0.000119612	-4.9431	7.45036	1.0415e+08	3.9892e+07	2.4849e+07	4.1371e+07	3.1039e+07	1.1294e+09	1.3032e+09	1.3148e+09	1.374e+09	1.3736e+09	26.6341	25.2496	24.5667	25.3021	24.8876	30.0729	30.2794	30.2922	30.3557	30.3553	41	41	38	36.9	36.9	34	140	0	323.31	9999000000	216	P32004;H0Y5C3;E7EPI4;E7EVM4;E9PHJ4;E7EMY4	P32004	Neural cell adhesion molecule L1	L1CAM	P32004	41;6;5;4;3;3	41;6;5;4;3;3
O95202	O95202	LETM1 and EF-hand domain-containing protein 1, mitochondrial	LETM1	O95202	22	1.6382e+08	9.61044e+07	1.7046	0.000122927	0.772603	1.08562	1.6385e+08	1.6378e+08	1.9239e+08	1.5473e+08	1.4435e+08	8.99989e+07	7.9866e+07	9.4487e+07	1.1177e+08	1.044e+08	27.2878	27.2872	27.5195	27.2052	27.105	26.4234	26.2511	26.4936	26.736	26.6375	22	22	22	31	31	31	83.353	0	69.265	1783300000	68	O95202	O95202	LETM1 and EF-hand domain-containing protein 1, mitochondrial	LETM1	O95202	22	22
O75923	O75923	Dysferlin	DYSF	O75923	41	1.57306e+08	3.00332e+08	0.523773	0.000123112	-0.941714	1.47459	1.993e+08	1.3462e+08	1.4494e+08	1.4218e+08	1.6549e+08	2.8234e+08	2.7726e+08	2.8657e+08	2.9998e+08	3.5551e+08	27.5704	27.0043	27.1109	27.0831	27.3022	28.0729	28.0467	28.0943	28.1603	28.4053	44	41	41	26.2	24.9	24.9	237.29	0	114.35	3289700000	133	O75923	O75923	Dysferlin	DYSF	O75923	44	41
Q7L576;A0A0G2JR96;A0A0G2JQT1;A0A0G2JRX2;A0A087WU52;A0A0G2JRV9;A0A087WWL1;H0YL50;A0A0G2JQH3;A0A087WVZ5	Q7L576;A0A0G2JR96;A0A0G2JQT1	Cytoplasmic FMR1-interacting protein 1	CYFIP1	Q7L576	20	4.61844e+08	2.58954e+08	1.7835	0.000123489	0.842112	1.18943	4.9521e+08	4.3684e+08	4.6364e+08	4.8032e+08	4.3321e+08	2.3242e+08	2.5191e+08	2.2548e+08	2.7991e+08	3.0505e+08	28.8835	28.7025	28.7884	28.8394	28.6905	27.7922	27.9083	27.7484	28.0604	28.1845	35	35	20	32	32	18.4	145.18	0	111.64	4943700000	179	Q7L576;A0A0G2JR96;A0A0G2JQT1;A0A0G2JRX2;A0A087WU52;A0A0G2JRV9;A0A087WWL1;H0YL50;A0A0G2JQH3;A0A087WVZ5	Q7L576;A0A0G2JR96;A0A0G2JQT1	Cytoplasmic FMR1-interacting protein 1	CYFIP1	Q7L576	35;23;23;3;3;3;3;3;2;2	35;23;23;3;3;3;3;3;2;2
Q9H2D6;H0Y5J9;F6WYE2;F6TR96;F6WMF4	Q9H2D6;H0Y5J9;F6WYE2;F6TR96	TRIO and F-actin-binding protein	TRIOBP	Q9H2D6	17	4.04388e+07	1.00965e+08	0.400524	0.000124663	-1.33548	2.06264	4.7691e+07	5.2254e+07	3.721e+07	3.4792e+07	3.0247e+07	9.3878e+07	1.0047e+08	1.003e+08	1.2713e+08	8.3046e+07	25.5072	25.639	25.1492	25.0523	24.8503	26.4843	26.5822	26.5797	26.9217	26.3074	18	17	17	8.2	7.8	7.8	261.37	0	52.696	999400000	46	Q9H2D6;H0Y5J9;F6WYE2;F6TR96;F6WMF4	Q9H2D6;H0Y5J9;F6WYE2;F6TR96	TRIO and F-actin-binding protein	TRIOBP	Q9H2D6	18;12;10;10;2	17;11;9;9;1
A0A1B0GTU4;P49023;F5GZ78;A0A1B0GU60;F5H836;A0A1B0GV30;REV__D6RBA6	A0A1B0GTU4;P49023;F5GZ78	Paxillin	PXN	A0A1B0GTU4	24	3.46042e+08	5.53978e+08	0.624649	0.000126581	-0.683496	1.08896	3.6101e+08	3.406e+08	3.9406e+08	3.4512e+08	2.8942e+08	5.1412e+08	5.7636e+08	5.3132e+08	6.0681e+08	5.4128e+08	28.4275	28.3435	28.5538	28.3625	28.1086	28.9375	29.1024	28.985	29.1767	29.0118	24	24	24	28.1	28.1	28.1	115.9	0	273.97	6392900000	177	A0A1B0GTU4;P49023;F5GZ78;A0A1B0GU60;F5H836;A0A1B0GV30;REV__D6RBA6	A0A1B0GTU4;P49023;F5GZ78	Paxillin	PXN	A0A1B0GTU4	24;24;23;9;5;2;1	24;24;23;9;5;2;1
Q9Y3D6	Q9Y3D6	Mitochondrial fission 1 protein	FIS1	Q9Y3D6	3	2.2283e+07	7.54158e+06	2.95469	0.000127561	1.58603	2.30041	2.129e+07	2.246e+07	1.7862e+07	2.8903e+07	2.09e+07	7.6336e+06	1.0658e+07	7.2596e+06	5.0153e+06	7.1414e+06	24.3437	24.4209	24.0904	24.7847	24.317	22.8639	23.3454	22.7915	22.2579	22.7678	3	3	3	26.3	26.3	26.3	16.937	0	12.076	193060000	17	Q9Y3D6	Q9Y3D6	Mitochondrial fission 1 protein	FIS1	Q9Y3D6	3	3
P63010;A0A087X253;A0A087WU93;A0A087WZQ6;A0A087WYD1;K7ERB2;K7EN71;K7EJX1;K7EJ01;H7C034;A0A087WXS3;K7EKZ5	P63010;A0A087X253;A0A087WU93;A0A087WZQ6;A0A087WYD1	AP-2 complex subunit beta	AP2B1	P63010	17	1.58406e+09	1.43536e+09	1.1036	0.000127727	0.142128	0.144053	1.5913e+09	1.5554e+09	1.5927e+09	1.6392e+09	1.5417e+09	1.3944e+09	1.4236e+09	1.435e+09	1.4505e+09	1.4733e+09	30.5676	30.5346	30.5688	30.6103	30.5219	30.377	30.4069	30.4184	30.4339	30.4564	39	39	17	42.7	42.7	24	104.55	0	303.69	21042000000	395	P63010;A0A087X253;A0A087WU93;A0A087WZQ6;A0A087WYD1;K7ERB2;K7EN71;K7EJX1;K7EJ01;H7C034;A0A087WXS3;K7EKZ5	P63010;A0A087X253;A0A087WU93;A0A087WZQ6;A0A087WYD1	AP-2 complex subunit beta	AP2B1	P63010	39;35;26;26;22;11;8;4;4;4;3;3	39;35;26;26;22;11;8;4;4;4;3;3
Q8WW12	Q8WW12	PEST proteolytic signal-containing nuclear protein	PCNP	Q8WW12	9	9.31032e+07	4.65134e+07	2.00164	0.000133498	0.99542	1.41838	6.9545e+07	1.0961e+08	9.3693e+07	9.2158e+07	1.0051e+08	4.952e+07	4.098e+07	5.5943e+07	4.5104e+07	4.102e+07	26.0514	26.7078	26.4814	26.4576	26.5828	25.5615	25.2884	25.7375	25.4268	25.2898	9	9	9	41.6	41.6	41.6	18.925	0	26.882	940560000	30	Q8WW12	Q8WW12	PEST proteolytic signal-containing nuclear protein	PCNP	Q8WW12	9	9
Q04760	Q04760	Lactoylglutathione lyase	GLO1	Q04760	10	3.73678e+08	6.5488e+08	0.570605	0.000133855	-0.816573	1.2877	3.1719e+08	3.6604e+08	3.4078e+08	4.206e+08	4.2378e+08	6.0003e+08	7.0851e+08	6.7882e+08	6.4439e+08	6.4265e+08	28.2408	28.4474	28.3443	28.6479	28.6587	29.1605	29.4002	29.3385	29.2634	29.2595	10	10	10	72.3	72.3	72.3	20.777	0	54.704	7453900000	102	Q04760	Q04760	Lactoylglutathione lyase	GLO1	Q04760	10	10
Q12906;K7EKJ9;K7EQR9;K7ER69;K7ERM6;K7ENK6;K7EM82;K7EJ09;K7EKY0;K7ELV3;K7EQ75	Q12906	Interleukin enhancer-binding factor 3	ILF3	Q12906	42	2.519e+09	2.05274e+09	1.22714	0.000134543	0.29502	0.372386	2.6539e+09	2.4053e+09	2.5543e+09	2.6088e+09	2.3727e+09	2.005e+09	2.0774e+09	2.0088e+09	2.2022e+09	1.9703e+09	31.3055	31.1636	31.2503	31.2807	31.1439	30.901	30.9521	30.9037	31.0363	30.8758	46	46	42	64.9	64.9	62.1	95.337	0	323.31	31731000000	479	Q12906;K7EKJ9;K7EQR9;K7ER69;K7ERM6;K7ENK6;K7EM82;K7EJ09;K7EKY0;K7ELV3;K7EQ75	Q12906	Interleukin enhancer-binding factor 3	ILF3	Q12906	46;10;8;7;4;4;4;4;3;2;1	46;10;8;7;4;4;4;4;3;2;1
P19838;D6RF93;D6RH30;D6RC45	P19838	Nuclear factor NF-kappa-B p105 subunit;Nuclear factor NF-kappa-B p50 subunit	NFKB1	P19838	18	1.16382e+08	7.0102e+07	1.66018	0.000137164	0.735476	1.03017	1.1506e+08	1.0065e+08	1.2336e+08	1.141e+08	1.2874e+08	6.7978e+07	5.736e+07	7.0006e+07	7.4392e+07	8.0774e+07	26.7778	26.5848	26.8783	26.7657	26.9399	26.0186	25.7735	26.061	26.1486	26.2674	18	18	18	22.4	22.4	22.4	105.35	0	61.762	1255800000	50	P19838;D6RF93;D6RH30;D6RC45	P19838	Nuclear factor NF-kappa-B p105 subunit;Nuclear factor NF-kappa-B p50 subunit	NFKB1	P19838	18;7;6;5	18;7;6;5
Q13263;M0R0K9;M0R3C0;M0R2I3	Q13263	Transcription intermediary factor 1-beta	TRIM28	Q13263	46	1.5708e+09	1.30938e+09	1.19965	0.000139682	0.262738	0.324175	1.6505e+09	1.4738e+09	1.5747e+09	1.5934e+09	1.5616e+09	1.2309e+09	1.3162e+09	1.283e+09	1.3828e+09	1.334e+09	30.6203	30.4569	30.5524	30.5695	30.5404	30.1971	30.2937	30.2569	30.3649	30.3131	46	46	46	68	68	68	88.549	0	323.31	20075000000	405	Q13263;M0R0K9;M0R3C0;M0R2I3	Q13263	Transcription intermediary factor 1-beta	TRIM28	Q13263	46;19;12;7	46;19;12;7
P46782;M0R0F0;M0R0R2;M0QZN2	P46782;M0R0F0;M0R0R2;M0QZN2	40S ribosomal protein S5;40S ribosomal protein S5, N-terminally processed	RPS5	P46782	20	1.10556e+09	8.11082e+08	1.36307	0.000145033	0.445135	0.596572	1.0717e+09	1.1591e+09	1.0891e+09	1.2153e+09	9.9261e+08	8.13091e+08	8.1242e+08	7.5362e+08	8.77849e+08	7.9843e+08	29.9973	30.1104	30.0205	30.1787	29.8867	29.5988	29.5977	29.4893	29.7094	29.5726	20	20	20	63.2	63.2	63.2	22.876	0	99.174	13431000000	162	P46782;M0R0F0;M0R0R2;M0QZN2	P46782;M0R0F0;M0R0R2;M0QZN2	40S ribosomal protein S5;40S ribosomal protein S5, N-terminally processed	RPS5	P46782	20;18;18;13	20;18;18;13
Q6YN16	Q6YN16	Hydroxysteroid dehydrogenase-like protein 2	HSDL2	Q6YN16	15	2.36522e+08	1.65544e+08	1.42876	0.00014532	0.514443	0.700078	2.0363e+08	2.5393e+08	2.3831e+08	2.4178e+08	2.4496e+08	1.7585e+08	1.7928e+08	1.65e+08	1.4591e+08	1.6168e+08	27.6014	27.9199	27.8283	27.8491	27.868	27.3898	27.4176	27.2979	27.1205	27.2686	15	15	15	49	49	49	45.394	0	45.935	2800100000	69	Q6YN16	Q6YN16	Hydroxysteroid dehydrogenase-like protein 2	HSDL2	Q6YN16	15	15
Q6S8J3;A5A3E0;P0CG38;Q9BYX7	Q6S8J3;A5A3E0;P0CG38	POTE ankyrin domain family member E;POTE ankyrin domain family member F;POTE ankyrin domain family member I	POTEE;POTEF;POTEI	Q6S8J3	0	8.03656e+06	2.594e+07	0.309813	0.000146295	-1.70737	2.61804	1.2237e+07	5.83774e+06	6.61046e+06	6.8148e+06	8.6828e+06	3.2744e+07	2.9868e+07	2.8477e+07	1.9574e+07	1.9037e+07	23.5447	22.477	22.6563	22.7002	23.0497	24.9647	24.8321	24.7633	24.2224	24.1823	16	2	0	12	2.4	0	121.36	0.0057405	2.0185	308680000	9	Q6S8J3;A5A3E0;P0CG38;Q9BYX7	Q6S8J3;A5A3E0;P0CG38	POTE ankyrin domain family member E;POTE ankyrin domain family member F;POTE ankyrin domain family member I	POTEE;POTEF;POTEI	Q6S8J3	16;14;13;6	2;1;2;1
G5EA30;Q92879;E9PQK4;E9PSH0;E9PKU1;F5H4Y5;F5H0D8;E9PKA1	G5EA30;Q92879	CUGBP Elav-like family member 1	CELF1	G5EA30	9	4.35126e+07	9.56934e+07	0.454709	0.000149195	-1.14559	1.77906	3.055e+07	4.3054e+07	5.1729e+07	4.643e+07	4.58e+07	8.2332e+07	8.8378e+07	8.5387e+07	1.0675e+08	1.1562e+08	24.8647	25.3596	25.6245	25.4686	25.4488	26.295	26.3972	26.3475	26.6697	26.7848	11	9	9	24.1	19.8	19.8	55.142	0	52.51	998610000	32	G5EA30;Q92879;E9PQK4;E9PSH0;E9PKU1;F5H4Y5;F5H0D8;E9PKA1	G5EA30;Q92879	CUGBP Elav-like family member 1	CELF1	G5EA30	11;11;4;4;4;3;3;2	9;9;3;3;3;2;2;2
O95433;G3V438;H0YJG7;H0YJU2;G3V3W9;H0YJ63	O95433;G3V438;H0YJG7	Activator of 90 kDa heat shock protein ATPase homolog 1	AHSA1	O95433	20	4.03878e+08	5.39292e+08	0.748904	0.000153172	-0.41897	0.693906	4.2844e+08	3.6606e+08	3.8524e+08	4.0481e+08	4.3484e+08	5.6352e+08	5.1472e+08	5.3321e+08	5.6605e+08	5.1896e+08	28.6745	28.4475	28.5212	28.5927	28.6959	29.0699	28.9392	28.9901	29.0764	28.951	20	20	20	65.7	65.7	65.7	38.274	0	117.6	6665300000	120	O95433;G3V438;H0YJG7;H0YJU2;G3V3W9;H0YJ63	O95433;G3V438;H0YJG7	Activator of 90 kDa heat shock protein ATPase homolog 1	AHSA1	O95433	20;12;10;8;6;4	20;12;10;8;6;4
P30046;B5MC82;A6NHG4;J3KQ18;H7C342	P30046;B5MC82;A6NHG4;J3KQ18	D-dopachrome decarboxylase;D-dopachrome decarboxylase-like protein	DDT;DDTL	P30046	10	3.5297e+08	5.19382e+08	0.679596	0.000153517	-0.558978	0.902998	3.7239e+08	3.1409e+08	3.2589e+08	3.9886e+08	3.5362e+08	5.349e+08	5.4411e+08	5.2434e+08	4.4878e+08	5.4478e+08	28.4722	28.2266	28.2798	28.5713	28.3976	28.9947	29.0193	28.9659	28.7414	29.0211	10	10	10	64.4	64.4	64.4	12.712	0	122.83	6256200000	102	P30046;B5MC82;A6NHG4;J3KQ18;H7C342	P30046;B5MC82;A6NHG4;J3KQ18	D-dopachrome decarboxylase;D-dopachrome decarboxylase-like protein	DDT;DDTL	P30046	10;8;8;7;2	10;8;8;7;2
Q9UKK3	Q9UKK3	Poly [ADP-ribose] polymerase 4	PARP4	Q9UKK3	25	1.91832e+08	1.36136e+08	1.40912	0.000155551	0.494373	0.670105	2.1599e+08	1.7109e+08	1.8906e+08	1.898e+08	1.9322e+08	1.295e+08	1.395e+08	1.4861e+08	1.2162e+08	1.4145e+08	27.6864	27.3502	27.4943	27.4999	27.5257	26.9484	27.0557	27.147	26.8578	27.0757	25	25	25	16.5	16.5	16.5	192.59	0	63.258	2253900000	87	Q9UKK3	Q9UKK3	Poly [ADP-ribose] polymerase 4	PARP4	Q9UKK3	25	25
Q13907;C9JKM8;C9JD53;Q9BXS1	Q13907;C9JKM8	Isopentenyl-diphosphate Delta-isomerase 1	IDI1	Q13907	7	1.3273e+07	8.4846e+07	0.156436	0.000155581	-2.6055	3.95933	1.3003e+07	1.3161e+07	1.3759e+07	1.6209e+07	1.0233e+07	7.1915e+07	7.1984e+07	4.5891e+07	1.1348e+08	1.2096e+08	23.6323	23.6498	23.7139	23.9503	23.2867	26.0998	26.1012	25.4517	26.7579	26.85	7	7	7	46.3	46.3	46.3	26.319	0	41.529	723740000	27	Q13907;C9JKM8;C9JD53;Q9BXS1	Q13907;C9JKM8	Isopentenyl-diphosphate Delta-isomerase 1	IDI1	Q13907	7;4;2;1	7;4;2;1
Q96I25;Q5W011;Q5W010;Q5W012;H0Y6J6	Q96I25;Q5W011;Q5W010;Q5W012	Splicing factor 45	RBM17	Q96I25	12	1.33824e+08	6.97788e+07	1.91783	0.000156863	0.949864	1.35035	1.4643e+08	1.2101e+08	1.4204e+08	1.1852e+08	1.4112e+08	7.2061e+07	6.2588e+07	8.9566e+07	6.5757e+07	5.8922e+07	27.1256	26.8506	27.0817	26.8206	27.0723	26.1027	25.8994	26.4164	25.9706	25.8123	12	12	12	29.7	29.7	29.7	44.961	0	38.593	1379700000	45	Q96I25;Q5W011;Q5W010;Q5W012;H0Y6J6	Q96I25;Q5W011;Q5W010;Q5W012	Splicing factor 45	RBM17	Q96I25	12;6;6;6;5	12;6;6;6;5
P49327;A0A0U1RQF0;A0A0U1RRG3;A0A1B0GTR5;J3KTF0	P49327;A0A0U1RQF0	Fatty acid synthase;[Acyl-carrier-protein] S-acetyltransferase;[Acyl-carrier-protein] S-malonyltransferase;3-oxoacyl-[acyl-carrier-protein] synthase;3-oxoacyl-[acyl-carrier-protein] reductase;3-hydroxyacyl-[acyl-carrier-protein] dehydratase;Enoyl-[acyl-carrier-protein] reductase;Oleoyl-[acyl-carrier-protein] hydrolase	FASN	P49327	125	5.53438e+09	8.4445e+09	0.655383	0.000157563	-0.613852	0.984948	6.2084e+09	5.1754e+09	4.82359e+09	5.802e+09	5.6625e+09	8.57031e+09	8.7896e+09	8.103e+09	7.929e+09	8.8306e+09	32.5316	32.269	32.1675	32.4339	32.3988	32.9967	33.0331	32.9158	32.8845	33.0399	125	125	125	56	56	56	273.42	0	323.31	100240000000	1466	P49327;A0A0U1RQF0;A0A0U1RRG3;A0A1B0GTR5;J3KTF0	P49327;A0A0U1RQF0	Fatty acid synthase;[Acyl-carrier-protein] S-acetyltransferase;[Acyl-carrier-protein] S-malonyltransferase;3-oxoacyl-[acyl-carrier-protein] synthase;3-oxoacyl-[acyl-carrier-protein] reductase;3-hydroxyacyl-[acyl-carrier-protein] dehydratase;Enoyl-[acyl-carrier-protein] reductase;Oleoyl-[acyl-carrier-protein] hydrolase	FASN	P49327	125;124;7;1;1	125;124;7;1;1
O60870;S4R357	O60870	DNA/RNA-binding protein KIN17	KIN	O60870	11	1.09856e+08	9.74085e+06	11.2779	0.000159425	3.64594	5.37674	1.3209e+08	7.38e+07	1.2095e+08	1.0821e+08	1.1423e+08	4.87887e+06	5.555e+06	7.6454e+06	1.7691e+07	1.2934e+07	26.9769	26.1371	26.8498	26.6893	26.7674	22.2181	22.4054	22.8662	24.0765	23.6247	11	11	11	30.8	30.8	30.8	45.373	0	32.777	780570000	42	O60870;S4R357	O60870	DNA/RNA-binding protein KIN17	KIN	O60870	11;4	11;4
P61006;H0YMN7;H0YLJ8;H0YL94	P61006	Ras-related protein Rab-8A	RAB8A	P61006	6	1.10036e+08	6.1209e+07	1.79771	0.000160799	0.847934	1.19812	1.1393e+08	1.0238e+08	8.9069e+07	1.2345e+08	1.2135e+08	6.0064e+07	6.269e+07	7.5683e+07	5.181e+07	5.5798e+07	26.7636	26.6094	26.4084	26.8794	26.8546	25.84	25.9017	26.1735	25.6267	25.7337	11	7	6	48.3	34.8	31.4	23.668	0	36.246	1464200000	23	P61006;H0YMN7;H0YLJ8;H0YL94	P61006	Ras-related protein Rab-8A	RAB8A	P61006	11;5;2;2	7;1;1;1
Q6ZXV5;F8VRY4	Q6ZXV5	Transmembrane and TPR repeat-containing protein 3	TMTC3	Q6ZXV5	9	3.14548e+07	5.24646e+07	0.599543	0.000161091	-0.740915	1.17471	3.4498e+07	3.5224e+07	2.5477e+07	3.187e+07	3.0205e+07	5.3072e+07	5.8029e+07	5.3177e+07	4.3476e+07	5.4569e+07	25.04	25.0701	24.6027	24.9257	24.8483	25.6614	25.7903	25.6643	25.3737	25.7016	9	9	9	11.7	11.7	11.7	104.01	0	23.165	594380000	24	Q6ZXV5;F8VRY4	Q6ZXV5	Transmembrane and TPR repeat-containing protein 3	TMTC3	Q6ZXV5	9;1	9;1
P30837	P30837	Aldehyde dehydrogenase X, mitochondrial	ALDH1B1	P30837	15	4.3567e+08	3.4624e+08	1.25829	0.000162307	0.331939	0.427521	4.6814e+08	4.4585e+08	4.2834e+08	4.2553e+08	4.1049e+08	3.44e+08	3.3929e+08	3.4787e+08	3.779e+08	3.2214e+08	28.8024	28.732	28.6742	28.6647	28.6128	28.3578	28.3379	28.374	28.4934	28.2631	21	19	15	41.6	39.8	32.7	57.206	0	146.8	5342000000	117	P30837	P30837	Aldehyde dehydrogenase X, mitochondrial	ALDH1B1	P30837	21	19
P30520;S4R2Z1;G3V2N1;Q8N142	P30520	Adenylosuccinate synthetase isozyme 2	ADSS	P30520	21	6.7454e+08	4.92372e+08	1.36998	0.000164772	0.451768	0.606478	7.5124e+08	6.1787e+08	6.9152e+08	6.4067e+08	6.714e+08	4.6947e+08	4.9345e+08	4.8193e+08	4.9497e+08	5.2204e+08	29.4847	29.2027	29.3652	29.255	29.3226	28.8065	28.8783	28.8442	28.8828	28.9596	21	21	21	51.1	51.1	51.1	50.097	0	134.94	7984900000	181	P30520;S4R2Z1;G3V2N1;Q8N142	P30520	Adenylosuccinate synthetase isozyme 2	ADSS	P30520	21;1;1;1	21;1;1;1
O14929;F8W9G7;F8WEW1	O14929	Histone acetyltransferase type B catalytic subunit	HAT1	O14929	12	2.19346e+08	1.5989e+08	1.37186	0.000167411	0.456095	0.61294	2.2475e+08	2.215e+08	1.927e+08	2.2138e+08	2.364e+08	1.5958e+08	1.4303e+08	1.5472e+08	1.7106e+08	1.7106e+08	27.7437	27.7227	27.5218	27.722	27.8167	27.2497	27.0917	27.2051	27.3499	27.3499	12	12	12	34.8	34.8	34.8	49.512	0	73.05	2636200000	61	O14929;F8W9G7;F8WEW1	O14929	Histone acetyltransferase type B catalytic subunit	HAT1	O14929	12;3;2	12;3;2
Q13546	Q13546	Receptor-interacting serine/threonine-protein kinase 1	RIPK1	Q13546	13	4.98522e+07	1.14842e+08	0.434094	0.000169111	-1.21704	1.88576	6.3038e+07	4.3579e+07	4.4104e+07	5.0924e+07	4.7616e+07	1.1197e+08	1.1863e+08	1.1759e+08	1.1188e+08	1.1414e+08	25.9097	25.3771	25.3944	25.6018	25.5049	26.7385	26.8219	26.8092	26.7374	26.7662	13	13	13	30.3	30.3	30.3	75.93	0	58.271	1224600000	42	Q13546	Q13546	Receptor-interacting serine/threonine-protein kinase 1	RIPK1	Q13546	13	13
O00151	O00151	PDZ and LIM domain protein 1	PDLIM1	O00151	29	2.33366e+09	3.35522e+09	0.695531	0.00017502	-0.526585	0.854621	2.1186e+09	2.3654e+09	2.4731e+09	2.2047e+09	2.5065e+09	3.4157e+09	3.4372e+09	3.355e+09	3.2698e+09	3.2984e+09	30.9805	31.1394	31.2037	31.0379	31.223	31.6695	31.6786	31.6437	31.6066	31.6191	29	29	29	93.3	93.3	93.3	36.071	0	323.31	40645000000	513	O00151	O00151	PDZ and LIM domain protein 1	PDLIM1	O00151	29	29
Q8NBJ5;M0QYH0;M0QX72	Q8NBJ5	Procollagen galactosyltransferase 1	COLGALT1	Q8NBJ5	24	3.3309e+08	2.36386e+08	1.40909	0.000177255	0.496711	0.673597	3.514e+08	3.336e+08	2.9591e+08	3.3669e+08	3.4785e+08	2.6581e+08	2.4773e+08	2.275e+08	2.1015e+08	2.3074e+08	28.3885	28.3135	28.1406	28.3268	28.3739	27.9858	27.8842	27.7613	27.6468	27.7817	24	24	24	37.1	37.1	37.1	71.635	0	73.179	3924400000	105	Q8NBJ5;M0QYH0;M0QX72	Q8NBJ5	Procollagen galactosyltransferase 1	COLGALT1	Q8NBJ5	24;7;7	24;7;7
[truncated: 1,235 more rows]
[truncated: 95 more columns]

## Sheet: Total quantifiable
Protein IDs	Majority protein IDs	Protein names	Gene names	Protein IDs 1	Unique peptides	LFQ intensity F	LFQ intensity U	Avg Ratio LFQ intensity F v U	Welch's T-test LFQ intensity F v U	T-test diff LFQ intensity F v U	Z-score LFQ intensity F v U	LFQ intensity F_1	LFQ intensity F_2	LFQ intensity F_3	LFQ intensity F_4	LFQ intensity F_5	F CV	LFQ intensity U_1	LFQ intensity U_2	LFQ intensity U_3	LFQ intensity U_4	LFQ intensity U_5	U CV	log 2 LFQ intensity F_1	log 2 LFQ intensity F_2	log 2 LFQ intensity F_3	log 2 LFQ intensity F_4	log 2 LFQ intensity F_5	log 2 LFQ intensity U_1	log 2 LFQ intensity U_2	log 2 LFQ intensity U_3	log 2 LFQ intensity U_4	log 2 LFQ intensity U_5	Peptides	Razor + unique peptides	Unique peptides	Sequence coverage [%]	Unique + razor sequence coverage [%]	Unique sequence coverage [%]	Mol. weight [kDa]	Q-value	Score	Intensity	MS/MS count	Protein IDs	Majority protein IDs	Protein names	Gene names	Protein IDs 1
[truncated: 3,970 more rows]
[truncated: 97 more columns]
