# Supplementary material for: Global miRNA/proteomic analyses identify miRNAs at 14q32 and 3p21, which contribute to features of chronic iron-exposed fallopian tube epithelial cells
Source: Sci Rep. 2021 Mar 18;11:6270. doi: 10.1038/s41598-021-85342-y (PMC7973504; doi:10.1038/s41598-021-85342-y)
Supplement: Supplementary file 3 — Supplementary Information 3. [file 41598_2021_85342_MOESM3_ESM.xlsx]

## Sheet: t-test and z-score
Protein IDs	Majority protein IDs	Protein names	Gene names	Protein IDs 1	Unique peptides	avg LFQ intensity OCV	avg LFQ intensity CV	Avg Ratio LFQ intensity OCV v CV	Welch's T-test LFQ intensity CV v OCV	T-test diff LFQ intensity CV v OCV	Z-score LFQ intensity CV v OCV	LFQ intensity OCV_1	LFQ intensity OCV_2	LFQ intensity OCV_3	LFQ intensity OCV_4	LFQ intensity OCV_5	LFQ intensity CV_1	LFQ intensity CV_2	LFQ intensity CV_3	LFQ intensity CV_4	LFQ intensity CV_5	log2 LFQ intensity OCV_1	log2 LFQ intensity OCV_2	log2 LFQ intensity OCV_3	log2 LFQ intensity OCV_4	log2 LFQ intensity OCV_5	log2 LFQ intensity CV_1	log2 LFQ intensity CV_2	log2 LFQ intensity CV_3	log2 LFQ intensity CV_4	log2 LFQ intensity CV_5	Peptides	Razor + unique peptides	Unique peptides	Sequence coverage [%]	Unique + razor sequence coverage [%]	Unique sequence coverage [%]	Mol. weight [kDa]	Q-value	Score	Intensity	MS/MS count	Protein IDs	Majority protein IDs	Protein names	Gene names	Protein IDs 1	Peptide counts (all)	Peptide counts (razor+unique)
P20591;F8W8T1;H9KVC7;H9KVC9;H9KVD0;H9KVC4;H9KVD3;H9KVC3	P20591;F8W8T1	Interferon-induced GTP-binding protein Mx1;Interferon-induced GTP-binding protein Mx1, N-terminally processed	MX1	P20591	31	2.64238e+07	1.16937e+09	0.0225967	0.000577555	-6.47012	7.18791	1.0217e+08	8.53896e+06	9.1975e+06	4.791e+06	7.42155e+06	1.7643e+09	6.7148e+08	7.9295e+08	1.0847e+09	1.5334e+09	26.6064	23.0256	23.1328	22.1919	22.8233	30.7164	29.3228	29.5627	30.0146	30.5141	35	35	31	55.7	55.7	46.4	75.519	0	321.07	5646300000	135	P20591;F8W8T1;H9KVC7;H9KVC9;H9KVD0;H9KVC4;H9KVD3;H9KVC3	P20591;F8W8T1	Interferon-induced GTP-binding protein Mx1;Interferon-induced GTP-binding protein Mx1, N-terminally processed	MX1	P20591	35;32;14;14;6;6;3;2	35;32;14;14;6;6;3;2
P08582;C9JVN1	P08582	Melanotransferrin	MFI2	P08582	26	8.81818e+06	7.26172e+08	0.0121434	7.12613e-09	-6.34837	7.05496	7.2986e+06	8.0842e+06	1.1028e+07	7.0221e+06	1.0658e+07	9.4156e+08	7.4205e+08	8.26229e+08	4.546e+08	6.6642e+08	22.7992	22.9467	23.3947	22.7435	23.3454	29.8105	29.4669	29.622	28.76	29.3119	26	26	26	42.4	42.4	42.4	80.214	0	150.51	3504100000	88	P08582;C9JVN1	P08582	Melanotransferrin	MFI2	P08582	26;4	26;4
A4D1S0	A4D1S0	Killer cell lectin-like receptor subfamily G member 2	KLRG2	A4D1S0	14	9.03687e+06	4.61628e+08	0.0195761	2.12436e-06	-5.75592	6.40806	4.47334e+06	1.15901e+07	1.05103e+07	1.2985e+07	5.62563e+06	4.3029e+08	4.5909e+08	5.9352e+08	2.9512e+08	5.3012e+08	22.0929	23.4664	23.3253	23.6303	22.4236	28.6807	28.7742	29.1447	28.1367	28.9817	14	14	14	37.4	37.4	37.4	42.85	0	223.42	2347400000	51	A4D1S0	A4D1S0	Killer cell lectin-like receptor subfamily G member 2	KLRG2	A4D1S0	14	14
Q9UBG0;E7EME3;J3QQZ6	Q9UBG0	C-type mannose receptor 2	MRC2	Q9UBG0	25	1.35854e+07	4.51062e+08	0.0301187	0.000334193	-5.38769	6.00598	5.69e+06	2.3912e+07	8.89e+06	4.6231e+06	2.4812e+07	5.3238e+08	4.5037e+08	5.0286e+08	3.9521e+08	3.7449e+08	22.44	24.5112	23.0838	22.1404	24.5645	28.9879	28.7465	28.9056	28.558	28.4804	25	25	25	18.3	18.3	18.3	166.67	0	112.16	2187000000	68	Q9UBG0;E7EME3;J3QQZ6	Q9UBG0	C-type mannose receptor 2	MRC2	Q9UBG0	25;4;1	25;4;1
P19971;C9JGI3;A0A1W2PP80;A0A1W2PQK0	P19971;C9JGI3	Thymidine phosphorylase	TYMP	P19971	21	1.89099e+07	6.06952e+08	0.0311555	0.000345431	-5.36245	5.97842	2.4131e+07	2.1515e+07	3.8985e+07	5.21079e+06	4.7077e+06	8.1338e+08	9.2842e+08	5.235e+08	3.8072e+08	3.8874e+08	24.5244	24.3588	25.2164	22.3131	22.1666	29.5994	29.7902	28.9636	28.5042	28.5342	21	21	21	54.8	54.8	54.8	49.955	0	118.86	3003100000	79	P19971;C9JGI3;A0A1W2PP80;A0A1W2PQK0	P19971;C9JGI3	Thymidine phosphorylase	TYMP	P19971	21;18;4;1	21;18;4;1
P17301	P17301	Integrin alpha-2	ITGA2	P17301	4	4.51896e+08	1.3106e+07	34.4801	0.000263904	5.41662	5.79146	3.6932e+08	4.3234e+08	5.3199e+08	4.9623e+08	4.296e+08	6.61478e+06	4.62972e+06	7.7904e+06	2.5813e+07	2.0682e+07	28.4603	28.6876	28.9868	28.8864	28.6784	22.6573	22.1425	22.8933	24.6216	24.3019	19	19	4	21.1	21.1	4.1	129.29	0	61.349	1583300000	58	P17301	P17301	Integrin alpha-2	ITGA2	P17301	19	19
O75923	O75923	Dysferlin	DYSF	O75923	34	1.81381e+07	3.6223e+08	0.0500734	0.00141124	-4.86273	5.43276	4.51498e+06	2.8567e+07	3.7957e+06	1.21238e+07	4.1689e+07	3.605e+08	2.2605e+08	3.3617e+08	5.3903e+08	3.494e+08	22.1063	24.7678	21.8559	23.5313	25.3132	28.4254	27.7521	28.3246	29.0058	28.3803	36	34	34	21.8	21.2	21.2	237.29	0	85.342	1799700000	79	O75923	O75923	Dysferlin	DYSF	O75923	36	34
F5H2U8;F5H2A4;P52926;F5H6H0	F5H2U8;F5H2A4;P52926;F5H6H0	High mobility group protein HMGI-C	HMGA2	F5H2U8	6	2.19744e+08	7.06926e+06	31.0844	2.42758e-05	5.06918	5.41208	2.9643e+08	3.1753e+08	1.4402e+08	1.6766e+08	1.7308e+08	6.97527e+06	5.84515e+06	1.09125e+07	2.2032e+06	9.4102e+06	28.1431	28.2423	27.1017	27.321	27.3669	22.7338	22.4788	23.3795	21.0712	23.1658	6	6	6	47.5	47.5	47.5	10.767	0	59.983	740300000	26	F5H2U8;F5H2A4;P52926;F5H6H0	F5H2U8;F5H2A4;P52926;F5H6H0	High mobility group protein HMGI-C	HMGA2	F5H2U8	6;6;6;5	6;6;6;5
Q8N4X5;F6QUH3	Q8N4X5	Actin filament-associated protein 1-like 2	AFAP1L2	Q8N4X5	12	1.37352e+07	2.27098e+08	0.0604815	0.0019816	-4.77917	5.34153	3.76065e+06	5.32818e+06	1.25954e+07	3.27389e+06	4.3718e+07	1.8701e+08	2.3731e+08	1.8078e+08	2.7229e+08	2.581e+08	21.8426	22.3452	23.5864	21.6426	25.3817	27.4785	27.8222	27.4297	28.0206	27.9434	12	12	12	26.4	26.4	26.4	91.299	0	52.066	1099000000	32	Q8N4X5;F6QUH3	Q8N4X5	Actin filament-associated protein 1-like 2	AFAP1L2	Q8N4X5	12;4	12;4
P09914;Q5T764	P09914	Interferon-induced protein with tetratricopeptide repeats 1	IFIT1	P09914	18	1.41763e+07	2.48732e+08	0.0569945	0.00108683	-4.6891	5.24317	7.56833e+06	9.79052e+06	7.5623e+06	4.3005e+07	2.95556e+06	2.0155e+08	1.8215e+08	2.4082e+08	3.7128e+08	2.4786e+08	22.8515	23.223	22.8504	25.358	21.495	27.5866	27.4406	27.8434	28.4679	27.885	19	19	18	41.6	41.6	40.2	55.36	0	131.33	1264500000	53	P09914;Q5T764	P09914	Interferon-induced protein with tetratricopeptide repeats 1	IFIT1	P09914	19;2	19;2
O14879	O14879	Interferon-induced protein with tetratricopeptide repeats 3	IFIT3	O14879	18	1.44777e+07	3.68706e+08	0.0392663	7.68046e-06	-4.67381	5.22648	1.4109e+07	6.30556e+06	1.0915e+07	1.7505e+07	2.3554e+07	2.7135e+08	4.4973e+08	1.5165e+08	5.2042e+08	4.5038e+08	23.7501	22.5882	23.3798	24.0613	24.4895	28.0156	28.7445	27.1762	28.9551	28.7466	18	18	18	51.6	51.6	51.6	55.984	0	79.513	1802000000	45	O14879	O14879	Interferon-induced protein with tetratricopeptide repeats 3	IFIT3	O14879	18	18
Q01995;H0YCU9;E9PJ32	Q01995;H0YCU9	Transgelin	TAGLN	Q01995	25	1.90186e+08	4.31462e+09	0.0440794	3.62826e-06	-4.45072	4.98288	1.568e+08	1.6163e+08	2.0517e+08	2.0763e+08	2.197e+08	3.1103e+09	2.6835e+09	5.86501e+09	4.3698e+09	5.54451e+09	27.2243	27.2681	27.6122	27.6294	27.711	31.5344	31.3215	32.4495	32.0249	32.3684	26	26	25	88.6	88.6	88.6	22.611	0	171.04	21729000000	235	Q01995;H0YCU9;E9PJ32	Q01995;H0YCU9	Transgelin	TAGLN	Q01995	26;18;12	26;18;12
Q15147;B1AJW3;B1AJW4;B1AJW2;B1AJW1	Q15147	1-phosphatidylinositol 4,5-bisphosphate phosphodiesterase beta-4	PLCB4	Q15147	41	4.65936e+07	1.01225e+09	0.0460296	2.3324e-07	-4.44565	4.97735	4.0714e+07	6.0655e+07	3.612e+07	3.164e+07	6.3839e+07	8.4668e+08	1.0266e+09	1.5846e+09	8.0069e+08	8.027e+08	25.279	25.8541	25.1063	24.9152	25.9279	29.6572	29.9352	30.5615	29.5767	29.5803	41	41	41	38.5	38.5	38.5	134.46	0	186.29	5080700000	147	Q15147;B1AJW3;B1AJW4;B1AJW2;B1AJW1	Q15147	1-phosphatidylinositol 4,5-bisphosphate phosphodiesterase beta-4	PLCB4	Q15147	41;4;4;3;1	41;4;4;3;1
P47895;H0Y2X5;H0YNQ3;H0YKF9	P47895;H0Y2X5	Aldehyde dehydrogenase family 1 member A3	ALDH1A3	P47895	15	2.74246e+08	2.21734e+07	12.3682	0.00353161	4.64091	4.94445	2.2947e+08	3.0418e+08	2.3873e+08	3.0603e+08	2.9282e+08	6.2576e+06	8.2589e+07	1.20652e+07	4.91648e+06	5.03897e+06	27.7737	28.1803	27.8308	28.1891	28.1254	22.5772	26.2994	23.5243	22.2292	22.2647	19	15	15	45.7	40.2	40.2	56.108	0	49.003	1003400000	41	P47895;H0Y2X5;H0YNQ3;H0YKF9	P47895;H0Y2X5	Aldehyde dehydrogenase family 1 member A3	ALDH1A3	P47895	19;16;5;5	15;13;5;4
P52566;F5H3P3;H0YGX7;F5H6Q0;F5H2R5	P52566;F5H3P3;H0YGX7;F5H6Q0;F5H2R5	Rho GDP-dissociation inhibitor 2	ARHGDIB	P52566	13	3.26548e+08	2.66724e+07	12.2429	0.00415699	4.54217	4.83664	2.8033e+08	5.6726e+08	2.9583e+08	2.3379e+08	2.5553e+08	3.54529e+06	9.0367e+07	6.65344e+06	7.6315e+06	2.5165e+07	28.0626	29.0794	28.1402	27.8006	27.9289	21.7575	26.4293	22.6657	22.8635	24.5849	13	13	13	64.2	64.2	64.2	22.988	0	93.228	1206200000	50	P52566;F5H3P3;H0YGX7;F5H6Q0;F5H2R5	P52566;F5H3P3;H0YGX7;F5H6Q0;F5H2R5	Rho GDP-dissociation inhibitor 2	ARHGDIB	P52566	13;11;11;9;8	13;11;11;9;8
P24844	P24844	Myosin regulatory light polypeptide 9	MYL9	P24844	3	9.53856e+06	1.73926e+08	0.0548426	3.81707e-06	-4.24455	4.75776	7.68e+06	1.1895e+07	7.78294e+06	5.93586e+06	1.4399e+07	1.5966e+08	1.4146e+08	2.24e+08	1.5565e+08	1.8886e+08	22.8727	23.5039	22.8919	22.501	23.7795	27.2504	27.0758	27.7389	27.2137	27.4927	11	3	3	54.7	21.5	21.5	19.827	0	17.015	878050000	14	P24844	P24844	Myosin regulatory light polypeptide 9	MYL9	P24844	11	3
Q96DG6	Q96DG6	Carboxymethylenebutenolidase homolog	CMBL	Q96DG6	11	4.34456e+08	2.37458e+07	18.2961	0.000239611	4.36651	4.64483	3.7646e+08	5.069e+08	4.3481e+08	4.4878e+08	4.0533e+08	4.1104e+07	1.7002e+07	2.8314e+07	2.3686e+07	8.6229e+06	28.4879	28.9171	28.6958	28.7414	28.5945	25.2928	24.0192	24.755	24.4975	23.0397	11	11	11	47.8	47.8	47.8	28.048	0	51.937	1602000000	42	Q96DG6	Q96DG6	Carboxymethylenebutenolidase homolog	CMBL	Q96DG6	11	11
Q9NZL4;K7EN20;K7EL16;K7ERT9;K7EKM6	Q9NZL4	Hsp70-binding protein 1	HSPBP1	Q9NZL4	9	6.68048e+06	1.09916e+08	0.060778	1.54985e-06	-4.03232	4.52603	7.82311e+06	1.01801e+07	4.83569e+06	5.82979e+06	4.73378e+06	8.7343e+07	6.1378e+07	1.4852e+08	1.0995e+08	1.4239e+08	22.8993	23.2792	22.2053	22.475	22.1746	26.3802	25.8712	27.1461	26.7123	27.0853	9	9	9	34.3	34.3	34.3	39.474	0	57.086	551660000	21	Q9NZL4;K7EN20;K7EL16;K7ERT9;K7EKM6	Q9NZL4	Hsp70-binding protein 1	HSPBP1	Q9NZL4	9;4;3;1;1	9;4;3;1;1
Q5M775;J3KSG2;J3QQM0;J3KRN9;M0R2S3;Q9BW85	Q5M775	Cytospin-B	SPECC1	Q5M775	22	2.43876e+07	3.47348e+08	0.0702108	0.000155636	-4.0002	4.49095	1.0635e+07	1.0751e+07	1.8035e+07	3.7232e+07	4.5285e+07	3.4278e+08	1.9943e+08	5.9428e+08	3.1673e+08	2.8352e+08	23.3423	23.358	24.1043	25.15	25.4325	28.3527	27.5713	29.1466	28.2387	28.0789	22	22	22	28.1	28.1	28.1	118.58	0	137.99	1703200000	59	Q5M775;J3KSG2;J3QQM0;J3KRN9;M0R2S3;Q9BW85	Q5M775	Cytospin-B	SPECC1	Q5M775	22;10;6;4;1;1	22;10;6;4;1;1
P05161;A0A096LNZ9;A0A096LPJ4	P05161;A0A096LNZ9;A0A096LPJ4	Ubiquitin-like protein ISG15	ISG15	P05161	11	1.16631e+08	1.7963e+09	0.0649286	2.99596e-06	-3.96726	4.45499	1.2608e+08	8.1766e+07	1.4191e+08	1.2269e+08	1.1071e+08	1.8125e+09	1.799e+09	1.9427e+09	1.7064e+09	1.7209e+09	26.9098	26.285	27.0804	26.8704	26.7222	30.7553	30.7445	30.8554	30.6683	30.6805	11	11	11	59.4	59.4	59.4	17.887	0	43.958	9072900000	63	P05161;A0A096LNZ9;A0A096LPJ4	P05161;A0A096LNZ9;A0A096LPJ4	Ubiquitin-like protein ISG15	ISG15	P05161	11;10;10	11;10;10
Q9H0U9	Q9H0U9	Testis-specific Y-encoded-like protein 1	TSPYL1	Q9H0U9	3	6.34376e+08	1.31996e+08	4.80603	0.0457099	4.05187	4.30127	7.0329e+08	1.8341e+07	8.1404e+08	8.3492e+08	8.0129e+08	3.8441e+06	9.38137e+06	6.45296e+06	6.0023e+08	4.00703e+07	29.3895	24.1286	29.6005	29.6371	29.5777	21.8742	23.1614	22.6215	29.1609	25.256	3	3	3	14	14	14	49.192	0	9.1063	4499600000	8	Q9H0U9	Q9H0U9	Testis-specific Y-encoded-like protein 1	TSPYL1	Q9H0U9	3	3
Q5VT79;B4DTF2;P13928;A0A075B752;A0A087WTN9;A0A087WUP0;A0A075B765	Q5VT79;B4DTF2;P13928;A0A075B752;A0A087WTN9;A0A087WUP0;A0A075B765	Annexin A8-like protein 2;Annexin;Annexin A8	ANXA8L2;ANXA8L1;ANXA8	Q5VT79	16	4.0369e+07	4.22202e+08	0.0956153	0.0024428	-3.82317	4.29765	8.2228e+07	7.2784e+07	2.2757e+07	7.64571e+06	1.643e+07	3.5145e+08	3.2375e+08	2.3861e+08	6.16e+08	5.812e+08	26.2931	26.1171	24.4398	22.8662	23.9698	28.3887	28.2703	27.8301	29.1984	29.1145	16	16	16	48.9	48.9	48.9	36.879	0	58.05	2179900000	55	Q5VT79;B4DTF2;P13928;A0A075B752;A0A087WTN9;A0A087WUP0;A0A075B765	Q5VT79;B4DTF2;P13928;A0A075B752;A0A087WTN9;A0A087WUP0;A0A075B765	Annexin A8-like protein 2;Annexin;Annexin A8	ANXA8L2;ANXA8L1;ANXA8	Q5VT79	16;15;15;14;13;11;9	16;15;15;14;13;11;9
O95833	O95833	Chloride intracellular channel protein 3	CLIC3	O95833	10	8.99109e+06	1.25962e+08	0.0713794	3.41115e-05	-3.7912	4.26275	9.88139e+06	1.0096e+07	1.23465e+07	3.32391e+06	9.30759e+06	6.7025e+07	2.3939e+08	1.3136e+08	9.1025e+07	1.0101e+08	23.2363	23.2673	23.5576	21.6645	23.15	25.9982	27.8348	26.969	26.4398	26.5899	10	10	10	54.2	54.2	54.2	26.648	0	32.994	606130000	20	O95833	O95833	Chloride intracellular channel protein 3	CLIC3	O95833	10	10
E9PIF2;Q13206	E9PIF2;Q13206	Probable ATP-dependent RNA helicase DDX10	DDX10	E9PIF2	7	1.7174e+08	1.9319e+07	8.88968	0.00704861	3.96445	4.20581	1.6457e+08	2.1367e+08	1.7175e+08	1.5886e+08	1.4985e+08	4.6888e+07	3.58924e+06	5.5189e+06	3.5955e+07	4.64401e+06	27.2941	27.6708	27.3557	27.2432	27.1589	25.4827	21.7752	22.396	25.0997	22.1469	7	7	7	11.1	11.1	11.1	96.454	0	13.944	735170000	12	E9PIF2;Q13206	E9PIF2;Q13206	Probable ATP-dependent RNA helicase DDX10	DDX10	E9PIF2	7;7	7;7
Q96AB3;K7EKW4;K7ENV7	Q96AB3;K7EKW4;K7ENV7	Isochorismatase domain-containing protein 2, mitochondrial	ISOC2	Q96AB3	6	1.6848e+07	1.93763e+08	0.0869515	0.00143128	-3.72952	4.1954	9.72459e+06	1.575e+07	3.15836e+06	1.4089e+07	4.1518e+07	1.4778e+08	4.8456e+07	2.2527e+08	2.2027e+08	3.2704e+08	23.2132	23.9088	21.5907	23.7481	25.3072	27.1389	25.5302	27.7471	27.7147	28.2849	6	6	6	53.2	53.2	53.2	22.337	0	23.157	959580000	27	Q96AB3;K7EKW4;K7ENV7	Q96AB3;K7EKW4;K7ENV7	Isochorismatase domain-containing protein 2, mitochondrial	ISOC2	Q96AB3	6;5;4	6;5;4
O95786;A2A376	O95786;A2A376	Probable ATP-dependent RNA helicase DDX58	DDX58	O95786	18	1.92914e+07	2.28618e+08	0.0843828	5.36495e-05	-3.66191	4.12157	3.2467e+07	8.90717e+06	2.7648e+07	1.217e+07	1.5265e+07	2.7171e+08	2.4498e+08	2.1737e+08	1.1246e+08	2.9657e+08	24.9525	23.0865	24.7207	23.5368	23.8637	28.0175	27.8681	27.6956	26.7448	28.1438	18	18	18	24	24	24	106.6	0	115.62	1163200000	40	O95786;A2A376	O95786;A2A376	Probable ATP-dependent RNA helicase DDX58	DDX58	O95786	18;15	18;15
Q9H2D6;H0Y5J9;F6WYE2;F6TR96;F6WMF4	Q9H2D6;H0Y5J9	TRIO and F-actin-binding protein	TRIOBP	Q9H2D6	15	2.53803e+07	1.79046e+08	0.141753	0.00659361	-3.64251	4.10038	8.7597e+07	1.32631e+07	7.76104e+06	1.41648e+07	4.1158e+06	2.3151e+08	1.462e+08	2.3059e+08	1.3236e+08	1.5457e+08	26.3844	23.6609	22.8878	23.7558	21.9727	27.7865	27.1234	27.7808	26.9799	27.2037	16	15	15	7.5	7.1	7.1	261.37	0	26.274	945960000	27	Q9H2D6;H0Y5J9;F6WYE2;F6TR96;F6WMF4	Q9H2D6;H0Y5J9	TRIO and F-actin-binding protein	TRIOBP	Q9H2D6	16;9;7;7;2	15;8;6;6;1
A0A087X0V5;P29728;F8W1C5	A0A087X0V5;P29728	2-5-oligoadenylate synthase 2	OAS2	A0A087X0V5	13	1.96822e+07	2.00122e+08	0.098351	0.00188457	-3.57728	4.02916	2.1377e+07	2.12801e+07	2.4584e+07	2.7969e+07	3.20098e+06	1.3171e+08	2.2895e+08	2.1275e+08	1.2522e+08	3.0198e+08	24.3496	24.343	24.5512	24.7373	21.6101	26.9728	27.7705	27.6646	26.8999	28.1699	13	13	13	19.6	19.6	19.6	83.234	0	43.69	994320000	45	A0A087X0V5;P29728;F8W1C5	A0A087X0V5;P29728	2-5-oligoadenylate synthase 2	OAS2	A0A087X0V5	13;13;4	13;13;4
P36959	P36959	GMP reductase 1	GMPR	P36959	6	9.76183e+06	1.06434e+08	0.0917169	0.000112429	-3.56848	4.01955	4.64442e+06	5.0657e+06	1.1349e+07	1.5878e+07	1.1872e+07	1.1603e+08	1.2451e+08	1.2326e+08	1.0527e+08	6.3102e+07	22.1471	22.2723	23.4361	23.9205	23.5011	26.7899	26.8917	26.8771	26.6495	25.9112	8	6	6	33.6	28.7	28.7	37.418	0	36.91	546560000	26	P36959	P36959	GMP reductase 1	GMPR	P36959	8	6
H7BYY1;F5H7S3;B7Z596;H0YL42	H7BYY1;F5H7S3;B7Z596		TPM1	H7BYY1	1	3.156e+07	3.59157e+08	0.0878723	0.00407851	-3.54873	3.99798	9.59879e+06	5.90313e+06	5.5035e+07	4.7155e+07	4.0108e+07	2.1525e+08	6.9246e+07	8.6266e+08	2.5714e+08	3.9149e+08	23.1944	22.493	25.7138	25.4909	25.2574	27.6814	26.0452	29.6842	27.938	28.5444	24	6	1	63.3	15.7	4.8	28.747	0	26.419	1883700000	12	H7BYY1;F5H7S3;B7Z596;H0YL42	H7BYY1;F5H7S3;B7Z596		TPM1	H7BYY1	24;22;22;11	6;6;6;6
A0A087WU64;A6NMQ1;P09884	A0A087WU64;A6NMQ1;P09884	DNA polymerase;DNA polymerase alpha catalytic subunit	POLA1	A0A087WU64	5	1.12044e+07	1.13268e+08	0.0989198	0.000607378	-3.53898	3.98734	1.91169e+07	4.09516e+06	2.12058e+07	5.03646e+06	6.56781e+06	2.1107e+08	1.159e+08	9.62199e+07	8.4723e+07	5.8426e+07	24.1883	21.9655	24.338	22.264	22.647	27.6531	26.7883	26.5198	26.3363	25.8001	5	5	5	4.1	4.1	4.1	165.77	0.0004736	2.9965	600570000	7	A0A087WU64;A6NMQ1;P09884	A0A087WU64;A6NMQ1;P09884	DNA polymerase;DNA polymerase alpha catalytic subunit	POLA1	A0A087WU64	5;5;5	5;5;5
Q8IXQ6;G5E9U8;C9K0E5	Q8IXQ6	Poly [ADP-ribose] polymerase 9	PARP9	Q8IXQ6	20	3.20316e+07	3.52212e+08	0.0909441	1.30434e-06	-3.49034	3.93423	4.8794e+07	2.5091e+07	2.9037e+07	3.0191e+07	2.7045e+07	2.8615e+08	3.6912e+08	4.1777e+08	3.6458e+08	3.2344e+08	25.5402	24.5807	24.7914	24.8476	24.6889	28.0922	28.4595	28.6381	28.4417	28.2689	20	20	20	30.7	30.7	30.7	96.342	0	89.491	1767100000	53	Q8IXQ6;G5E9U8;C9K0E5	Q8IXQ6	Poly [ADP-ribose] polymerase 9	PARP9	Q8IXQ6	20;8;3	20;8;3
P05120;E7ERB5;E7EPJ9;E9PDK7	P05120;E7ERB5;E7EPJ9	Plasminogen activator inhibitor 2	SERPINB2	P05120	5	1.70122e+08	4.36088e+07	3.90109	0.0249879	3.68676	3.9026	1.545e+08	1.7041e+08	1.7699e+08	1.9139e+08	1.5732e+08	8.97729e+06	1.845e+08	7.19119e+06	2.19079e+06	1.51846e+07	27.203	27.3444	27.3991	27.5119	27.2291	23.0978	27.459	22.7778	21.063	23.8561	8	8	5	33.3	33.3	21.9	46.596	0	56.383	720470000	32	P05120;E7ERB5;E7EPJ9;E9PDK7	P05120;E7ERB5;E7EPJ9	Plasminogen activator inhibitor 2	SERPINB2	P05120	8;4;4;3	8;4;4;3
O43294;H3BQC4;I3L209;H3BSN4;H3BS04;H3BN49	O43294	Transforming growth factor beta-1-induced transcript 1 protein	TGFB1I1	O43294	16	3.98631e+07	3.4981e+08	0.113956	0.00232907	-3.44068	3.88	2.1067e+07	4.1328e+07	5.4695e+07	7.2889e+07	9.33649e+06	3.6389e+08	2.9656e+08	4.442e+08	2.7993e+08	3.6447e+08	24.3285	25.3006	25.7049	26.1192	23.1544	28.4389	28.1437	28.7266	28.0605	28.4412	16	16	16	44.3	44.3	44.3	49.814	0	234.79	1842600000	53	O43294;H3BQC4;I3L209;H3BSN4;H3BS04;H3BN49	O43294	Transforming growth factor beta-1-induced transcript 1 protein	TGFB1I1	O43294	16;4;3;2;1;1	16;4;3;2;1;1
Q00587;B0QYC6;B0QYC7;B0QYC8	Q00587	Cdc42 effector protein 1	CDC42EP1	Q00587	8	1.05255e+07	9.1888e+07	0.114548	0.000986462	-3.43924	3.87842	9.43055e+06	2.6974e+07	4.97425e+06	5.6445e+06	5.60442e+06	6.791e+07	7.884e+07	1.1552e+08	9.7797e+07	9.9373e+07	23.1689	24.6851	22.246	22.4284	22.4181	26.0171	26.2324	26.7836	26.5433	26.5664	8	8	8	30.7	30.7	30.7	40.294	0	27.39	467090000	21	Q00587;B0QYC6;B0QYC7;B0QYC8	Q00587	Cdc42 effector protein 1	CDC42EP1	Q00587	8;2;2;2	8;2;2;2
A0A1B0GVU9;H7C0R3;A0A0U1RR66;A0A0U1RQX5;A0A1B0GTT3;A0A0U1RQQ5;A0A0U1RRC8;A0A0U1RQX9;A0A0U1RQJ6;A0A0U1RR79;A0A0U1RRJ7	A0A1B0GVU9			A0A1B0GVU9	1	1.38974e+07	2.16608e+08	0.064159	0.0182058	-3.4274	3.86551	1.04499e+07	1.57665e+07	2.7214e+07	1.29834e+07	3.0731e+06	1.18603e+07	1.0198e+08	3.8387e+08	4.6621e+08	1.1912e+08	23.317	23.9104	24.6978	23.6302	21.5513	23.4996	26.6037	28.516	28.7964	26.8278	49	1	1	68.9	1.4	1.4	83.782	0.0056192	1.7746	1011500000	2	A0A1B0GVU9;H7C0R3;A0A0U1RR66;A0A0U1RQX5;A0A1B0GTT3;A0A0U1RQQ5;A0A0U1RRC8;A0A0U1RQX9;A0A0U1RQJ6;A0A0U1RR79;A0A0U1RRJ7	A0A1B0GVU9			A0A1B0GVU9	49;19;13;11;11;11;8;6;4;3;2	1;0;0;0;0;0;0;0;0;1;0
Q14435;E7EUL0;C9J2C3;S4R3S5;Q8NCL4	Q14435;E7EUL0	Polypeptide N-acetylgalactosaminyltransferase 3	GALNT3	Q14435	6	7.77023e+06	6.99278e+07	0.111118	0.00100066	-3.37116	3.8041	6.05803e+06	1.35737e+07	8.22064e+06	2.24088e+06	8.75793e+06	7.7061e+07	7.3668e+07	5.189e+07	8.1396e+07	6.5624e+07	22.5304	23.6943	22.9708	21.0956	23.0622	26.1995	26.1345	25.629	26.2785	25.9677	6	6	6	14.2	14.2	14.2	72.609	0	17.662	322760000	16	Q14435;E7EUL0;C9J2C3;S4R3S5;Q8NCL4	Q14435;E7EUL0	Polypeptide N-acetylgalactosaminyltransferase 3	GALNT3	Q14435	6;5;2;1;1	6;5;2;1;1
P25942;A0A087X1D0;H0YE23	P25942;A0A087X1D0;H0YE23	Tumor necrosis factor receptor superfamily member 5	CD40	P25942	6	2.3442e+08	2.45511e+07	9.54825	0.00174119	3.5705	3.77565	1.8848e+08	2.5169e+08	2.0507e+08	3.128e+08	2.1406e+08	1.89107e+07	6.54878e+06	1.24149e+07	3.9116e+07	4.5765e+07	27.4898	27.9071	27.6115	28.2207	27.6734	24.1727	22.6428	23.5656	25.2213	25.4477	6	6	6	21.3	21.3	21.3	30.619	0	25.209	865930000	20	P25942;A0A087X1D0;H0YE23	P25942;A0A087X1D0;H0YE23	Tumor necrosis factor receptor superfamily member 5	CD40	P25942	6;4;4	6;4;4
Q8NDH3;H0YEP3	Q8NDH3;H0YEP3	Probable aminopeptidase NPEPL1	NPEPL1	Q8NDH3	9	1.49442e+08	1.28665e+07	11.6148	2.5735e-06	3.56812	3.77305	1.268e+08	1.5522e+08	1.375e+08	1.2612e+08	2.0157e+08	1.6986e+07	1.45168e+07	1.2831e+07	1.271e+07	7.2887e+06	26.918	27.2097	27.0349	26.9102	27.5867	24.0178	23.7912	23.6131	23.5995	22.7972	9	9	9	24.5	24.5	24.5	55.86	0	69.88	562240000	25	Q8NDH3;H0YEP3	Q8NDH3;H0YEP3	Probable aminopeptidase NPEPL1	NPEPL1	Q8NDH3	9;5	9;5
Q16527;F8VQR7;F8VW96	Q16527;F8VQR7;F8VW96	Cysteine and glycine-rich protein 2	CSRP2	Q16527	11	4.95866e+07	4.15276e+08	0.119406	0.00190298	-3.31788	3.74591	1.293e+07	6.8621e+07	8.5359e+07	4.7045e+07	3.3978e+07	4.7361e+08	3.4354e+08	4.6273e+08	3.9178e+08	4.0472e+08	23.6242	26.0321	26.347	25.4875	25.0181	28.8191	28.3559	28.7856	28.5455	28.5923	11	11	11	61.7	61.7	61.7	20.954	0	61.294	2134000000	52	Q16527;F8VQR7;F8VW96	Q16527;F8VQR7;F8VW96	Cysteine and glycine-rich protein 2	CSRP2	Q16527	11;10;10	11;10;10
P01584;C9JWV2;C9JVK0;C9JSC2	P01584	Interleukin-1 beta	IL1B	P01584	5	8.65834e+07	9.46093e+06	9.15169	0.00116526	3.51523	3.71529	7.1733e+07	8.5351e+07	1.1709e+08	6.503e+07	9.37131e+07	7.45014e+06	2.3568e+07	8.24748e+06	4.86679e+06	3.17225e+06	26.0961	26.3469	26.803	25.9546	26.4817	22.8288	24.4903	22.9755	22.2145	21.5971	5	5	5	21.2	21.2	21.2	30.748	0	14.025	286570000	9	P01584;C9JWV2;C9JVK0;C9JSC2	P01584	Interleukin-1 beta	IL1B	P01584	5;2;1;1	5;2;1;1
Q9Y6K5;F8VS35;F8VWK9;H0YHL3	Q9Y6K5	2-5-oligoadenylate synthase 3	OAS3	Q9Y6K5	38	1.10148e+08	9.30424e+08	0.118385	0.000956534	-3.27234	3.69619	1.4963e+08	5.9853e+07	1.6888e+08	1.3422e+08	3.8158e+07	9.7247e+08	8.6213e+08	1.2193e+09	7.7727e+08	8.2095e+08	27.1568	25.8349	27.3314	27	25.1855	29.8571	29.6833	30.1834	29.5338	29.6127	38	38	38	39.1	39.1	39.1	121.17	0	170.14	4940600000	112	Q9Y6K5;F8VS35;F8VWK9;H0YHL3	Q9Y6K5	2-5-oligoadenylate synthase 3	OAS3	Q9Y6K5	38;10;8;2	38;10;8;2
P49407;E9PM35;H0YET9	P49407;E9PM35	Beta-arrestin-1	ARRB1	P49407	5	1.0649e+08	1.32884e+07	8.01374	0.00362515	3.47529	3.67169	8.0558e+07	1.101e+08	1.2588e+08	1.1109e+08	1.0482e+08	3.3057e+07	3.46305e+06	5.37266e+06	1.7416e+07	7.13318e+06	26.2635	26.7142	26.9075	26.7272	26.6433	24.9785	21.7236	22.3572	24.0539	22.7661	7	7	5	19.4	19.4	15.8	47.065	0	25.267	385490000	18	P49407;E9PM35;H0YET9	P49407;E9PM35	Beta-arrestin-1	ARRB1	P49407	7;4;2	7;4;2
O75781;A0A087WTK8;A0A087WWY4	O75781	Paralemmin-1	PALM	O75781	12	2.64024e+07	2.28546e+08	0.115523	0.00040405	-3.24592	3.66734	2.343e+07	4.3191e+07	2.3762e+07	8.20793e+06	3.3421e+07	3.2224e+08	1.4014e+08	2.2235e+08	2.7329e+08	1.8471e+08	24.4819	25.3642	24.5022	22.9686	24.9943	28.2636	27.0623	27.7283	28.0259	27.4607	13	13	12	36.7	36.7	36.7	42.075	0	54.987	1178800000	30	O75781;A0A087WTK8;A0A087WWY4	O75781	Paralemmin-1	PALM	O75781	13;3;1	13;3;1
Q12929;F5H0R8;H0YFG1;F5H3Q6	Q12929	Epidermal growth factor receptor kinase substrate 8	EPS8	Q12929	11	1.43737e+07	1.22529e+08	0.117309	0.000553238	-3.23827	3.65899	1.0166e+07	2.526e+07	2.1805e+07	1.0069e+07	4.56873e+06	1.4561e+08	7.5065e+07	1.0425e+08	2.0534e+08	8.2381e+07	23.2772	24.5904	24.3782	23.2634	22.1234	27.1175	26.1616	26.6355	27.6134	26.2958	11	11	11	17.2	17.2	17.2	91.88	0	65.163	632930000	30	Q12929;F5H0R8;H0YFG1;F5H3Q6	Q12929	Epidermal growth factor receptor kinase substrate 8	EPS8	Q12929	11;2;1;1	11;2;1;1
Q8WUY8;M0R1E3;M0QZH3	Q8WUY8;M0R1E3	N-acetyltransferase 14	NAT14	Q8WUY8	5	1.46158e+07	1.31525e+08	0.111125	3.31067e-05	-3.22408	3.64349	7.64236e+06	1.1366e+07	1.23257e+07	1.5786e+07	2.59588e+07	1.3663e+08	1.5126e+08	1.6835e+08	6.6697e+07	1.3469e+08	22.8656	23.4382	23.5552	23.9121	24.6297	27.0257	27.1725	27.3269	25.9911	27.0051	5	5	5	34.5	34.5	34.5	21.65	0	25.609	664740000	19	Q8WUY8;M0R1E3;M0QZH3	Q8WUY8;M0R1E3	N-acetyltransferase 14	NAT14	Q8WUY8	5;3;2	5;3;2
Q6ZN40	Q6ZN40		TPM1	Q6ZN40	0	4.07318e+08	3.76258e+09	0.108255	3.16987e-07	-3.22124	3.64039	3.7684e+08	3.1708e+08	4.013e+08	3.5087e+08	5.905e+08	4.0747e+09	2.9389e+09	4.8083e+09	3.7128e+09	3.2782e+09	28.4894	28.2403	28.5801	28.3864	29.1374	31.924	31.4526	32.1629	31.7899	31.6103	33	33	0	54	54	0	37.452	0	323.31	21757000000	257	Q6ZN40	Q6ZN40		TPM1	Q6ZN40	33	33
P00918;E5RID5;E5RK37	P00918	Carbonic anhydrase 2	CA2	P00918	12	5.9517e+08	1.07728e+08	5.52475	0.0086733	3.43144	3.62381	5.3919e+08	7.9478e+08	4.6105e+08	6.043e+08	5.7653e+08	4.3639e+07	4.0513e+08	2.7747e+07	3.3252e+07	2.8872e+07	29.0062	29.566	28.7803	29.1707	29.1028	25.3791	28.5938	24.7258	24.9869	24.7832	12	12	12	55	55	55	29.246	0	42.85	2536000000	54	P00918;E5RID5;E5RK37	P00918	Carbonic anhydrase 2	CA2	P00918	12;5;5	12;5;5
Q9UJX2	Q9UJX2	Cell division cycle protein 23 homolog	CDC23	Q9UJX2	6	2.48654e+07	1.19128e+08	0.208728	0.0118709	-3.18928	3.6055	8.66876e+06	4.98535e+06	5.10946e+06	8.61736e+06	9.6946e+07	1.9597e+08	7.0857e+07	1.8222e+08	4.5573e+07	1.0102e+08	23.0474	22.2493	22.2847	23.0388	26.5307	27.5461	26.0784	27.4411	25.4417	26.5901	6	6	6	11.4	11.4	11.4	68.833	0.00025075	3.9349	744010000	11	Q9UJX2	Q9UJX2	Cell division cycle protein 23 homolog	CDC23	Q9UJX2	6	6
Q9HA77;H0YFF0	Q9HA77	Probable cysteine--tRNA ligase, mitochondrial	CARS2	Q9HA77	3	1.74496e+08	2.82176e+07	6.18395	0.0112434	3.38163	3.56941	1.721e+08	1.5291e+08	1.4384e+08	1.6319e+08	2.4044e+08	6.5508e+07	1.06106e+07	6.67829e+06	5.3421e+07	4.87001e+06	27.3587	27.1881	27.0999	27.282	27.8411	25.9652	23.339	22.671	25.6709	22.2155	3	3	3	6.2	6.2	6.2	62.223	0.0005	3.8829	550890000	9	Q9HA77;H0YFF0	Q9HA77	Probable cysteine--tRNA ligase, mitochondrial	CARS2	Q9HA77	3;1	3;1
Q9NZI8	Q9NZI8	Insulin-like growth factor 2 mRNA-binding protein 1	IGF2BP1	Q9NZI8	10	1.3101e+08	1.38123e+07	9.485	0.000125381	3.34596	3.53047	1.3248e+08	1.2546e+08	1.0305e+08	1.3689e+08	1.5717e+08	1.25827e+07	7.36767e+06	9.17063e+06	2.0021e+07	1.99197e+07	26.9812	26.9027	26.6188	27.0284	27.2278	23.5849	22.8128	23.1286	24.255	24.2477	15	10	10	30.7	23.9	23.9	63.48	0	44.586	437880000	20	Q9NZI8	Q9NZI8	Insulin-like growth factor 2 mRNA-binding protein 1	IGF2BP1	Q9NZI8	15	10
Q9UKX5	Q9UKX5	Integrin alpha-11	ITGA11	Q9UKX5	8	6.96811e+06	4.54148e+07	0.153433	0.00183987	-2.91169	3.30239	1.12743e+07	2.30366e+06	8.63959e+06	8.78035e+06	3.8426e+06	4.9926e+07	5.0803e+07	5.165e+07	3.8e+07	3.6695e+07	23.4265	21.1355	23.0425	23.0658	21.8736	25.5733	25.5984	25.6223	25.1795	25.1291	8	8	8	8	8	8	133.47	0	20.308	215080000	19	Q9UKX5	Q9UKX5	Integrin alpha-11	ITGA11	Q9UKX5	8	8
O75368	O75368	SH3 domain-binding glutamic acid-rich-like protein	SH3BGRL	O75368	7	2.89716e+07	1.93984e+08	0.14935	0.000969084	-2.90608	3.29626	2.3366e+07	1.5215e+07	1.5791e+07	4.2887e+07	4.7599e+07	1.7561e+08	1.7909e+08	2.0762e+08	2.0505e+08	2.0255e+08	24.4779	23.859	23.9126	25.354	25.5044	27.3878	27.4161	27.6294	27.6114	27.5937	7	7	7	57	57	57	12.774	0	61.334	1033600000	29	O75368	O75368	SH3 domain-binding glutamic acid-rich-like protein	SH3BGRL	O75368	7	7
H0Y6F5;Q9H4I2	H0Y6F5;Q9H4I2	Zinc fingers and homeoboxes protein 3	ZHX3	H0Y6F5	4	4.84564e+07	6.82721e+06	7.09755	0.00268789	3.12874	3.29328	3.3894e+07	5.6063e+07	3.912e+07	5.643e+07	5.6775e+07	7.71727e+06	1.369e+07	7.84733e+06	1.8525e+06	3.02896e+06	25.0145	25.7405	25.2214	25.75	25.7588	22.8797	23.7066	22.9038	20.821	21.5304	4	4	4	11.1	11.1	11.1	75.085	0.00026076	4.6946	160750000	4	H0Y6F5;Q9H4I2	H0Y6F5;Q9H4I2	Zinc fingers and homeoboxes protein 3	ZHX3	H0Y6F5	4;4	4;4
O43854	O43854	EGF-like repeat and discoidin I-like domain-containing protein 3	EDIL3	O43854	8	1.36847e+07	9.78064e+07	0.139916	0.000168399	-2.86143	3.24751	6.12958e+06	1.6412e+07	9.37267e+06	2.1015e+07	1.5494e+07	1.2909e+08	6.5093e+07	4.9049e+07	1.2498e+08	1.2082e+08	22.5474	23.9682	23.16	24.3249	23.8852	26.9438	25.956	25.5477	26.8971	26.8483	8	8	8	21.9	21.9	21.9	53.764	0	27.409	516140000	19	O43854	O43854	EGF-like repeat and discoidin I-like domain-containing protein 3	EDIL3	O43854	8	8
Q0ZGT2;H7BXY5;E7ETM8	Q0ZGT2;H7BXY5;E7ETM8	Nexilin	NEXN	Q0ZGT2	11	8.77144e+07	5.2767e+08	0.16623	0.00256544	-2.79019	3.16972	1.3383e+08	1.1425e+08	6.932e+07	2.2155e+07	9.9017e+07	5.2845e+08	3.4908e+08	6.6481e+08	5.5599e+08	5.4002e+08	26.9958	26.7676	26.0468	24.4011	26.5612	28.9772	28.379	29.3084	29.0505	29.0084	23	23	11	32.6	32.6	17.9	80.657	0	85.473	2789900000	77	Q0ZGT2;H7BXY5;E7ETM8	Q0ZGT2;H7BXY5;E7ETM8	Nexilin	NEXN	Q0ZGT2	23;22;12	23;22;12
O94788;H0YMG7;E9PF31;H0YMT5;Q9UED3;H0YKL3	O94788;H0YMG7	Retinal dehydrogenase 2	ALDH1A2	O94788	18	7.59572e+07	5.13644e+08	0.147879	4.23362e-07	-2.76906	3.14665	5.5771e+07	9.1008e+07	7.9526e+07	6.7062e+07	8.6419e+07	5.3511e+08	4.6082e+08	4.3565e+08	6.1821e+08	5.1843e+08	25.733	26.4395	26.2449	25.999	26.3648	28.9953	28.7796	28.6986	29.2035	28.9496	22	22	18	53.9	53.9	48.6	56.723	0	112.6	2702200000	80	O94788;H0YMG7;E9PF31;H0YMT5;Q9UED3;H0YKL3	O94788;H0YMG7	Retinal dehydrogenase 2	ALDH1A2	O94788	22;20;2;1;1;1	22;20;2;1;1;1
Q00978;H0YNP4;H0YMB6;H7BXP4;H0YMB0	Q00978;H0YNP4;H0YMB6;H7BXP4;H0YMB0	Interferon regulatory factor 9	IRF9	Q00978	8	2.3333e+07	1.13623e+08	0.205356	0.0127694	-2.75545	3.13179	4.4744e+07	4.90535e+06	2.6663e+07	6.21287e+06	3.414e+07	1.1704e+08	9.0928e+07	9.81349e+07	1.0921e+08	1.528e+08	25.4152	22.2259	24.6683	22.5668	25.025	26.8024	26.4382	26.5483	26.7025	27.1871	8	8	8	23.7	23.7	23.7	43.696	0	29.041	619150000	22	Q00978;H0YNP4;H0YMB6;H7BXP4;H0YMB0	Q00978;H0YNP4;H0YMB6;H7BXP4;H0YMB0	Interferon regulatory factor 9	IRF9	Q00978	8;6;5;5;4	8;6;5;5;4
B1ALK7;E7EUY6;Q14155;E9PDQ5;C9JAD7;C9JDI6;B1ANY6;E7EU80;F6SJA5;E7ENL8	B1ALK7;E7EUY6;Q14155	Rho guanine nucleotide exchange factor 7	ARHGEF7	B1ALK7	11	9.07842e+07	1.73141e+07	5.24335	0.0125344	2.97674	3.12732	8.2218e+07	6.0391e+07	9.0062e+07	1.1573e+08	1.0552e+08	1.6807e+07	3.8212e+06	4.31e+07	3.34753e+06	1.9495e+07	26.293	25.8478	26.4244	26.7862	26.6529	24.0026	21.8656	25.3612	21.6747	24.2166	11	11	11	24.5	24.5	24.5	79.831	0	36.672	381360000	21	B1ALK7;E7EUY6;Q14155;E9PDQ5;C9JAD7;C9JDI6;B1ANY6;E7EU80;F6SJA5;E7ENL8	B1ALK7;E7EUY6;Q14155	Rho guanine nucleotide exchange factor 7	ARHGEF7	B1ALK7	11;8;7;5;2;2;2;2;1;1	11;8;7;5;2;2;2;2;1;1
Q96S97;C9JJV6;C9JZL8;C9J5M0;C9JC07	Q96S97;C9JJV6;C9JZL8;C9J5M0;C9JC07	Myeloid-associated differentiation marker	MYADM	Q96S97	4	9.37462e+07	6.00136e+08	0.156208	0.000111689	-2.7478	3.12343	7.269e+07	5.9862e+07	1.0764e+08	1.4968e+08	7.8859e+07	6.1759e+08	5.2576e+08	6.6502e+08	5.2304e+08	6.6927e+08	26.1153	25.8351	26.6816	27.1573	26.2328	29.2021	28.9698	29.3088	28.9623	29.318	4	4	4	14.6	14.6	14.6	35.273	0	101.05	3316800000	53	Q96S97;C9JJV6;C9JZL8;C9J5M0;C9JC07	Q96S97;C9JJV6;C9JZL8;C9J5M0;C9JC07	Myeloid-associated differentiation marker	MYADM	Q96S97	4;3;3;3;3	4;3;3;3;3
P32320	P32320	Cytidine deaminase	CDA	P32320	3	7.75672e+07	1.35271e+07	5.7342	0.00548153	2.97034	3.12033	6.894e+07	8.3663e+07	6.9849e+07	8.2026e+07	8.3358e+07	3.48601e+06	7.23506e+06	3.6785e+07	9.1255e+06	1.1004e+07	26.0388	26.3181	26.0577	26.2896	26.3128	21.7331	22.7866	25.1326	23.1215	23.3915	3	3	3	30.1	30.1	30.1	16.185	0	16.437	300300000	13	P32320	P32320	Cytidine deaminase	CDA	P32320	3	3
A0A0G2JMG8;A0A0G2JPQ2;Q9NX02;A0A0G2JLX3;J3KN39;A0A0G2JNC8;A0A0G2JPB6;A0A0G2JLQ8;A0A0G2JP37;K7EPE6;K7ELX1;F5H5B1;F5GYZ4;A0A0G2JM25;A0A0G2JNK1;K7ERG0;A0A0G2JMB6;Q8WX94	A0A0G2JMG8;A0A0G2JPQ2;Q9NX02;A0A0G2JLX3;J3KN39;A0A0G2JNC8	NACHT, LRR and PYD domains-containing protein 2	NLRP2	A0A0G2JMG8	4	1.02797e+07	5.27504e+07	0.194873	0.00409065	-2.69377	3.06443	7.93218e+06	2.5591e+07	9.34406e+06	4.56667e+06	3.96436e+06	5.2882e+07	4.9382e+07	4.4669e+07	6.7018e+07	4.9801e+07	22.9193	24.6091	23.1556	22.1227	21.9187	25.6563	25.5575	25.4128	25.998	25.5697	5	5	4	5.9	5.9	5	117.85	0	8.6773	270460000	5	A0A0G2JMG8;A0A0G2JPQ2;Q9NX02;A0A0G2JLX3;J3KN39;A0A0G2JNC8;A0A0G2JPB6;A0A0G2JLQ8;A0A0G2JP37;K7EPE6;K7ELX1;F5H5B1;F5GYZ4;A0A0G2JM25;A0A0G2JNK1;K7ERG0;A0A0G2JMB6;Q8WX94	A0A0G2JMG8;A0A0G2JPQ2;Q9NX02;A0A0G2JLX3;J3KN39;A0A0G2JNC8	NACHT, LRR and PYD domains-containing protein 2	NLRP2	A0A0G2JMG8	5;5;5;4;4;3;2;2;2;1;1;1;1;1;1;1;1;1	5;5;5;4;4;3;2;2;2;1;1;1;1;1;1;1;1;1
P55268	P55268	Laminin subunit beta-2	LAMB2	P55268	2	9.35323e+06	5.37707e+07	0.173947	0.00291607	-2.6901	3.06043	1.01984e+07	2.1267e+07	7.06662e+06	2.64106e+06	5.59305e+06	9.0082e+07	4.9684e+07	6.5988e+07	1.98353e+07	4.3264e+07	23.2818	24.3421	22.7526	21.3327	22.4152	26.4247	25.5663	25.9757	24.2416	25.3667	2	2	2	2.1	2.1	2.1	195.98	0.0058315	1.7649	272890000	4	P55268	P55268	Laminin subunit beta-2	LAMB2	P55268	2	2
Q460N5;H7C5R8;H7C4Y3	Q460N5;H7C5R8	Poly [ADP-ribose] polymerase 14	PARP14	Q460N5	29	2.9392e+07	1.8e+08	0.163289	0.000152443	-2.67727	3.04642	1.4203e+07	3.3532e+07	2.8004e+07	3.7038e+07	3.4183e+07	1.585e+08	1.4861e+08	2.1485e+08	1.9019e+08	1.8785e+08	23.7597	24.999	24.7391	25.1425	25.0268	27.2399	27.147	27.6788	27.5029	27.485	29	29	29	19.8	19.8	19.8	202.8	0	80.626	952530000	55	Q460N5;H7C5R8;H7C4Y3	Q460N5;H7C5R8	Poly [ADP-ribose] polymerase 14	PARP14	Q460N5	29;27;1	29;27;1
Q9Y2H6;G5E9X3;A0A087X1M6	Q9Y2H6;G5E9X3	Fibronectin type-III domain-containing protein 3A	FNDC3A	Q9Y2H6	6	5.6595e+07	1.14068e+07	4.96152	0.0082522	2.87068	3.0115	4.521e+07	9.0797e+07	5.7804e+07	4.5251e+07	4.3913e+07	9.17384e+06	3.09867e+06	6.99666e+06	3.28475e+06	3.448e+07	25.4301	26.4361	25.7847	25.4314	25.3881	23.1291	21.5632	22.7382	21.6474	25.0393	6	6	6	7.3	7.3	7.3	131.85	0	13.442	250190000	15	Q9Y2H6;G5E9X3;A0A087X1M6	Q9Y2H6;G5E9X3	Fibronectin type-III domain-containing protein 3A	FNDC3A	Q9Y2H6	6;4;2	6;4;2
H3BTN5;H3BQ34;H3BTJ2;H3BUW1;H3BT25;H3BU13;H3BN34;H3BQZ3	H3BTN5;H3BQ34	Pyruvate kinase	PKM	H3BTN5	0	1.85269e+07	9.2908e+07	0.199411	0.00468094	-2.60647	2.96911	1.667e+07	3.0755e+07	3.1537e+07	6.49287e+06	7.17965e+06	7.359e+07	7.5352e+07	8.9088e+07	1.0659e+08	1.1992e+08	23.9908	24.8743	24.9105	22.6304	22.7755	26.133	26.1671	26.4087	26.6675	26.8375	60	3	0	84.7	6.4	0	53.045	0.00025694	4.3775	518000000	22	H3BTN5;H3BQ34;H3BTJ2;H3BUW1;H3BT25;H3BU13;H3BN34;H3BQZ3	H3BTN5;H3BQ34	Pyruvate kinase	PKM	H3BTN5	60;39;22;21;20;8;2;2	3;0;0;0;0;0;0;0
Q9UH99;B0QY60	Q9UH99	SUN domain-containing protein 2	SUN2	Q9UH99	15	6.27752e+07	3.6165e+08	0.17358	0.000173114	-2.60147	2.96365	3.2524e+07	5.0295e+07	9.1882e+07	4.8687e+07	9.0488e+07	3.2762e+08	4.1378e+08	4.9229e+08	3.1615e+08	2.5841e+08	24.955	25.5839	26.4533	25.537	26.4312	28.2874	28.6243	28.8749	28.236	27.9451	15	15	15	34.4	34.4	34.4	80.31	0	115.54	1896000000	60	Q9UH99;B0QY60	Q9UH99	SUN domain-containing protein 2	SUN2	Q9UH99	15;4	15;4
O43156	O43156	TELO2-interacting protein 1 homolog	TTI1	O43156	3	5.37483e+07	6.93726e+06	7.74777	0.00238461	2.82483	2.96144	4.9629e+07	6.9325e+07	1.14813e+07	6.0077e+07	7.8229e+07	5.65069e+06	8.97363e+06	1.16706e+07	4.38363e+06	4.00771e+06	25.5647	26.0469	23.4528	25.8403	26.2212	22.43	23.0973	23.4764	22.0637	21.9343	3	3	3	3.8	3.8	3.8	122.07	0	9.7055	212550000	5	O43156	O43156	TELO2-interacting protein 1 homolog	TTI1	O43156	3	3
P32970	P32970	CD70 antigen	CD70	P32970	6	1.13868e+08	6.51912e+08	0.174667	0.000246013	-2.59203	2.95335	1.4029e+08	1.3344e+08	6.5954e+07	1.5488e+08	7.4775e+07	6.4169e+08	5.9143e+08	8.0455e+08	6.0258e+08	6.1931e+08	27.0638	26.9916	25.975	27.2066	26.1561	29.2573	29.1396	29.5836	29.1666	29.2061	6	6	6	35.2	35.2	35.2	21.118	0	79.112	3624000000	62	P32970	P32970	CD70 antigen	CD70	P32970	6	6
P30492;Q29940;P30493	P30492;Q29940;P30493	HLA class I histocompatibility antigen, B-54 alpha chain;HLA class I histocompatibility antigen, B-59 alpha chain;HLA class I histocompatibility antigen, B-55 alpha chain	HLA-B	P30492	0	5.6025e+06	2.98616e+07	0.187616	0.000794381	-2.5389	2.89532	2.63251e+06	2.95891e+06	6.1982e+06	5.42756e+06	1.07953e+07	3.2602e+07	3.9849e+07	3.7673e+07	2.0445e+07	1.8739e+07	21.328	21.4966	22.5634	22.3719	23.3639	24.9585	25.248	25.167	24.2852	24.1595	18	2	0	54.4	7.5	0	40.38	0	8.407	146130000	3	P30492;Q29940;P30493	P30492;Q29940;P30493	HLA class I histocompatibility antigen, B-54 alpha chain;HLA class I histocompatibility antigen, B-59 alpha chain;HLA class I histocompatibility antigen, B-55 alpha chain	HLA-B	P30492	18;16;15	2;0;0
C9J7K9;O15162;C9J9P4;H7C5I5;C9J0H3;C9JE06	C9J7K9;O15162;C9J9P4;H7C5I5;C9J0H3;C9JE06	Phospholipid scramblase 1	PLSCR1	C9J7K9	8	1.47044e+08	8.50854e+08	0.172819	9.43268e-09	-2.53476	2.89081	1.7332e+08	1.3775e+08	1.5722e+08	1.378e+08	1.2913e+08	9.8386e+08	8.2553e+08	8.3062e+08	8.74471e+08	7.3979e+08	27.3689	27.0375	27.2282	27.038	26.9442	29.8739	29.6207	29.6296	29.7038	29.4625	8	8	8	33.8	33.8	33.8	34.217	0	54.97	4628300000	58	C9J7K9;O15162;C9J9P4;H7C5I5;C9J0H3;C9JE06	C9J7K9;O15162;C9J9P4;H7C5I5;C9J0H3;C9JE06	Phospholipid scramblase 1	PLSCR1	C9J7K9	8;8;6;5;5;5	8;8;6;5;5;5
P55042;J3KRG9;J3KSM6	P55042	GTP-binding protein RAD	RRAD	P55042	5	1.6129e+08	2.40152e+07	6.71616	2.89112e-08	2.74631	2.8757	1.8738e+08	1.8786e+08	1.4692e+08	1.3916e+08	1.4513e+08	2.241e+07	2.0927e+07	2.1685e+07	2.916e+07	2.5894e+07	27.4814	27.4851	27.1305	27.0522	27.1128	24.4176	24.3189	24.3702	24.7975	24.6261	6	6	5	27.9	27.9	21.1	33.245	0	16.159	652970000	28	P55042;J3KRG9;J3KSM6	P55042	GTP-binding protein RAD	RRAD	P55042	6;2;2	6;2;2
Q8TDZ2;H0Y6Z4;Q5TED7	Q8TDZ2	Protein-methionine sulfoxide oxidase MICAL1	MICAL1	Q8TDZ2	9	1.0836e+07	5.84682e+07	0.185331	0.000445918	-2.49108	2.84311	1.6555e+07	1.4154e+07	5.48037e+06	5.79441e+06	1.21961e+07	9.0572e+07	7.3098e+07	5.04e+07	3.7099e+07	4.1172e+07	23.9808	23.7547	22.3858	22.4662	23.5399	26.4326	26.1233	25.5869	25.1449	25.2952	9	9	9	14.2	14.2	14.2	117.87	0	31.203	308180000	17	Q8TDZ2;H0Y6Z4;Q5TED7	Q8TDZ2	Protein-methionine sulfoxide oxidase MICAL1	MICAL1	Q8TDZ2	9;2;1	9;2;1
Q9NQZ2	Q9NQZ2	Something about silencing protein 10	UTP3	Q9NQZ2	6	1.31495e+08	2.48466e+07	5.29225	0.00660052	2.6985	2.82349	1.5619e+08	9.2603e+07	1.3662e+08	1.0769e+08	1.6437e+08	2.7365e+07	1.60253e+07	4.88683e+06	4.3091e+07	3.2865e+07	27.2187	26.4646	27.0256	26.6823	27.2924	24.7058	23.9339	22.2205	25.3609	24.97	6	6	6	18.2	18.2	18.2	54.557	0	156.63	509000000	19	Q9NQZ2	Q9NQZ2	Something about silencing protein 10	UTP3	Q9NQZ2	6	6
Q9NX58;D6RDJ1	Q9NX58	Cell growth-regulating nucleolar protein	LYAR	Q9NX58	23	7.1768e+08	1.33198e+08	5.38807	0.00627814	2.6898	2.81399	6.4405e+08	7.2405e+08	7.1052e+08	6.9233e+08	8.1745e+08	2.718e+07	1.2835e+08	1.4055e+08	1.8796e+08	1.8195e+08	29.2626	29.4315	29.4043	29.3669	29.6066	24.696	26.9355	27.0665	27.4859	27.439	23	23	23	56.5	56.5	56.5	43.614	0	173.95	3020400000	132	Q9NX58;D6RDJ1	Q9NX58	Cell growth-regulating nucleolar protein	LYAR	Q9NX58	23;6	23;6
Q9UBI6	Q9UBI6	Guanine nucleotide-binding protein G(I)/G(S)/G(O) subunit gamma-12	GNG12	Q9UBI6	3	7.56546e+06	4.41424e+07	0.171388	0.00292278	-2.44277	2.79036	8.30864e+06	4.25329e+06	1.33685e+07	3.19795e+06	8.69895e+06	1.8777e+07	4.5181e+07	1.0153e+08	2.148e+07	3.3744e+07	22.9862	22.0201	23.6723	21.6087	23.0524	24.1625	25.4292	26.5973	24.3565	25.0081	3	3	3	51.4	51.4	51.4	8.0061	0	12.38	234050000	5	Q9UBI6	Q9UBI6	Guanine nucleotide-binding protein G(I)/G(S)/G(O) subunit gamma-12	GNG12	Q9UBI6	3	3
A0A0A0MTB9;H0YAK8;P09455;A0A0A0MQT0	A0A0A0MTB9;H0YAK8;P09455;A0A0A0MQT0	Retinol-binding protein 1	RBP1	A0A0A0MTB9	6	2.44632e+07	1.31722e+08	0.185718	6.73723e-07	-2.43928	2.78655	2.2771e+07	3.27e+07	1.8921e+07	2.4269e+07	2.3655e+07	1.0676e+08	1.1747e+08	1.3913e+08	1.4149e+08	1.5376e+08	24.4407	24.9628	24.1735	24.5326	24.4956	26.6698	26.8077	27.0519	27.0761	27.1961	6	6	6	71.4	71.4	71.4	10.644	0	22.007	725650000	20	A0A0A0MTB9;H0YAK8;P09455;A0A0A0MQT0	A0A0A0MTB9;H0YAK8;P09455;A0A0A0MQT0	Retinol-binding protein 1	RBP1	A0A0A0MTB9	6;6;6;5	6;6;6;5
P48307;H7C4A3	P48307;H7C4A3	Tissue factor pathway inhibitor 2	TFPI2	P48307	3	4.80518e+07	8.48925e+06	5.66032	0.000725813	2.63099	2.74978	5.2279e+07	3.603e+07	5.0229e+07	4.0527e+07	6.1194e+07	1.08964e+07	8.48891e+06	5.24862e+06	1.40375e+07	3.77479e+06	25.6397	25.1027	25.582	25.2724	25.8669	23.3774	23.0171	22.3235	23.7428	21.848	3	3	3	11.9	11.9	11.9	26.934	0	9.5035	156030000	11	P48307;H7C4A3	P48307;H7C4A3	Tissue factor pathway inhibitor 2	TFPI2	P48307	3;2	3;2
Q8N2G8;K7ESN3	Q8N2G8;K7ESN3	GH3 domain-containing protein	GHDC	Q8N2G8	4	5.98934e+06	2.94738e+07	0.203209	0.000414795	-2.3851	2.72739	9.47736e+06	4.68272e+06	2.93221e+06	6.57709e+06	6.27734e+06	3.4399e+07	3.3256e+07	3.0386e+07	2.1999e+07	2.7329e+07	23.1761	22.1589	21.4836	22.649	22.5817	25.0359	24.9871	24.8569	24.3909	24.7039	4	4	4	7.7	7.7	7.7	57.522	0	9.395	151380000	7	Q8N2G8;K7ESN3	Q8N2G8;K7ESN3	GH3 domain-containing protein	GHDC	Q8N2G8	4;3	4;3
F8W543	F8W543		NAP1L1	F8W543	2	9.95982e+07	1.6305e+07	6.10845	9.02843e-06	2.60085	2.71687	1.1549e+08	5.6793e+07	1.1547e+08	9.9258e+07	1.1098e+08	1.7271e+07	1.1021e+07	1.4291e+07	2.1886e+07	1.7056e+07	26.7832	25.7592	26.7829	26.5647	26.7257	24.0418	23.3938	23.7686	24.3835	24.0238	11	2	2	37.8	3.4	3.4	38.2	0	6.1209	412540000	5	F8W543	F8W543		NAP1L1	F8W543	11	2
J3QRS3;P19105;O14950;J3KTJ1	J3QRS3;P19105;O14950	Myosin regulatory light chain 12A;Myosin regulatory light chain 12B	MYL12A;MYL12B	J3QRS3	8	2.63874e+08	1.41036e+09	0.187097	6.68942e-05	-2.36821	2.70895	3.046e+08	2.4834e+08	2.3461e+08	2.296e+08	3.0222e+08	1.0337e+09	1.1871e+09	2.2532e+09	1.1238e+09	1.454e+09	28.1823	27.8877	27.8057	27.7745	28.171	29.9452	30.1448	31.0693	30.0657	30.4374	16	16	8	66.1	66.1	40.1	20.457	0	323.31	7887500000	107	J3QRS3;P19105;O14950;J3KTJ1	J3QRS3;P19105;O14950	Myosin regulatory light chain 12A;Myosin regulatory light chain 12B	MYL12A;MYL12B	J3QRS3	16;16;16;7	16;16;16;7
E9PCH5	E9PCH5		CAST	E9PCH5	0	1.17342e+07	5.2894e+07	0.221843	0.00234517	-2.35972	2.69968	7.66409e+06	1.48954e+07	7.85208e+06	2.33651e+07	4.89419e+06	4.5721e+07	5.1214e+07	4.907e+07	7.7412e+07	4.1053e+07	22.8697	23.8284	22.9046	24.4779	22.2226	25.4464	25.61	25.5483	26.2061	25.291	42	2	0	66.6	4.6	0	72.798	0	10.36	254520000	3	E9PCH5	E9PCH5		CAST	E9PCH5	42	2
P26232;C9IZ88;C9J144	P26232	Catenin alpha-2	CTNNA2	P26232	1	1.01227e+07	4.58482e+07	0.220787	0.00662128	-2.35143	2.69063	1.3636e+07	1.2476e+07	6.74265e+06	2.24775e+06	1.5511e+07	2.9096e+07	5.5183e+07	5.6104e+07	2.352e+07	6.5338e+07	23.7009	23.5727	22.6849	21.1	23.8868	24.7943	25.7177	25.7416	24.4874	25.9614	11	1	1	14.4	1.9	1.9	105.31	0	13.727	251430000	8	P26232;C9IZ88;C9J144	P26232	Catenin alpha-2	CTNNA2	P26232	11;2;1	1;1;1
P02452;CON__Q862S4;I3L3H7	P02452	Collagen alpha-1(I) chain	COL1A1	P02452	5	5.55477e+06	2.99666e+07	0.185365	0.000610451	-2.34989	2.68894	3.62743e+06	6.35374e+06	6.99393e+06	7.66704e+06	3.1317e+06	6.2701e+07	2.6702e+07	1.7089e+07	2.3635e+07	1.9706e+07	21.7905	22.5992	22.7377	22.8702	21.5785	25.902	24.6704	24.0266	24.4944	24.2321	5	5	5	4.8	4.8	4.8	138.94	0	8.9096	146040000	10	P02452;CON__Q862S4;I3L3H7	P02452	Collagen alpha-1(I) chain	COL1A1	P02452	5;1;1	5;1;1
Q9NSK0;H7C4M1;C9JZE5;C9J8T5	Q9NSK0	Kinesin light chain 4	KLC4	Q9NSK0	8	1.46157e+07	5.12586e+07	0.285137	0.0201803	-2.34951	2.68853	3.4939e+07	6.08925e+06	2.2637e+07	5.99045e+06	3.42291e+06	5.9864e+07	4.2198e+07	5.6673e+07	5.1533e+07	4.6025e+07	25.0583	22.5378	24.4322	22.5142	21.7068	25.8352	25.3307	25.7562	25.619	25.4559	15	8	8	27.3	18.4	18.4	68.639	0	19.478	317190000	20	Q9NSK0;H7C4M1;C9JZE5;C9J8T5	Q9NSK0	Kinesin light chain 4	KLC4	Q9NSK0	15;5;4;4	8;3;1;1
P43490;A0A0C4DFS8;C9JG65;C9JF35	P43490;A0A0C4DFS8	Nicotinamide phosphoribosyltransferase	NAMPT	P43490	38	9.19946e+09	1.60158e+09	5.74399	3.34011e-05	2.54553	2.65647	9.13391e+09	9.187e+09	8.9256e+09	9.36781e+09	9.38301e+09	1.7393e+09	2.1242e+09	1.3316e+09	1.4779e+09	1.3349e+09	33.0886	33.0969	33.0553	33.1251	33.1274	30.6959	30.9843	30.3105	30.4609	30.3141	38	38	38	80.7	80.7	80.7	55.52	0	323.31	38491000000	609	P43490;A0A0C4DFS8;C9JG65;C9JF35	P43490;A0A0C4DFS8	Nicotinamide phosphoribosyltransferase	NAMPT	P43490	38;24;6;5	38;24;6;5
O95361;H0Y626;B3KP96;Q309B1;K7EL43;K7ENN8;J3QL38;J3QKY5;J3QR69;J3QLP0	O95361;H0Y626;B3KP96	Tripartite motif-containing protein 16	TRIM16	O95361	13	1.85991e+07	9.35139e+07	0.198891	0.0024964	-2.31731	2.65337	1.1991e+07	2.3097e+07	2.5489e+07	2.601e+07	6.40831e+06	6.1436e+07	9.59541e+07	4.901e+07	1.9787e+08	6.3299e+07	23.5154	24.4612	24.6034	24.6326	22.6115	25.8726	26.5158	25.5466	27.56	25.9157	13	13	13	30	30	30	63.954	0	38.985	520220000	22	O95361;H0Y626;B3KP96;Q309B1;K7EL43;K7ENN8;J3QL38;J3QKY5;J3QR69;J3QLP0	O95361;H0Y626;B3KP96	Tripartite motif-containing protein 16	TRIM16	O95361	13;12;8;5;4;3;2;2;1;1	13;12;8;5;4;3;2;2;1;1
P60983;G3V4P8;G3V3X4;M0QYG8;M0R1D2;M0R0C1;M0QYJ8;O60234	P60983;G3V4P8	Glia maturation factor beta	GMFB	P60983	3	1.6318e+07	7.0748e+07	0.230649	0.00846077	-2.31507	2.65092	6.45232e+06	3.3597e+07	4.84032e+06	1.30571e+07	2.3643e+07	4.6697e+07	3.4451e+07	1.3311e+08	5.3997e+07	8.5485e+07	22.6214	25.0018	22.2067	23.6383	24.4949	25.4768	25.038	26.988	25.6864	26.3492	3	3	3	24.6	24.6	24.6	16.713	0.00025621	4.3403	437000000	3	P60983;G3V4P8;G3V3X4;M0QYG8;M0R1D2;M0R0C1;M0QYJ8;O60234	P60983;G3V4P8	Glia maturation factor beta	GMFB	P60983	3;2;1;1;1;1;1;1	3;2;1;1;1;1;1;1
Q9H3Z4	Q9H3Z4	DnaJ homolog subfamily C member 5	DNAJC5	Q9H3Z4	4	2.20298e+08	4.33754e+07	5.07887	0.00159856	2.50745	2.61488	2.6299e+08	1.9482e+08	2.6537e+08	2.1375e+08	1.6456e+08	4.167e+07	5.7157e+07	1.7539e+07	7.4741e+07	2.577e+07	27.9704	27.5376	27.9834	27.6713	27.294	25.3125	25.7684	24.0641	26.1554	24.6192	4	4	4	15.7	15.7	15.7	22.149	0	50.485	931300000	36	Q9H3Z4	Q9H3Z4	DnaJ homolog subfamily C member 5	DNAJC5	Q9H3Z4	4	4
P37268;E9PNM1;A0A1W2PQ47;E9PJG4;E9PQ90;E9PNJ2;E9PSH1;E9PS69	P37268;E9PNM1;A0A1W2PQ47	Squalene synthase	FDFT1	P37268	7	1.57564e+07	6.16792e+07	0.255457	0.0138783	-2.28058	2.61327	6.9676e+06	2.1209e+07	3.33538e+06	3.2846e+07	1.4424e+07	3.8866e+07	5.0544e+07	1.0957e+08	6.2143e+07	4.7273e+07	22.7322	24.3382	21.6694	24.9692	23.782	25.212	25.591	26.7073	25.8891	25.4945	7	7	7	19.4	19.4	19.4	48.115	0	30.361	360460000	13	P37268;E9PNM1;A0A1W2PQ47;E9PJG4;E9PQ90;E9PNJ2;E9PSH1;E9PS69	P37268;E9PNM1;A0A1W2PQ47	Squalene synthase	FDFT1	P37268	7;6;5;3;1;1;1;1	7;6;5;3;1;1;1;1
P08590;P05976	P08590;P05976	Myosin light chain 3;Myosin light chain 1/3, skeletal muscle isoform	MYL3;MYL1	P08590	2	7.2504e+07	3.64376e+08	0.198981	9.30244e-05	-2.2759	2.60815	7.9644e+07	7.8651e+07	8.0273e+07	5.2414e+07	7.1538e+07	2.4333e+08	4.0552e+08	5.7742e+08	2.7487e+08	3.2074e+08	26.2471	26.229	26.2584	25.6434	26.0922	27.8583	28.5952	29.105	28.0342	28.2568	2	2	2	13.3	13.3	13.3	21.932	0.00025634	4.3473	2053500000	16	P08590;P05976	P08590;P05976	Myosin light chain 3;Myosin light chain 1/3, skeletal muscle isoform	MYL3;MYL1	P08590	2;1	2;1
Q16647	Q16647	Prostacyclin synthase	PTGIS	Q16647	4	1.0489e+07	4.69714e+07	0.223306	0.00505237	-2.27086	2.60265	3.56468e+06	2.0519e+07	1.097e+07	1.24362e+07	4.95524e+06	4.3399e+07	1.8979e+07	3.4662e+07	8.3538e+07	5.4279e+07	21.7653	24.2905	23.3871	23.568	22.2405	25.3712	24.1779	25.0469	26.3159	25.6939	4	4	4	10.4	10.4	10.4	57.103	0	14.002	247380000	8	Q16647	Q16647	Prostacyclin synthase	PTGIS	Q16647	4	4
Q9H2P0;E9PQK8	Q9H2P0	Activity-dependent neuroprotector homeobox protein	ADNP	Q9H2P0	20	2.94922e+08	5.71212e+07	5.16309	0.000454814	2.4928	2.59888	2.2782e+08	2.1757e+08	3.6988e+08	3.514e+08	3.0794e+08	3.4538e+07	3.5222e+07	4.8597e+07	1.1608e+08	5.1169e+07	27.7633	27.6969	28.4625	28.3885	28.1981	25.0417	25.07	25.5344	26.7905	25.6088	20	20	20	23.5	23.5	23.5	123.56	0	75.41	1268700000	70	Q9H2P0;E9PQK8	Q9H2P0	Activity-dependent neuroprotector homeobox protein	ADNP	Q9H2P0	20;3	20;3
G3V583;Q8N128	G3V583;Q8N128	Protein FAM177A1	FAM177A1	G3V583	4	1.25556e+07	5.38926e+07	0.232974	0.00767295	-2.26154	2.59248	1.3859e+07	2.63424e+06	1.28147e+07	1.3168e+07	2.0302e+07	4.3898e+07	5.2113e+07	2.5346e+07	7.0052e+07	7.8054e+07	23.7243	21.329	23.6113	23.6505	24.2751	25.3877	25.6351	24.5953	26.0619	26.218	4	4	4	35.7	35.7	35.7	16.322	0	27.949	285920000	5	G3V583;Q8N128	G3V583;Q8N128	Protein FAM177A1	FAM177A1	G3V583	4;4	4;4
P15144	P15144	Aminopeptidase N	ANPEP	P15144	21	3.99274e+08	7.56978e+07	5.27458	0.000326931	2.47181	2.57597	3.5076e+08	4.3027e+08	4.6303e+08	3.9431e+08	3.58e+08	9.8167e+07	9.5783e+07	8.5847e+07	3.8916e+07	5.9776e+07	28.3859	28.6807	28.7865	28.5548	28.4154	26.5487	26.5133	26.3553	25.2139	25.8331	21	21	21	20.4	20.4	20.4	109.54	0	77.782	1680400000	79	P15144	P15144	Aminopeptidase N	ANPEP	P15144	21	21
B1AKD8;Q5TZA2	B1AKD8;Q5TZA2	Rootletin	CROCC	B1AKD8	1	7.0495e+07	3.28952e+08	0.214302	1.11536e-05	-2.24546	2.57492	6.2883e+07	8.99451e+07	9.0301e+07	5.4057e+07	5.5289e+07	2.8435e+08	3.4016e+08	4.0812e+08	3.3714e+08	2.7499e+08	25.9062	26.4225	26.4282	25.688	25.7205	28.0831	28.3416	28.6044	28.3288	28.0348	1	1	1	0.6	0.6	0.6	149.06	0.0054253	1.8281	1834500000	11	B1AKD8;Q5TZA2	B1AKD8;Q5TZA2	Rootletin	CROCC	B1AKD8	1;1	1;1
Q969S3	Q969S3	Zinc finger protein 622	ZNF622	Q969S3	10	2.50792e+08	4.80038e+07	5.22442	0.000461286	2.46886	2.57275	1.9788e+08	2.8986e+08	3.2112e+08	2.5539e+08	1.8971e+08	6.7413e+07	1.9749e+07	5.4427e+07	4.188e+07	5.655e+07	27.5601	28.1108	28.2585	27.9281	27.4992	26.0065	24.2353	25.6978	25.3198	25.753	10	10	10	24.3	24.3	24.3	54.271	0	69.551	1079600000	34	Q969S3	Q969S3	Zinc finger protein 622	ZNF622	Q969S3	10	10
P19174;V9GY71;V9GYH5;V9GY63	P19174	1-phosphatidylinositol 4,5-bisphosphate phosphodiesterase gamma-1	PLCG1	P19174	20	2.55516e+08	5.08226e+07	5.02761	0.000647333	2.43682	2.53776	2.8346e+08	2.0185e+08	1.5585e+08	3.4402e+08	2.924e+08	4.0613e+07	3.8686e+07	5.8352e+07	2.2337e+07	9.4125e+07	28.0786	27.5887	27.2156	28.3579	28.1234	25.2754	25.2053	25.7983	24.4129	26.4881	20	20	20	19.5	19.5	19.5	148.53	0	87.627	1073500000	51	P19174;V9GY71;V9GYH5;V9GY63	P19174	1-phosphatidylinositol 4,5-bisphosphate phosphodiesterase gamma-1	PLCG1	P19174	20;4;4;3	20;4;4;3
E7ETB7;E7EQ06;A0A0A0MS31;Q14790;E7EQ01;E7EVN1	E7ETB7;E7EQ06;A0A0A0MS31;Q14790;E7EQ01;E7EVN1	Caspase-8;Caspase-8 subunit p18;Caspase-8 subunit p10	CASP8	E7ETB7	2	3.74258e+07	5.93592e+06	6.30497	0.00492472	2.43386	2.53453	9.86126e+06	2.2324e+07	4.9971e+07	7.0242e+07	3.4731e+07	6.68191e+06	4.39576e+06	8.9825e+06	5.83408e+06	3.78537e+06	23.2333	24.4121	25.5746	26.0658	25.0497	22.6718	22.0677	23.0987	22.4761	21.852	4	4	2	26.3	26.3	17.2	23.465	0	7.3096	155160000	6	E7ETB7;E7EQ06;A0A0A0MS31;Q14790;E7EQ01;E7EVN1	E7ETB7;E7EQ06;A0A0A0MS31;Q14790;E7EQ01;E7EVN1	Caspase-8;Caspase-8 subunit p18;Caspase-8 subunit p10	CASP8	E7ETB7	4;4;4;4;2;2	4;4;4;4;2;2
Q86SR1;A0A087X115;Q49A17	Q86SR1	Polypeptide N-acetylgalactosaminyltransferase 10	GALNT10	Q86SR1	5	9.97496e+06	4.4542e+07	0.223945	0.000239071	-2.20724	2.53318	6.53114e+06	8.27828e+06	1.3175e+07	9.12244e+06	1.2768e+07	4.1262e+07	4.5372e+07	4.2911e+07	4.7624e+07	4.5541e+07	22.6389	22.9809	23.6513	23.121	23.606	25.2983	25.4353	25.3548	25.5052	25.4407	5	5	5	10.9	10.9	10.9	68.991	0	19.374	218630000	14	Q86SR1;A0A087X115;Q49A17	Q86SR1	Polypeptide N-acetylgalactosaminyltransferase 10	GALNT10	Q86SR1	5;1;1	5;1;1
O43293	O43293	Death-associated protein kinase 3	DAPK3	O43293	2	5.48466e+06	2.22354e+07	0.246664	0.0069007	-2.19934	2.52456	5.39082e+06	1.891e+06	1.21041e+07	5.66764e+06	2.36978e+06	2.6587e+07	2.5516e+07	1.6313e+07	3.3674e+07	9.0869e+06	22.3621	20.8507	23.529	22.4343	21.1763	24.6642	24.6049	23.9595	25.0051	23.1154	2	2	2	5.5	5.5	5.5	52.535	0.000499	3.8557	105640000	2	O43293	O43293	Death-associated protein kinase 3	DAPK3	O43293	2	2
Q99959;A0A087WXY2	Q99959	Plakophilin-2	PKP2	Q99959	11	5.9645e+07	2.75106e+08	0.216807	2.80459e-05	-2.18433	2.50817	8.0442e+07	5.9613e+07	5.83e+07	4.3498e+07	5.6372e+07	3.6109e+08	2.7955e+08	3.3547e+08	1.749e+08	2.2452e+08	26.2614	25.8291	25.797	25.3744	25.7485	28.4278	28.0585	28.3216	27.382	27.7423	11	11	11	16.2	16.2	16.2	97.414	0	61.962	1555600000	33	Q99959;A0A087WXY2	Q99959	Plakophilin-2	PKP2	Q99959	11;1	11;1
Q9HBH0;F5GXB1;V9GY67	Q9HBH0;F5GXB1	Rho-related GTP-binding protein RhoF	RHOF	Q9HBH0	4	3.1055e+07	5.95824e+06	5.21211	5.8251e-06	2.40563	2.50371	2.7086e+07	3.3227e+07	3.6752e+07	2.7333e+07	3.0877e+07	5.31025e+06	4.78924e+06	5.09446e+06	6.00055e+06	8.59671e+06	24.691	24.9859	25.1313	24.7041	24.88	22.3403	22.1914	22.2805	22.5167	23.0354	4	4	4	22.3	22.3	22.3	23.625	0.00025681	4.3658	108650000	7	Q9HBH0;F5GXB1;V9GY67	Q9HBH0;F5GXB1	Rho-related GTP-binding protein RhoF	RHOF	Q9HBH0	4;3;1	4;3;1
O43166;F5GYF8;H0YJY2;Q9P2F8	O43166;F5GYF8	Signal-induced proliferation-associated 1-like protein 1	SIPA1L1	O43166	4	4.9219e+07	1.16382e+07	4.22909	0.00571092	2.40504	2.50306	4.886e+07	6.4471e+07	5.1092e+07	4.2368e+07	3.9304e+07	5.93334e+06	1.06254e+07	2.914e+07	4.24248e+06	8.2499e+06	25.5422	25.9421	25.6066	25.3365	25.2282	22.5004	23.341	24.7965	22.0165	22.9759	5	5	4	3	3	2.5	200.03	0	7.7939	197490000	7	O43166;F5GYF8;H0YJY2;Q9P2F8	O43166;F5GYF8	Signal-induced proliferation-associated 1-like protein 1	SIPA1L1	O43166	5;4;2;1	5;4;2;1
C9J381;P20839;C9K0R9;C9J029;H7C5T1;H7C511	C9J381;P20839;C9K0R9	Inosine-5-monophosphate dehydrogenase;Inosine-5-monophosphate dehydrogenase 1	IMPDH1	C9J381	3	3.92742e+07	7.99693e+06	4.91116	0.00052086	2.3859	2.48216	3.9858e+07	4.1507e+07	4.9422e+07	3.2899e+07	3.2685e+07	4.03176e+06	1.0426e+07	1.0992e+07	5.259e+06	9.27588e+06	25.2484	25.3069	25.5587	24.9715	24.9621	21.943	23.3137	23.3899	22.3264	23.1451	7	3	3	14.8	10.9	10.9	55.277	0	10.543	150400000	5	C9J381;P20839;C9K0R9;C9J029;H7C5T1;H7C511	C9J381;P20839;C9K0R9	Inosine-5-monophosphate dehydrogenase;Inosine-5-monophosphate dehydrogenase 1	IMPDH1	C9J381	7;7;5;1;1;1	3;3;1;1;1;1
Q8MH48;Q5RJ85;A0A0G2JPQ3;P17693	Q8MH48;Q5RJ85;A0A0G2JPQ3;P17693	HLA class I histocompatibility antigen, alpha chain G	HLA-G	Q8MH48	1	2.29384e+07	1.00795e+08	0.227575	0.00135096	-2.1509	2.47167	8.81022e+06	2.4126e+07	3.4346e+07	2.5382e+07	2.2028e+07	1.2358e+08	1.3647e+08	1.2896e+08	4.9603e+07	6.5363e+07	23.0707	24.5241	25.0336	24.5973	24.3928	26.8809	27.024	26.9423	25.5639	25.962	2	1	1	6.8	3	3	38.254	0.00046827	2.848	570540000	7	Q8MH48;Q5RJ85;A0A0G2JPQ3;P17693	Q8MH48;Q5RJ85;A0A0G2JPQ3;P17693	HLA class I histocompatibility antigen, alpha chain G	HLA-G	Q8MH48	2;2;2;2	1;1;1;1
P14923;C9JK18;C9JKY1;C9JTX4;C9J826;C9JPI2;K7ERP3	P14923	Junction plakoglobin	JUP	P14923	33	1.89402e+08	1.39549e+09	0.135724	0.0267205	-2.14974	2.4704	2.2795e+08	1.8619e+08	1.9149e+08	1.7584e+08	1.6554e+08	5.5883e+08	4.81909e+09	5.5774e+08	5.3934e+08	5.0247e+08	27.7641	27.4722	27.5127	27.3897	27.3026	29.0578	32.1661	29.055	29.0066	28.9045	38	38	33	69	69	61.6	81.744	0	235.64	7399800000	163	P14923;C9JK18;C9JKY1;C9JTX4;C9J826;C9JPI2;K7ERP3	P14923	Junction plakoglobin	JUP	P14923	38;15;15;14;14;4;4	38;15;15;14;14;4;4
Q96PZ0;E7EUH7;H0Y863	Q96PZ0;E7EUH7	Pseudouridylate synthase 7 homolog	PUS7	Q96PZ0	5	3.643e+07	7.30303e+06	4.98834	0.000120257	2.37356	2.46868	3.0852e+07	4.5555e+07	3.8648e+07	3.5896e+07	3.1199e+07	5.35967e+06	7.10641e+06	9.66665e+06	9.93075e+06	4.4517e+06	24.8789	25.4411	25.2039	25.0973	24.895	22.3537	22.7607	23.2046	23.2435	22.0859	5	5	5	9.1	9.1	9.1	75.035	0	25.317	133780000	9	Q96PZ0;E7EUH7;H0Y863	Q96PZ0;E7EUH7	Pseudouridylate synthase 7 homolog	PUS7	Q96PZ0	5;4;1	5;4;1
Q03701	Q03701	CCAAT/enhancer-binding protein zeta	CEBPZ	Q03701	18	2.37066e+08	4.5176e+07	5.24761	5.2382e-06	2.37165	2.4666	1.6344e+08	2.3498e+08	3.255e+08	2.2547e+08	2.3594e+08	5.3697e+07	4.3067e+07	4.6709e+07	4.7488e+07	3.4919e+07	27.2842	27.808	28.2781	27.7484	27.8138	25.6783	25.3601	25.4772	25.5011	25.0575	18	18	18	21.1	21.1	21.1	120.97	0	34.899	1022100000	46	Q03701	Q03701	CCAAT/enhancer-binding protein zeta	CEBPZ	Q03701	18	18
A0A0A0MTR2;Q8N543;H3BR79;H3BUA6;H3BP48;H3BR02	A0A0A0MTR2;Q8N543	Prolyl 3-hydroxylase OGFOD1	OGFOD1	A0A0A0MTR2	7	7.11322e+07	2.28897e+07	3.1076	0.0429855	2.35746	2.4511	5.4893e+07	7.307e+07	7.1368e+07	6.7674e+07	8.8656e+07	5.407e+07	3.61296e+06	3.65169e+06	3.1468e+07	2.1646e+07	25.7101	26.1228	26.0888	26.0121	26.4017	25.6883	21.7847	21.8001	24.9074	24.3676	7	7	7	18	18	18	58.378	0	18.247	318400000	18	A0A0A0MTR2;Q8N543;H3BR79;H3BUA6;H3BP48;H3BR02	A0A0A0MTR2;Q8N543	Prolyl 3-hydroxylase OGFOD1	OGFOD1	A0A0A0MTR2	7;7;3;3;1;1	7;7;3;3;1;1
A0A0A0MRX2;Q96HY6	A0A0A0MRX2;Q96HY6	DDRGK domain-containing protein 1	DDRGK1	A0A0A0MRX2	3	1.10596e+07	4.68678e+07	0.235974	0.00040966	-2.12811	2.44678	1.4981e+07	9.7204e+06	5.03754e+06	1.2077e+07	1.3482e+07	3.5719e+07	4.3798e+07	7.2998e+07	3.8871e+07	4.2953e+07	23.8366	23.2126	22.2643	23.5258	23.6845	25.0902	25.3844	26.1214	25.2122	25.3563	3	3	3	22.1	22.1	22.1	33.939	0	8.222	264360000	7	A0A0A0MRX2;Q96HY6	A0A0A0MRX2;Q96HY6	DDRGK domain-containing protein 1	DDRGK1	A0A0A0MRX2	3;3	3;3
Q9NZU5;B4DEY6;H7C3D2;C9IYS1;F8WB09	Q9NZU5;B4DEY6;H7C3D2	LIM and cysteine-rich domains protein 1	LMCD1	Q9NZU5	33	5.94236e+08	2.52076e+09	0.235737	3.47037e-08	-2.08294	2.39746	5.9374e+08	6.1547e+08	5.9548e+08	5.9257e+08	5.7392e+08	2.6737e+09	2.2948e+09	2.6439e+09	2.4596e+09	2.5318e+09	29.1453	29.1971	29.1495	29.1424	29.0963	31.3162	31.0957	31.3	31.1958	31.2375	33	33	33	88.2	88.2	88.2	40.832	0	323.31	14281000000	240	Q9NZU5;B4DEY6;H7C3D2;C9IYS1;F8WB09	Q9NZU5;B4DEY6;H7C3D2	LIM and cysteine-rich domains protein 1	LMCD1	Q9NZU5	33;21;20;16;5	33;21;20;16;5
Q92576;E7ER40;E7EVH3;E9PE34;D6R9X2;A0A1B0GX99;H0Y8L0	Q92576;E7ER40;E7EVH3	PHD finger protein 3	PHF3	Q92576	10	5.18386e+07	1.13365e+07	4.57274	0.00113409	2.30239	2.39098	3.9376e+07	4.1898e+07	5.3545e+07	5.3933e+07	7.0441e+07	1.5361e+07	9.37082e+06	1.05041e+07	4.47933e+06	1.6967e+07	25.2308	25.3204	25.6742	25.6847	26.0699	23.8728	23.1597	23.3245	22.0949	24.0162	10	10	10	5.7	5.7	5.7	229.48	0	20.479	199310000	23	Q92576;E7ER40;E7EVH3;E9PE34;D6R9X2;A0A1B0GX99;H0Y8L0	Q92576;E7ER40;E7EVH3	PHD finger protein 3	PHF3	Q92576	10;7;5;3;2;2;1	10;7;5;3;2;2;1
Q5T0Z8	Q5T0Z8	Uncharacterized protein C6orf132	C6orf132	Q5T0Z8	3	1.494e+07	4.50742e+07	0.331453	0.0248097	-2.07385	2.38753	4.2598e+07	3.74111e+06	1.12134e+07	4.79442e+06	1.23529e+07	3.3479e+07	3.568e+07	3.1767e+07	7.5736e+07	4.8709e+07	25.3443	21.835	23.4187	22.1929	23.5583	24.9968	25.0886	24.921	26.1745	25.5377	3	3	3	4.5	4.5	4.5	124.03	0.0015628	2.1781	222520000	3	Q5T0Z8	Q5T0Z8	Uncharacterized protein C6orf132	C6orf132	Q5T0Z8	3	3
P61927;D6R9X9;D6RG19	P61927;D6R9X9;D6RG19	60S ribosomal protein L37;Ribosomal protein L37	RPL37	P61927	3	2.8728e+08	6.56884e+07	4.37338	0.00301285	2.284	2.37089	3.9778e+08	3.7975e+08	2.4867e+08	1.5884e+08	2.5136e+08	2.2636e+07	5.3812e+07	4.0207e+07	9.9767e+07	1.1202e+08	28.5674	28.5005	27.8897	27.243	27.9052	24.4321	25.6814	25.2609	26.5721	26.7392	3	3	3	23.7	23.7	23.7	11.078	0	6.0974	1251300000	22	P61927;D6R9X9;D6RG19	P61927;D6R9X9;D6RG19	60S ribosomal protein L37;Ribosomal protein L37	RPL37	P61927	3;2;2	3;2;2
Q7L5N7;H3BU68	Q7L5N7	Lysophosphatidylcholine acyltransferase 2	LPCAT2	Q7L5N7	7	1.82511e+07	6.53268e+07	0.279382	0.0109081	-2.05367	2.36549	2.5596e+07	4.44657e+06	2.1085e+07	1.7114e+07	2.3014e+07	7.7329e+07	6.2663e+07	6.3892e+07	6.0086e+07	6.2664e+07	24.6094	22.0843	24.3297	24.0287	24.456	26.2045	25.9011	25.9291	25.8405	25.9011	7	7	7	17.1	17.1	17.1	60.207	0	34.186	377730000	17	Q7L5N7;H3BU68	Q7L5N7	Lysophosphatidylcholine acyltransferase 2	LPCAT2	Q7L5N7	7;1	7;1
P30499	P30499	HLA class I histocompatibility antigen, Cw-1 alpha chain	HLA-C	P30499	0	1.49875e+07	4.0018e+07	0.374518	0.0410913	-2.05007	2.36156	5.69592e+06	2.89405e+07	4.44191e+06	3.2412e+07	3.44704e+06	3.9718e+07	4.3342e+07	3.7352e+07	3.3718e+07	4.596e+07	22.4415	24.7866	22.0828	24.95	21.7169	25.2433	25.3693	25.1547	25.007	25.4539	15	2	0	36.3	3.6	0	40.964	0.00049152	3.5996	214330000	7	P30499	P30499	HLA class I histocompatibility antigen, Cw-1 alpha chain	HLA-C	P30499	15	2
Q13740;F5GXJ9;H7C543	Q13740;F5GXJ9	CD166 antigen	ALCAM	Q13740	29	5.36258e+08	2.211e+09	0.242541	3.06917e-08	-2.04575	2.35685	5.3227e+08	5.5423e+08	6.2599e+08	5.0597e+08	4.6283e+08	2.2796e+09	1.9764e+09	2.003e+09	2.3838e+09	2.4122e+09	28.9876	29.0459	29.2216	28.9145	28.7859	31.0861	30.8802	30.8995	31.1506	31.1677	29	29	29	50.6	50.6	50.6	65.102	0	253.71	12724000000	204	Q13740;F5GXJ9;H7C543	Q13740;F5GXJ9	CD166 antigen	ALCAM	Q13740	29;28;13	29;28;13
Q08380;K7EP36;K7ESM3;K7EKQ5;K7ERZ6;K7EJD3;K7EQT9;K7ES75;K7EN99;K7EJY8	Q08380	Galectin-3-binding protein	LGALS3BP	Q08380	14	6.30754e+07	2.60036e+08	0.242564	0.000103014	-2.03812	2.34852	8.0769e+07	4.5662e+07	8.4397e+07	4.4898e+07	5.9651e+07	3.2578e+08	3.3772e+08	1.54e+08	2.1399e+08	2.6869e+08	26.2673	25.4445	26.3307	25.4201	25.83	28.2793	28.3313	27.1984	27.673	28.0014	14	14	14	30.6	30.6	30.6	65.33	0	59.069	1473000000	51	Q08380;K7EP36;K7ESM3;K7EKQ5;K7ERZ6;K7EJD3;K7EQT9;K7ES75;K7EN99;K7EJY8	Q08380	Galectin-3-binding protein	LGALS3BP	Q08380	14;4;3;3;2;2;1;1;1;1	14;4;3;3;2;2;1;1;1;1
O60256;E7EPA1;C9JJS3;C9K0K7;C9JDU5;I3L0S1;C9JDH0;E7EW35;I3L331;I3L164;I3L4G9	O60256;E7EPA1;C9JJS3;C9K0K7;C9JDU5	Phosphoribosyl pyrophosphate synthase-associated protein 2	PRPSAP2	O60256	10	8.01624e+07	2.99606e+08	0.267559	0.00217607	-2.03549	2.34565	9.1309e+07	4.6295e+07	4.6914e+07	1.4685e+08	6.9444e+07	2.8087e+08	2.8531e+08	3.6726e+08	2.9294e+08	2.7165e+08	26.4443	25.4644	25.4835	27.1298	26.0493	28.0653	28.088	28.4522	28.126	28.0172	11	11	10	41.7	41.7	37.9	40.925	0	32.468	1732600000	39	O60256;E7EPA1;C9JJS3;C9K0K7;C9JDU5;I3L0S1;C9JDH0;E7EW35;I3L331;I3L164;I3L4G9	O60256;E7EPA1;C9JJS3;C9K0K7;C9JDU5	Phosphoribosyl pyrophosphate synthase-associated protein 2	PRPSAP2	O60256	11;9;7;7;6;5;4;4;3;3;3	11;9;7;7;6;5;4;4;3;3;3
Q99523;A0A0J9YVU2;A0A0J9YVX1;A0A0J9YX61	Q99523	Sortilin	SORT1	Q99523	14	6.9192e+07	2.71318e+08	0.255022	0.000588054	-2.02693	2.3363	6.7401e+07	8.5611e+07	8.4494e+07	7.0793e+07	3.7661e+07	2.6175e+08	2.6062e+08	2.8839e+08	2.5864e+08	2.8719e+08	26.0063	26.3513	26.3323	26.0771	25.1666	27.9636	27.9574	28.1034	27.9464	28.0974	14	14	14	20.8	20.8	20.8	92.067	0	39.149	1534600000	51	Q99523;A0A0J9YVU2;A0A0J9YVX1;A0A0J9YX61	Q99523	Sortilin	SORT1	Q99523	14;2;1;1	14;2;1;1
Q02539	Q02539	Histone H1.1	HIST1H1A	Q02539	3	3.80454e+07	9.71322e+06	3.91687	0.00776025	2.24685	2.33033	3.5936e+07	3.8457e+07	3.5246e+07	3.4629e+07	4.5959e+07	1.86985e+07	5.92266e+06	6.41807e+06	3.14879e+06	1.43781e+07	25.0989	25.1967	25.071	25.0455	25.4538	24.1564	22.4978	22.6137	21.5864	23.7774	12	3	3	40.5	23.7	23.7	21.842	0.00026567	5.106	124250000	12	Q02539	Q02539	Histone H1.1	HIST1H1A	Q02539	12	3
O95865;A0A140T971;Q5SSV3;Q5SRR8;H0Y7N1	O95865;A0A140T971;Q5SSV3;Q5SRR8;H0Y7N1	N(G),N(G)-dimethylarginine dimethylaminohydrolase 2	DDAH2	O95865	11	1.13928e+08	4.4458e+08	0.256259	0.000522774	-2.01781	2.32634	1.4326e+08	6.2868e+07	1.3722e+08	1.1201e+08	1.1428e+08	4.4482e+08	4.5202e+08	4.8751e+08	4.1697e+08	4.2158e+08	27.0941	25.9058	27.0319	26.7391	26.768	28.7286	28.7518	28.8609	28.6354	28.6512	12	11	11	57.2	57.2	57.2	29.644	0	76.897	2527700000	57	O95865;A0A140T971;Q5SSV3;Q5SRR8;H0Y7N1	O95865;A0A140T971;Q5SSV3;Q5SRR8;H0Y7N1	N(G),N(G)-dimethylarginine dimethylaminohydrolase 2	DDAH2	O95865	12;9;9;9;8	11;8;8;8;7
O75792;A0A1W2PP97	O75792	Ribonuclease H2 subunit A	RNASEH2A	O75792	3	1.14873e+08	3.73556e+07	3.07512	0.0357956	2.24285	2.32597	1.132e+08	9.6155e+07	1.0818e+08	1.5114e+08	1.0569e+08	1.1293e+07	2.31418e+07	5.7964e+06	6.1321e+07	8.5226e+07	26.7543	26.5189	26.6889	27.1713	26.6553	23.4289	24.464	22.4667	25.8699	26.3448	3	3	3	14.7	14.7	14.7	33.395	0	5.9637	617190000	4	O75792;A0A1W2PP97	O75792	Ribonuclease H2 subunit A	RNASEH2A	O75792	3;1	3;1
Q562R1	Q562R1	Beta-actin-like protein 2	ACTBL2	Q562R1	4	3.26671e+07	1.24342e+08	0.26272	0.0284783	-2.01546	2.32377	7.5976e+07	2.9785e+07	2.8455e+07	6.3273e+06	2.2792e+07	2.6673e+08	1.4075e+08	1.1974e+08	4.6634e+07	4.7856e+07	26.179	24.8281	24.7622	22.5932	24.442	27.9908	27.0686	26.8353	25.4749	25.5122	14	4	4	32.2	16.2	16.2	42.003	0	10.766	725070000	12	Q562R1	Q562R1	Beta-actin-like protein 2	ACTBL2	Q562R1	14	4
J3KQL8	J3KQL8		APOL2	J3KQL8	1	8.02688e+07	3.18862e+08	0.251735	5.18624e-07	-1.99607	2.30261	7.1146e+07	6.9877e+07	1.0043e+08	8.6552e+07	7.3339e+07	2.8898e+08	3.258e+08	3.8168e+08	2.8264e+08	3.1521e+08	26.0843	26.0583	26.5816	26.3671	26.1281	28.1064	28.2794	28.5078	28.0744	28.2317	11	11	1	28.7	28.7	3.8	48.915	0	49.379	1807000000	37	J3KQL8	J3KQL8		APOL2	J3KQL8	11	11
P30043;M0R192;M0QZL1	P30043;M0R192	Flavin reductase (NADPH)	BLVRB	P30043	13	2.08218e+08	8.30856e+08	0.250607	1.3173e-05	-1.98435	2.2898	2.0341e+08	2.2239e+08	2.1172e+08	2.0285e+08	2.0072e+08	9.0629e+08	9.6835e+08	8.7983e+08	6.9507e+08	7.0474e+08	27.5998	27.7285	27.6576	27.5958	27.5806	29.7554	29.851	29.7127	29.3726	29.3925	13	13	13	72.8	72.8	72.8	22.119	0	237.25	4820000000	120	P30043;M0R192;M0QZL1	P30043;M0R192	Flavin reductase (NADPH)	BLVRB	P30043	13;8;6	13;8;6
Q92667;I3L3K1;I3L364;I3L0K6;I3L2A2;I3L2N7;I3L0W0;I3NI36	Q92667	A-kinase anchor protein 1, mitochondrial	AKAP1	Q92667	5	3.53134e+07	1.00778e+07	3.50408	0.0137537	2.20537	2.28504	3.4739e+07	3.6853e+07	4.1196e+07	2.7052e+07	3.6727e+07	3.70733e+06	1.48525e+07	5.29615e+06	2.2747e+07	3.78593e+06	25.0501	25.1353	25.296	24.6892	25.1303	21.8219	23.8242	22.3365	24.4392	21.8522	5	5	5	7.2	7.2	7.2	97.34	0	8.6677	136820000	12	Q92667;I3L3K1;I3L364;I3L0K6;I3L2A2;I3L2N7;I3L0W0;I3NI36	Q92667	A-kinase anchor protein 1, mitochondrial	AKAP1	Q92667	5;1;1;1;1;1;1;1	5;1;1;1;1;1;1;1
Q96B97;Q5JPT2;Q5VSN0;Q5JPT1;Q5JPT3	Q96B97;Q5JPT2	SH3 domain-containing kinase-binding protein 1	SH3KBP1	Q96B97	16	3.71768e+08	8.27758e+07	4.49126	3.20376e-05	2.1986	2.27764	3.4132e+08	3.1654e+08	4.0522e+08	3.9394e+08	4.0182e+08	1.2006e+08	6.0403e+07	7.7915e+07	8.2974e+07	7.2527e+07	28.3465	28.2378	28.5941	28.5534	28.582	26.8392	25.8481	26.2154	26.3062	26.112	16	16	16	37.1	37.1	37.1	73.125	0	46.433	1577000000	66	Q96B97;Q5JPT2;Q5VSN0;Q5JPT1;Q5JPT3	Q96B97;Q5JPT2	SH3 domain-containing kinase-binding protein 1	SH3KBP1	Q96B97	16;15;7;4;3	16;15;7;4;3
O43159;E9PPY3;E9PPP6	O43159;E9PPY3	Ribosomal RNA-processing protein 8	RRP8	O43159	4	5.30852e+07	1.3332e+07	3.98179	0.00439312	2.19719	2.27611	4.3692e+07	7.5648e+07	4.5276e+07	3.8738e+07	6.2072e+07	9.87374e+06	6.93521e+06	5.25511e+06	2.434e+07	2.0256e+07	25.3809	26.1728	25.4322	25.2072	25.8874	23.2352	22.7255	22.3253	24.5368	24.2718	4	4	4	14	14	14	50.714	0	19.121	215640000	15	O43159;E9PPY3;E9PPP6	O43159;E9PPY3	Ribosomal RNA-processing protein 8	RRP8	O43159	4;3;1	4;3;1
P54920;M0R0Y2;M0R2M1;M0R058;M0R027;M0R0I4;M0R213;A0A087WZQ7;Q9H115;M0QZM9;M0QZN5;M0R031	P54920;M0R0Y2;M0R2M1;M0R058	Alpha-soluble NSF attachment protein	NAPA	P54920	11	2.53519e+07	8.2164e+07	0.308552	0.0303645	-1.96658	2.2704	5.31533e+06	3.5805e+07	8.76798e+06	4.8812e+07	2.8059e+07	4.7267e+07	8.5956e+07	7.2683e+07	4.3814e+07	1.611e+08	22.3417	25.0937	23.0638	25.5407	24.742	25.4943	26.3571	26.1151	25.3849	27.2634	11	11	11	42.7	42.7	42.7	33.232	0	45.215	485730000	19	P54920;M0R0Y2;M0R2M1;M0R058;M0R027;M0R0I4;M0R213;A0A087WZQ7;Q9H115;M0QZM9;M0QZN5;M0R031	P54920;M0R0Y2;M0R2M1;M0R058	Alpha-soluble NSF attachment protein	NAPA	P54920	11;9;9;6;5;3;2;2;2;1;1;1	11;9;9;6;5;3;2;2;2;1;1;1
E9PIM6;E9PNQ8;P04216;J3QRJ3	E9PIM6;E9PNQ8;P04216;J3QRJ3	Thy-1 membrane glycoprotein	THY1	E9PIM6	5	5.2062e+08	2.04652e+09	0.254393	2.29922e-05	-1.95437	2.25707	4.6482e+08	5.8406e+08	4.2696e+08	5.8006e+08	5.472e+08	2.5635e+09	2.2126e+09	2.2022e+09	1.8966e+09	1.3577e+09	28.7921	29.1215	28.6695	29.1116	29.0275	31.2555	31.0431	31.0363	30.8208	30.3385	5	5	5	28.9	28.9	28.9	16.927	0	92.108	11787000000	101	E9PIM6;E9PNQ8;P04216;J3QRJ3	E9PIM6;E9PNQ8;P04216;J3QRJ3	Thy-1 membrane glycoprotein	THY1	E9PIM6	5;5;5;3	5;5;5;3
Q6ZVM7;B7Z2U2;F5H3S6;K7ENB0	Q6ZVM7;B7Z2U2;F5H3S6	TOM1-like protein 2	TOM1L2	Q6ZVM7	4	2.22851e+07	6.84784e+07	0.325433	0.0257858	-1.94849	2.25065	3.4828e+07	7.96804e+06	5.17855e+06	3.6232e+07	2.7219e+07	6.5481e+07	5.2428e+07	4.3783e+07	9.9636e+07	8.1064e+07	25.0537	22.9258	22.3041	25.1108	24.6981	25.9646	25.6438	25.3839	26.5702	26.2726	4	4	4	11	11	11	55.556	0	31.529	384370000	13	Q6ZVM7;B7Z2U2;F5H3S6;K7ENB0	Q6ZVM7;B7Z2U2;F5H3S6	TOM1-like protein 2	TOM1L2	Q6ZVM7	4;3;2;1	4;3;2;1
Q9H0G5;A0A024QZ33;J3KT62;J3QLV5;J3QRI6;K7EMD8;K7ERM9	Q9H0G5;A0A024QZ33	Nuclear speckle splicing regulatory protein 1	NSRP1;CCDC55	Q9H0G5	5	3.55976e+07	8.03653e+06	4.42947	5.29536e-05	2.17136	2.2479	2.9827e+07	4.6555e+07	4.5581e+07	2.9991e+07	2.6034e+07	7.29284e+06	1.3146e+07	7.81747e+06	6.0228e+06	5.90355e+06	24.8301	25.4724	25.4419	24.838	24.6339	22.798	23.6481	22.8983	22.522	22.4932	5	5	5	10	10	10	66.389	0	7.9221	131190000	11	Q9H0G5;A0A024QZ33;J3KT62;J3QLV5;J3QRI6;K7EMD8;K7ERM9	Q9H0G5;A0A024QZ33	Nuclear speckle splicing regulatory protein 1	NSRP1;CCDC55	Q9H0G5	5;4;1;1;1;1;1	5;4;1;1;1;1;1
A2A3Z5;Q8IV20	A2A3Z5;Q8IV20	Laccase domain-containing protein 1	LACC1	A2A3Z5	1	1.60646e+07	3.86686e+06	4.15443	0.00274577	2.17113	2.24765	7.20598e+06	1.7529e+07	2.189e+07	1.5394e+07	1.8304e+07	1.6835e+06	7.03053e+06	1.851e+06	4.2014e+06	4.56786e+06	22.7808	24.0632	24.3838	23.8759	24.1257	20.683	22.7452	20.8199	22.0024	22.1231	1	1	1	7.3	7.3	7.3	18.668	0.00048403	3.3505	57909000	7	A2A3Z5;Q8IV20	A2A3Z5;Q8IV20	Laccase domain-containing protein 1	LACC1	A2A3Z5	1;1	1;1
E5RGS2;Q9H6H4	E5RGS2;Q9H6H4	Receptor expression-enhancing protein;Receptor expression-enhancing protein 4	REEP4	E5RGS2	4	1.7214e+07	5.81174e+07	0.296194	0.00686564	-1.9452	2.24705	2.4102e+07	8.77187e+06	3.0697e+07	1.58074e+07	6.69193e+06	8.34779e+07	5.599e+07	6.019e+07	4.6114e+07	4.4815e+07	24.5226	23.0645	24.8716	23.9141	22.674	26.3149	25.7387	25.843	25.4587	25.4175	4	4	4	20.3	20.3	20.3	28.214	0.00047962	3.1928	321660000	7	E5RGS2;Q9H6H4	E5RGS2;Q9H6H4	Receptor expression-enhancing protein;Receptor expression-enhancing protein 4	REEP4	E5RGS2	4;4	4;4
P09486;F5GY03;E5RK62;F5H4E2	P09486;F5GY03	SPARC	SPARC	P09486	9	2.03206e+07	7.50444e+07	0.270781	0.0030532	-1.93985	2.24122	2.0195e+07	1.9384e+07	2.9644e+07	2.5253e+07	7.12714e+06	5.9591e+07	3.6283e+07	8.6406e+07	1.0005e+08	9.2892e+07	24.2675	24.2084	24.8212	24.59	22.7649	25.8286	25.1128	26.3646	26.5761	26.4691	9	9	9	42.6	42.6	42.6	34.632	0	22.46	437580000	18	P09486;F5GY03;E5RK62;F5H4E2	P09486;F5GY03	SPARC	SPARC	P09486	9;6;4;1	9;6;4;1
E9PL33;E9PM05;E9PS58;E9PK61;O14681;E9PLB8;E9PQN7;A0A087WV44	E9PL33;E9PM05;E9PS58;E9PK61;O14681;E9PLB8	Etoposide-induced protein 2.4 homolog	EI24	E9PL33	3	6.44146e+07	2.2243e+07	2.89594	0.0426841	2.16427	2.24016	6.7245e+07	5.0025e+07	4.3919e+07	8.5866e+07	7.5018e+07	7.45983e+06	5.3144e+07	3.01004e+06	3.5014e+07	1.25874e+07	26.0029	25.5761	25.3883	26.3556	26.1607	22.8307	25.6634	21.5214	25.0614	23.5855	3	3	3	21.6	21.6	21.6	14.562	0.00050025	3.8878	266730000	8	E9PL33;E9PM05;E9PS58;E9PK61;O14681;E9PLB8;E9PQN7;A0A087WV44	E9PL33;E9PM05;E9PS58;E9PK61;O14681;E9PLB8	Etoposide-induced protein 2.4 homolog	EI24	E9PL33	3;3;3;3;3;2;1;1	3;3;3;3;3;2;1;1
B8ZZA8;B8ZZC5	B8ZZA8;B8ZZC5		GLS	B8ZZA8	5	1.29394e+08	4.92594e+08	0.262679	3.34633e-07	-1.93437	2.23523	1.1005e+08	1.2733e+08	1.168e+08	1.4326e+08	1.4953e+08	4.9691e+08	4.646e+08	5.5793e+08	4.4859e+08	4.9494e+08	26.7136	26.924	26.7995	27.0941	27.1559	28.8884	28.7914	29.0555	28.7408	28.8827	7	5	5	48.5	28.4	28.4	18.634	0	71.827	2782100000	62	B8ZZA8;B8ZZC5	B8ZZA8;B8ZZC5		GLS	B8ZZA8	7;5	5;5
P13796;Q5TBN3;Q5TBN5	P13796	Plastin-2	LCP1	P13796	8	4.34984e+07	1.75895e+07	2.47298	0.0382009	2.15685	2.23205	4.5492e+07	3.9252e+07	2.9908e+07	4.8581e+07	5.4259e+07	8.91018e+06	6.2459e+07	7.77293e+06	3.43845e+06	5.36677e+06	25.4391	25.2263	24.834	25.5339	25.6934	23.087	25.8964	22.89	21.7133	22.3556	14	8	8	26	18.5	18.5	70.288	0	21.402	202330000	16	P13796;Q5TBN3;Q5TBN5	P13796	Plastin-2	LCP1	P13796	14;6;1	8;3;1
P17152	P17152	Transmembrane protein 11, mitochondrial	TMEM11	P17152	4	1.95244e+07	6.93776e+07	0.281423	0.00233295	-1.92674	2.2269	2.6759e+07	2.0407e+07	1.9953e+07	2.2506e+07	7.99721e+06	6.6283e+07	7.1066e+07	7.0832e+07	5.7486e+07	8.1221e+07	24.6735	24.2826	24.2501	24.4238	22.9311	25.9821	26.0827	26.0779	25.7767	26.2753	4	4	4	23.4	23.4	23.4	21.541	0	7.5698	435340000	12	P17152	P17152	Transmembrane protein 11, mitochondrial	TMEM11	P17152	4	4
P78316;E9PFK5	P78316;E9PFK5	Nucleolar protein 14	NOP14	P78316	12	1.83354e+08	4.41756e+07	4.15057	0.00079876	2.1403	2.21398	1.533e+08	1.4868e+08	2.1012e+08	1.9987e+08	2.048e+08	5.6667e+07	2.8202e+07	2.3123e+07	5.6271e+07	5.6615e+07	27.1918	27.1476	27.6466	27.5745	27.6096	25.756	24.7493	24.4628	25.7459	25.7547	12	12	12	17	17	17	97.667	0	51.629	811030000	37	P78316;E9PFK5	P78316;E9PFK5	Nucleolar protein 14	NOP14	P78316	12;10	12;10
Q96DV4	Q96DV4	39S ribosomal protein L38, mitochondrial	MRPL38	Q96DV4	7	8.08658e+06	3.179e+07	0.254375	0.00757131	-1.91152	2.21028	7.50341e+06	1.6198e+07	3.97777e+06	5.27762e+06	7.4761e+06	1.1277e+07	3.0174e+07	6.7443e+07	2.5197e+07	2.4859e+07	22.8391	23.9493	21.9235	22.3315	22.8339	23.4269	24.8468	26.0072	24.5867	24.5673	7	7	7	24.2	24.2	24.2	44.596	0	12.272	184930000	11	Q96DV4	Q96DV4	39S ribosomal protein L38, mitochondrial	MRPL38	Q96DV4	7	7
H0Y5C6	H0Y5C6		FLNA	H0Y5C6	1	1.22561e+07	3.70382e+07	0.330903	0.0141177	-1.90804	2.20648	2.9184e+07	1.4689e+07	6.9732e+06	5.52538e+06	4.90871e+06	3.7968e+07	2.9284e+07	2.6618e+07	5.2383e+07	3.8938e+07	24.7987	23.8082	22.7334	22.3976	22.2269	25.1783	24.8036	24.6659	25.6426	25.2147	26	1	1	95.4	8.5	8.5	29.859	0	7.5719	199180000	7	H0Y5C6	H0Y5C6		FLNA	H0Y5C6	26	1
A0A1X7SBZ2;Q92841	A0A1X7SBZ2;Q92841	Probable ATP-dependent RNA helicase DDX17	DDX17	A0A1X7SBZ2	1	3.65832e+07	9.30057e+06	3.93344	0.00434251	2.13287	2.20587	2.6121e+07	5.5266e+07	2.6894e+07	4.0675e+07	3.396e+07	6.06602e+06	9.30232e+06	2.9915e+06	1.2573e+07	1.557e+07	24.6387	25.7199	24.6808	25.2776	25.0173	22.5323	23.1492	21.5124	23.5838	23.8923	44	1	1	52.5	2.3	2.3	80.253	0.00048721	3.4589	155170000	6	A0A1X7SBZ2;Q92841	A0A1X7SBZ2;Q92841	Probable ATP-dependent RNA helicase DDX17	DDX17	A0A1X7SBZ2	44;44	1;1
Q8IWA0	Q8IWA0	WD repeat-containing protein 75	WDR75	Q8IWA0	16	3.12802e+08	7.38328e+07	4.23663	0.000187103	2.13079	2.2036	3.0669e+08	3.5677e+08	2.8318e+08	3.2747e+08	2.899e+08	5.4345e+07	8.6482e+07	1.0469e+08	7.2396e+07	5.1251e+07	28.1922	28.4104	28.0771	28.2868	28.111	25.6956	26.3659	26.6415	26.1094	25.6111	16	16	16	24.2	24.2	24.2	94.498	0	88.133	1377400000	57	Q8IWA0	Q8IWA0	WD repeat-containing protein 75	WDR75	Q8IWA0	16	16
O15400	O15400	Syntaxin-7	STX7	O15400	11	3.50732e+07	1.32541e+08	0.264621	3.53673e-05	-1.90533	2.20352	4.3462e+07	3.2571e+07	2.9841e+07	2.6125e+07	4.3367e+07	9.4747e+07	1.1071e+08	1.4386e+08	1.2263e+08	1.9076e+08	25.3733	24.9571	24.8308	24.6389	25.3701	26.4976	26.7222	27.1001	26.8697	27.5072	11	11	11	39.8	39.8	39.8	29.815	0	40.862	752110000	33	O15400	O15400	Syntaxin-7	STX7	O15400	11	11
O15226	O15226	NF-kappa-B-repressing factor	NKRF	O15226	13	1.21724e+08	2.84896e+07	4.27258	7.11953e-05	2.12763	2.20015	1.5989e+08	1.172e+08	1.4166e+08	9.9162e+07	9.0709e+07	2.2346e+07	2.0039e+07	3.9272e+07	3.8875e+07	2.1916e+07	27.2525	26.8044	27.0779	26.5633	26.4347	24.4135	24.2563	25.227	25.2123	24.3855	13	13	13	21.7	21.7	21.7	77.672	0	25.784	533630000	29	O15226	O15226	NF-kappa-B-repressing factor	NKRF	O15226	13	13
H7C4E0;E7EWX8;A0A0C4DFN3;Q99685;H7C5K5;H7C599	H7C4E0;E7EWX8;A0A0C4DFN3;Q99685;H7C5K5;H7C599	Monoglyceride lipase	MGLL	H7C4E0	2	3.13162e+07	7.29846e+06	4.29079	7.25864e-05	2.12423	2.19643	2.7671e+07	2.7547e+07	2.5417e+07	3.0243e+07	4.5703e+07	4.00385e+06	7.68906e+06	9.73145e+06	7.44189e+06	7.62606e+06	24.7219	24.7154	24.5993	24.8501	25.4458	21.933	22.8744	23.2142	22.8272	22.8625	2	2	2	19.1	19.1	19.1	22.908	0	10.852	101740000	5	H7C4E0;E7EWX8;A0A0C4DFN3;Q99685;H7C5K5;H7C599	H7C4E0;E7EWX8;A0A0C4DFN3;Q99685;H7C5K5;H7C599	Monoglyceride lipase	MGLL	H7C4E0	2;2;2;2;1;1	2;2;2;2;1;1
Q96AQ6	Q96AQ6	Pre-B-cell leukemia transcription factor-interacting protein 1	PBXIP1	Q96AQ6	11	3.06922e+07	1.08895e+08	0.281851	0.000351347	-1.87532	2.17075	1.7944e+07	2.6319e+07	5.0986e+07	2.9246e+07	2.8966e+07	1.3085e+08	8.2024e+07	1.0301e+08	8.6022e+07	1.4257e+08	24.097	24.6496	25.6036	24.8017	24.7879	26.9633	26.2895	26.6182	26.3582	27.0871	11	11	11	21.3	21.3	21.3	80.642	0	26.351	656540000	30	Q96AQ6	Q96AQ6	Pre-B-cell leukemia transcription factor-interacting protein 1	PBXIP1	Q96AQ6	11	11
Q8WTS6;D6RJA0	Q8WTS6;D6RJA0	Histone-lysine N-methyltransferase SETD7	SETD7	Q8WTS6	5	6.70278e+07	1.67155e+07	4.00991	0.00126267	2.09877	2.16863	4.0393e+07	8.2116e+07	8.1583e+07	6.9469e+07	6.1578e+07	8.32208e+06	2.21524e+07	9.0882e+06	2.4286e+07	1.9729e+07	25.2676	26.2912	26.2818	26.0499	25.8759	22.9885	24.401	23.1156	24.5336	24.2338	5	5	5	15.6	15.6	15.6	40.72	0	6.3906	279420000	9	Q8WTS6;D6RJA0	Q8WTS6;D6RJA0	Histone-lysine N-methyltransferase SETD7	SETD7	Q8WTS6	5;4	5;4
H0Y6T7;Q92542;Q5T205;H0Y3Z4;Q5T209	H0Y6T7;Q92542;Q5T205;H0Y3Z4	Nicastrin	NCSTN	H0Y6T7	6	1.42886e+07	3.91532e+07	0.364941	0.036688	-1.87334	2.16859	2.9536e+07	2.66325e+06	2.1059e+07	6.69051e+06	1.14943e+07	3.761e+07	5.3221e+07	3.9032e+07	3.6007e+07	2.9896e+07	24.816	21.3448	24.3279	22.6737	23.4544	25.1646	25.6655	25.2182	25.1018	24.8334	6	6	6	25.8	25.8	25.8	30.045	0	15.876	217200000	14	H0Y6T7;Q92542;Q5T205;H0Y3Z4;Q5T209	H0Y6T7;Q92542;Q5T205;H0Y3Z4	Nicastrin	NCSTN	H0Y6T7	6;6;3;3;1	6;6;3;3;1
Q10589	Q10589	Bone marrow stromal antigen 2	BST2	Q10589	5	5.53402e+07	1.95446e+08	0.283148	0.000257062	-1.86565	2.16019	7.0843e+07	7.5958e+07	3.3545e+07	5.0612e+07	4.5743e+07	2.484e+08	2.0292e+08	1.8502e+08	1.5473e+08	1.8616e+08	26.0781	26.1787	24.9996	25.593	25.447	27.8881	27.5963	27.4631	27.2052	27.472	5	5	5	19.4	19.4	19.4	19.769	0	42.534	1118200000	20	Q10589	Q10589	Bone marrow stromal antigen 2	BST2	Q10589	5	5
O15127;H3BV04;H3BN93;H3BUB6;H3BPL9	O15127;H3BV04;H3BN93;H3BUB6;H3BPL9	Secretory carrier-associated membrane protein 2	SCAMP2	O15127	4	8.90818e+06	3.40334e+07	0.261748	0.000977193	-1.8617	2.15588	1.07269e+07	6.69685e+06	1.07069e+07	8.89722e+06	7.5131e+06	4.2952e+07	4.9993e+07	3.4479e+07	2.5423e+07	1.73199e+07	23.3547	22.6751	23.352	23.0849	22.841	25.3562	25.5752	25.0392	24.5996	24.0459	4	4	4	14.3	14.3	14.3	36.648	0	43.222	144240000	13	O15127;H3BV04;H3BN93;H3BUB6;H3BPL9	O15127;H3BV04;H3BN93;H3BUB6;H3BPL9	Secretory carrier-associated membrane protein 2	SCAMP2	O15127	4;2;2;2;2	4;2;2;2;2
Q9NUQ7;D6RGX2;H0YA18;D6RB53;D6RA67;D6R9J7;H0Y9B0	Q9NUQ7;D6RGX2;H0YA18	Ufm1-specific protease 2	UFSP2	Q9NUQ7	6	4.84512e+07	1.637e+07	2.95975	0.0228372	2.08506	2.15367	3.3731e+07	5.7123e+07	3.8359e+07	5.8499e+07	5.4544e+07	6.17073e+06	1.7724e+07	5.68737e+06	5.95301e+06	4.6315e+07	25.0076	25.7676	25.1931	25.8019	25.7009	22.557	24.0792	22.4393	22.5052	25.465	6	6	6	19.4	19.4	19.4	53.261	0	13.996	255530000	10	Q9NUQ7;D6RGX2;H0YA18;D6RB53;D6RA67;D6R9J7;H0Y9B0	Q9NUQ7;D6RGX2;H0YA18	Ufm1-specific protease 2	UFSP2	Q9NUQ7	6;5;4;2;2;1;1	6;5;4;2;2;1;1
Q9BTC0	Q9BTC0	Death-inducer obliterator 1	DIDO1	Q9BTC0	17	1.9402e+08	4.93014e+07	3.93539	0.00196607	2.08192	2.15024	2.1856e+08	2.221e+08	1.7879e+08	1.6504e+08	1.8561e+08	6.7896e+07	1.9735e+07	4.7711e+07	4.9927e+07	6.1238e+07	27.7035	27.7266	27.4137	27.2982	27.4677	26.0168	24.2343	25.5078	25.5733	25.8679	17	17	17	12.5	12.5	12.5	243.87	0	48.398	863020000	52	Q9BTC0	Q9BTC0	Death-inducer obliterator 1	DIDO1	Q9BTC0	17	17
P35240	P35240	Merlin	NF2	P35240	8	9.66218e+06	3.14296e+07	0.307423	0.0100426	-1.85014	2.14326	2.88509e+06	1.46641e+07	7.12444e+06	7.7563e+06	1.5881e+07	3.9609e+07	2.2825e+07	1.6321e+07	3.7311e+07	4.1082e+07	21.4602	23.8058	22.7643	22.8869	23.9208	25.2393	24.4441	23.9602	25.1531	25.292	8	8	8	13.9	13.9	13.9	69.689	0	13.114	163230000	13	P35240	P35240	Merlin	NF2	P35240	8	8
Q5TBP9;Q9BX40;Q5TBQ0;Q5TBQ1	Q5TBP9;Q9BX40;Q5TBQ0	Protein LSM14 homolog B	LSM14B	Q5TBP9	4	4.86368e+07	1.39903e+07	3.47646	0.0101817	2.07526	2.14296	5.1415e+07	4.8434e+07	5.2968e+07	3.6986e+07	5.3381e+07	6.1228e+06	1.07105e+07	2.3634e+07	2.4277e+07	5.20728e+06	25.6157	25.5295	25.6586	25.1405	25.6698	22.5458	23.3525	24.4944	24.5331	22.3121	4	4	4	30.2	30.2	30.2	26.715	0	35.401	200430000	10	Q5TBP9;Q9BX40;Q5TBQ0;Q5TBQ1	Q5TBP9;Q9BX40;Q5TBQ0	Protein LSM14 homolog B	LSM14B	Q5TBP9	4;4;3;1	4;4;3;1
Q13795	Q13795	ADP-ribosylation factor-related protein 1	ARFRP1	Q13795	3	6.4244e+07	1.57057e+07	4.09049	0.000278905	2.07395	2.14153	6.6023e+07	3.6909e+07	7.3188e+07	7.4566e+07	7.0534e+07	1.1246e+07	8.5054e+06	1.7099e+07	1.9939e+07	2.1739e+07	25.9765	25.1375	26.1251	26.152	26.0718	23.4229	23.0199	24.0274	24.2491	24.3738	3	3	3	17.9	17.9	17.9	22.614	0	13.192	278650000	20	Q13795	Q13795	ADP-ribosylation factor-related protein 1	ARFRP1	Q13795	3	3
P46939;Q5T097;A0A0D9SG57;Q5SYY2;A0A0A0MSM3;H0Y337	P46939	Utrophin	UTRN	P46939	20	2.46132e+07	9.02286e+07	0.272787	0.00279804	-1.84181	2.13417	2.848e+07	2.219e+07	2.2389e+07	1.1213e+07	3.8794e+07	6.9308e+07	5.0408e+07	1.1645e+08	1.5848e+08	5.6497e+07	24.7634	24.4034	24.4163	23.4187	25.2093	26.0465	25.5871	26.7951	27.2397	25.7517	20	20	20	7.5	7.5	7.5	394.46	0	31.848	514560000	24	P46939;Q5T097;A0A0D9SG57;Q5SYY2;A0A0A0MSM3;H0Y337	P46939	Utrophin	UTRN	P46939	20;4;2;1;1;1	20;4;2;1;1;1
P30475;Q95365;Q29836	P30475;Q95365;Q29836	HLA class I histocompatibility antigen, B-39 alpha chain;HLA class I histocompatibility antigen, B-38 alpha chain;HLA class I histocompatibility antigen, B-67 alpha chain	HLA-B	P30475	5	5.27862e+08	1.8769e+09	0.281241	1.16412e-06	-1.8232	2.11385	4.9233e+08	5.2256e+08	5.3706e+08	5.0475e+08	5.8261e+08	2.1787e+09	2.0751e+09	1.7839e+09	1.6042e+09	1.7426e+09	28.875	28.961	29.0005	28.911	29.118	31.0208	30.9505	30.7324	30.5792	30.6986	23	18	5	59.9	49.4	10.2	40.328	0	281.98	10961000000	177	P30475;Q95365;Q29836	P30475;Q95365;Q29836	HLA class I histocompatibility antigen, B-39 alpha chain;HLA class I histocompatibility antigen, B-38 alpha chain;HLA class I histocompatibility antigen, B-67 alpha chain	HLA-B	P30475	23;21;21	18;16;16
P14927;B7Z2R2;E5RHG9	P14927;B7Z2R2;E5RHG9	Cytochrome b-c1 complex subunit 7	UQCRB	P14927	4	1.00324e+07	2.61738e+07	0.383299	0.0377189	-1.81987	2.11021	2.1959e+07	1.6396e+07	2.51036e+06	5.72841e+06	3.56823e+06	1.60141e+07	2.4613e+07	3.8488e+07	2.4597e+07	2.7157e+07	24.3883	23.9668	21.2595	22.4497	21.7668	23.9328	24.5529	25.1979	24.552	24.6948	4	4	4	36	36	36	13.53	0	7.2544	138940000	6	P14927;B7Z2R2;E5RHG9	P14927;B7Z2R2;E5RHG9	Cytochrome b-c1 complex subunit 7	UQCRB	P14927	4;3;2	4;3;2
P45985;R4GN37	P45985	Dual specificity mitogen-activated protein kinase kinase 4	MAP2K4	P45985	8	2.75355e+07	7.46164e+07	0.369028	0.0392054	-1.81938	2.10967	3.8801e+07	4.0651e+07	1.30396e+07	4.99998e+06	4.0186e+07	8.0858e+07	6.7765e+07	8.0004e+07	7.9629e+07	6.4826e+07	25.2096	25.2768	23.6364	22.2535	25.2602	26.2689	26.014	26.2536	26.2468	25.9501	8	8	8	34.3	34.3	34.3	44.287	0	23.413	441870000	15	P45985;R4GN37	P45985	Dual specificity mitogen-activated protein kinase kinase 4	MAP2K4	P45985	8;2	8;2
Q6WKZ4;E7EX40;Q7L804	Q6WKZ4;E7EX40	Rab11 family-interacting protein 1	RAB11FIP1	Q6WKZ4	7	3.9433e+07	1.38382e+08	0.284958	0.000362996	-1.81776	2.1079	5.3691e+07	3.0914e+07	3.327e+07	5.4602e+07	2.4688e+07	1.3014e+08	2.2778e+08	1.2162e+08	1.0049e+08	1.1188e+08	25.6782	24.8818	24.9877	25.7024	24.5573	26.9555	27.7631	26.8578	26.5825	26.7374	7	7	7	6.2	6.2	6.2	137.17	0	22.716	803200000	14	Q6WKZ4;E7EX40;Q7L804	Q6WKZ4;E7EX40	Rab11 family-interacting protein 1	RAB11FIP1	Q6WKZ4	7;5;1	7;5;1
Q6S8J3;A5A3E0	Q6S8J3;A5A3E0	POTE ankyrin domain family member E;POTE ankyrin domain family member F	POTEE;POTEF	Q6S8J3	0	7.78496e+06	2.58684e+07	0.300945	0.00732104	-1.80073	2.0893	8.66193e+06	1.64406e+07	4.78221e+06	4.99682e+06	4.04329e+06	3.6015e+07	3.1378e+07	3.4602e+07	1.11529e+07	1.6194e+07	23.0463	23.9708	22.1892	22.2526	21.9471	25.1021	24.9032	25.0444	23.4109	23.949	15	2	0	12	2.4	0	121.36	0.00048532	3.3983	114880000	3	Q6S8J3;A5A3E0	Q6S8J3;A5A3E0	POTE ankyrin domain family member E;POTE ankyrin domain family member F	POTEE;POTEF	Q6S8J3	15;13	2;1
A0A140T9I0;A0A140T9X5;A0A140T913;P01892;A0A140T955;A0A140T933;A0A1W2PRT9;A0A1W2PPQ2	A0A140T9I0;A0A140T9X5;A0A140T913;P01892;A0A140T955;A0A140T933;A0A1W2PRT9;A0A1W2PPQ2	HLA class I histocompatibility antigen, A-2 alpha chain	HLA-A	A0A140T9I0	1	8.4057e+08	2.94684e+09	0.285245	3.90947e-06	-1.79954	2.08801	9.7736e+08	8.0083e+08	8.5971e+08	7.3102e+08	8.3393e+08	3.1222e+09	3.2807e+09	3.4557e+09	2.3011e+09	2.5745e+09	29.8643	29.5769	29.6793	29.4453	29.6354	31.5399	31.6114	31.6863	31.0997	31.2616	27	27	1	67.9	67.9	4.9	40.79	0	298.37	17896000000	301	A0A140T9I0;A0A140T9X5;A0A140T913;P01892;A0A140T955;A0A140T933;A0A1W2PRT9;A0A1W2PPQ2	A0A140T9I0;A0A140T9X5;A0A140T913;P01892;A0A140T955;A0A140T933;A0A1W2PRT9;A0A1W2PPQ2	HLA class I histocompatibility antigen, A-2 alpha chain	HLA-A	A0A140T9I0	27;27;27;27;25;25;25;22	27;27;27;27;25;25;25;22
A0A1W2PPS1	A0A1W2PPS1			A0A1W2PPS1	0	5.53028e+08	1.74109e+08	3.17633	0.017405	2.01613	2.0784	5.2248e+08	5.4465e+08	5.0914e+08	6.4516e+08	5.4371e+08	9.9959e+07	4.9441e+07	9.8285e+07	3.3053e+08	2.9233e+08	28.9608	29.0208	28.9235	29.2651	29.0183	26.5748	25.5592	26.5505	28.3002	28.123	52	1	0	54.6	3.6	0	88.317	0	29.301	2740000000	35	A0A1W2PPS1	A0A1W2PPS1			A0A1W2PPS1	52	1
O95810	O95810	Serum deprivation-response protein	SDPR	O95810	13	4.48522e+07	1.56481e+08	0.28663	0.000183679	-1.79016	2.07776	5.241e+07	4.9561e+07	5.3148e+07	4.2465e+07	2.6677e+07	2.2948e+08	9.8685e+07	1.4109e+08	1.3938e+08	1.7377e+08	25.6433	25.5627	25.6635	25.3398	24.6691	27.7738	26.5563	27.072	27.0544	27.3726	13	13	13	26.8	26.8	26.8	47.173	0	52.631	972130000	35	O95810	O95810	Serum deprivation-response protein	SDPR	O95810	13	13
B8ZZX6;Q658P3	B8ZZX6;Q658P3	Metalloreductase STEAP3	STEAP3	B8ZZX6	2	2.44876e+07	7.78985e+06	3.14353	0.0122744	2.01485	2.077	2.5059e+07	2.0936e+07	2.4465e+07	2.9557e+07	2.2421e+07	3.77571e+06	4.40137e+06	3.40512e+06	2.0598e+07	6.76905e+06	24.5788	24.3195	24.5442	24.817	24.4183	21.8483	22.0695	21.6993	24.296	22.6905	2	2	2	7.7	7.7	7.7	50.628	0.0028806	2.1	114130000	4	B8ZZX6;Q658P3	B8ZZX6;Q658P3	Metalloreductase STEAP3	STEAP3	B8ZZX6	2;2	2;2
G3V4M9;Q13572;G3V588;G3V3C0;G3V5A3	G3V4M9;Q13572	Inositol-tetrakisphosphate 1-kinase	ITPK1	G3V4M9	3	9.90115e+06	2.97556e+07	0.332749	0.0088454	-1.78361	2.07061	1.448e+07	7.94629e+06	1.7477e+07	5.08641e+06	4.51607e+06	3.4521e+07	3.0965e+07	3.2123e+07	2.7545e+07	2.3624e+07	23.7876	22.9219	24.059	22.2782	22.1066	25.041	24.8841	24.9371	24.7153	24.4937	3	3	3	15.3	15.3	15.3	31.717	0	7.5078	170020000	7	G3V4M9;Q13572;G3V588;G3V3C0;G3V5A3	G3V4M9;Q13572	Inositol-tetrakisphosphate 1-kinase	ITPK1	G3V4M9	3;3;1;1;1	3;3;1;1;1
Q8N5C6	Q8N5C6	S1 RNA-binding domain-containing protein 1	SRBD1	Q8N5C6	2	5.18324e+06	1.73143e+07	0.299362	0.000519493	-1.78323	2.0702	8.23029e+06	3.31878e+06	6.28048e+06	3.65806e+06	4.42857e+06	1.5473e+07	2.4911e+07	1.8606e+07	1.55166e+07	1.20647e+07	22.9725	21.6622	22.5824	21.8026	22.0784	23.8832	24.5703	24.1493	23.8873	23.5243	2	2	2	4.4	4.4	4.4	111.77	0.00047393	3.0232	66819000	3	Q8N5C6	Q8N5C6	S1 RNA-binding domain-containing protein 1	SRBD1	Q8N5C6	2	2
D6RDG3;H0Y9Y1	D6RDG3	Transcription factor BTF3	BTF3	D6RDG3	1	1.58696e+07	4.15937e+06	3.81538	0.000779217	2.00739	2.06886	1.2493e+07	1.2345e+07	1.8403e+07	1.3214e+07	2.2893e+07	4.29795e+06	7.4072e+06	3.5502e+06	2.1027e+06	3.43881e+06	23.5746	23.5574	24.1334	23.6556	24.4484	22.0352	22.8205	21.7595	21.0038	21.7135	5	1	1	56.9	9.2	9.2	11.802	0.0035188	2.0076	51885000	1	D6RDG3;H0Y9Y1	D6RDG3	Transcription factor BTF3	BTF3	D6RDG3	5;2	1;0
Q8NCW5;Q5T3I4;Q5T3I3	Q8NCW5	NAD(P)H-hydrate epimerase	APOA1BP	Q8NCW5	12	8.19092e+07	2.54432e+08	0.32193	0.00703022	-1.77486	2.06106	6.745e+07	1.0453e+08	2.8156e+07	1.0836e+08	1.0105e+08	2.893e+08	2.9941e+08	2.3777e+08	2.3417e+08	2.1151e+08	26.0073	26.6393	24.7469	26.6913	26.5905	28.108	28.1575	27.825	27.803	27.6562	12	12	12	46.2	46.2	46.2	31.674	0	102.01	1505500000	49	Q8NCW5;Q5T3I4;Q5T3I3	Q8NCW5	NAD(P)H-hydrate epimerase	APOA1BP	Q8NCW5	12;4;4	12;4;4
Q9BRP8	Q9BRP8	Partner of Y14 and mago	WIBG	Q9BRP8	4	7.45156e+06	2.35328e+07	0.316646	0.00294275	-1.7732	2.05924	4.11696e+06	4.39611e+06	6.00616e+06	9.31055e+06	1.3428e+07	1.7584e+07	2.065e+07	2.9026e+07	1.9413e+07	3.0991e+07	21.9731	22.0678	22.518	23.1504	23.6787	24.0678	24.2996	24.7908	24.2105	24.8853	4	4	4	37.7	37.7	37.7	22.655	0	25.451	124340000	7	Q9BRP8	Q9BRP8	Partner of Y14 and mago	WIBG	Q9BRP8	4	4
O94925;H7BZD1;B7Z509;C9JIJ6;H7C201	O94925	Glutaminase kidney isoform, mitochondrial	GLS	O94925	35	1.2407e+09	4.22882e+09	0.293392	2.91614e-08	-1.77148	2.05736	1.1459e+09	1.27e+09	1.2694e+09	1.3932e+09	1.125e+09	4.5919e+09	3.9479e+09	4.3342e+09	4.0514e+09	4.2187e+09	30.0938	30.2422	30.2415	30.3758	30.0673	32.0964	31.8784	32.0131	31.9158	31.9742	37	37	35	54.1	54.1	49	73.46	0	322.01	24921000000	313	O94925;H7BZD1;B7Z509;C9JIJ6;H7C201	O94925	Glutaminase kidney isoform, mitochondrial	GLS	O94925	37;8;5;3;2	37;8;5;3;2
Q92597;E7ESM1;E5RJY1;E5RIR1;E5RGM5;E5RIM2;E5RI76;E5RIV1;E5RJ98;E5RH82;E5RK17;E5RG99	Q92597;E7ESM1	Protein NDRG1	NDRG1	Q92597	14	5.25096e+08	1.47783e+08	3.55316	0.0029814	1.99449	2.05477	4.6794e+08	5.5246e+08	4.541e+08	5.5193e+08	5.9905e+08	8.0033e+07	3.1138e+08	1.0939e+08	1.2024e+08	1.1787e+08	28.8017	29.0413	28.7584	29.0399	29.1581	26.2541	28.2141	26.7049	26.8413	26.8126	14	14	14	50.8	50.8	50.8	42.835	0	88.548	2397600000	85	Q92597;E7ESM1;E5RJY1;E5RIR1;E5RGM5;E5RIM2;E5RI76;E5RIV1;E5RJ98;E5RH82;E5RK17;E5RG99	Q92597;E7ESM1	Protein NDRG1	NDRG1	Q92597	14;7;6;4;4;4;3;3;2;2;2;1	14;7;6;4;4;4;3;3;2;2;2;1
K7EM09;K7EPR0;K7ELQ9;Q6UW68	K7EM09;K7EPR0;K7ELQ9;Q6UW68	Transmembrane protein 205	TMEM205	K7EM09	2	1.8388e+07	4.59218e+07	0.40042	0.0492947	-1.76315	2.04827	2.9287e+07	2.7198e+07	2.6249e+07	4.9138e+06	4.29232e+06	4.9106e+07	5.067e+07	4.8828e+07	3.8308e+07	4.2697e+07	24.8038	24.697	24.6458	22.2284	22.0333	25.5494	25.5946	25.5412	25.1911	25.3476	2	2	2	16.7	16.7	16.7	13.389	0	6.6455	294950000	8	K7EM09;K7EPR0;K7ELQ9;Q6UW68	K7EM09;K7EPR0;K7ELQ9;Q6UW68	Transmembrane protein 205	TMEM205	K7EM09	2;2;2;2	2;2;2;2
A0A087WTU3;Q9Y6I9;C9JXQ7;C9JHH5;C9JL43;C9JUC3;C9J7N0	A0A087WTU3;Q9Y6I9;C9JXQ7;C9JHH5	Testis-expressed sequence 264 protein	TEX264	A0A087WTU3	3	8.52899e+06	2.70794e+07	0.314962	0.00373918	-1.75977	2.04458	1.2272e+07	7.4092e+06	8.6443e+06	1.1081e+07	3.23844e+06	1.9272e+07	3.4735e+07	3.46e+07	2.5627e+07	2.1163e+07	23.5489	22.8209	23.0433	23.4016	21.6269	24.2	25.0499	25.0443	24.6112	24.335	3	3	3	17.6	17.6	17.6	25.966	0	5.4976	146510000	6	A0A087WTU3;Q9Y6I9;C9JXQ7;C9JHH5;C9JL43;C9JUC3;C9J7N0	A0A087WTU3;Q9Y6I9;C9JXQ7;C9JHH5	Testis-expressed sequence 264 protein	TEX264	A0A087WTU3	3;3;2;2;1;1;1	3;3;2;2;1;1;1
Q7L2J0	Q7L2J0	7SK snRNA methylphosphate capping enzyme	MEPCE	Q7L2J0	4	8.16918e+07	2.73008e+07	2.99229	0.0459363	1.98223	2.04138	8.2653e+07	8.83239e+07	5.7169e+07	8.1122e+07	9.9191e+07	3.01291e+06	2.4132e+07	3.4142e+07	4.0665e+07	3.4552e+07	26.3006	26.3963	25.7687	26.2736	26.5637	21.5227	24.5244	25.025	25.2773	25.0423	4	4	4	9.3	9.3	9.3	74.354	0	9.8381	393530000	12	Q7L2J0	Q7L2J0	7SK snRNA methylphosphate capping enzyme	MEPCE	Q7L2J0	4	4
E7ENR5;B8ZZ47;H0Y714;Q96G21;B9A008	E7ENR5;B8ZZ47;H0Y714;Q96G21;B9A008	U3 small nucleolar ribonucleoprotein protein IMP4	IMP4	E7ENR5	3	3.14777e+07	9.35923e+06	3.36328	0.00943112	1.96693	2.02468	3.6853e+07	1.58574e+07	4.6878e+07	2.7897e+07	2.9903e+07	4.83298e+06	3.8263e+06	4.95309e+06	1.51608e+07	1.8023e+07	25.1353	23.9186	25.4824	24.7336	24.8338	22.2045	21.8675	22.2399	23.8538	24.1033	3	3	3	12.3	12.3	12.3	27.091	0.0024483	2.1351	102430000	6	E7ENR5;B8ZZ47;H0Y714;Q96G21;B9A008	E7ENR5;B8ZZ47;H0Y714;Q96G21;B9A008	U3 small nucleolar ribonucleoprotein protein IMP4	IMP4	E7ENR5	3;3;3;3;2	3;3;3;3;2
P10316	P10316	HLA class I histocompatibility antigen, A-69 alpha chain	HLA-A	P10316	0	7.18932e+07	2.35416e+08	0.305388	0.000431786	-1.74014	2.02315	8.8219e+07	9.34149e+07	8.3914e+07	5.1903e+07	4.2015e+07	2.3621e+08	2.5504e+08	3.2907e+08	1.6541e+08	1.9135e+08	26.3946	26.4771	26.3224	25.6293	25.3244	27.8155	27.9261	28.2938	27.3015	27.5116	25	3	0	64.9	7.9	0	40.976	0	25.245	1450900000	20	P10316	P10316	HLA class I histocompatibility antigen, A-69 alpha chain	HLA-A	P10316	25	3
E9PGT1;Q15631;H7C1D4;A0A0J9YVW2	E9PGT1;Q15631;H7C1D4	Translin	TSN	E9PGT1	9	4.81828e+07	1.49705e+08	0.321852	0.0043935	-1.71974	2.00087	3.9786e+07	1.7868e+07	5.827e+07	5.8123e+07	6.6867e+07	1.3317e+08	1.4222e+08	1.7622e+08	9.0674e+07	2.0624e+08	25.2458	24.0909	25.7962	25.7926	25.9948	26.9887	27.0835	27.3928	26.4342	27.6197	9	9	9	34.5	34.5	34.5	25.572	0	19.524	859410000	26	E9PGT1;Q15631;H7C1D4;A0A0J9YVW2	E9PGT1;Q15631;H7C1D4	Translin	TSN	E9PGT1	9;9;7;1	9;9;7;1
Q6ZUT6;H0YK65;H0YM82	Q6ZUT6	Uncharacterized protein C15orf52	C15orf52	Q6ZUT6	6	8.57284e+06	2.70969e+07	0.316377	0.010815	-1.71836	1.99937	7.7037e+06	4.01254e+06	1.78282e+07	5.00137e+06	8.31835e+06	3.2258e+07	3.0866e+07	3.6059e+07	9.03671e+06	2.7265e+07	22.8771	21.9361	24.0877	22.2539	22.9879	24.9432	24.8795	25.1039	23.1074	24.7005	6	6	6	17.4	17.4	17.4	57.324	0	21.792	202850000	9	Q6ZUT6;H0YK65;H0YM82	Q6ZUT6	Uncharacterized protein C15orf52	C15orf52	Q6ZUT6	6;2;1	6;2;1
D6RH20;G5EA06;Q92552;D6RJC7	D6RH20;G5EA06;Q92552	28S ribosomal protein S27, mitochondrial	MRPS27	D6RH20	3	8.80633e+06	2.41876e+07	0.364085	0.0178866	-1.71329	1.99383	6.54251e+06	1.62643e+07	4.5091e+06	3.06278e+06	1.3653e+07	1.8446e+07	2.1557e+07	2.8709e+07	2.2164e+07	3.0062e+07	22.6414	23.9552	22.1044	21.5464	23.7027	24.1368	24.3617	24.775	24.4017	24.8414	3	3	3	12.7	12.7	12.7	34.458	0.0002582	4.487	125090000	6	D6RH20;G5EA06;Q92552;D6RJC7	D6RH20;G5EA06;Q92552	28S ribosomal protein S27, mitochondrial	MRPS27	D6RH20	3;3;3;1	3;3;3;1
B7Z5P7;O60711;E9PNX9	B7Z5P7;O60711	Leupaxin	LPXN	B7Z5P7	4	3.18682e+07	8.53271e+06	3.73483	8.77066e-05	1.93531	1.99015	2.5726e+07	2.82e+07	3.8039e+07	2.9214e+07	3.8162e+07	6.85118e+06	1.13209e+07	6.08667e+06	6.95562e+06	1.14492e+07	24.6167	24.7492	25.181	24.8002	25.1856	22.7079	23.4325	22.5372	22.7297	23.4487	4	4	4	12.8	12.8	12.8	41.643	0	7.6941	102210000	6	B7Z5P7;O60711;E9PNX9	B7Z5P7;O60711	Leupaxin	LPXN	B7Z5P7	4;4;1	4;4;1
A0A0A0MRA5;B7Z4B8;M0R3F1;M0QYZ0;M0QYI8;M0R203;M0QZV6;M0R0K8;M0QYM5	A0A0A0MRA5;B7Z4B8;M0R3F1;M0QYZ0		HNRNPUL1	A0A0A0MRA5	1	4.15438e+07	1.27422e+07	3.26033	0.0176265	1.93525	1.99008	3.2938e+07	5.1072e+07	4.6226e+07	4.7196e+07	3.0287e+07	1.4034e+07	2.57997e+06	1.3003e+07	1.8472e+07	1.5622e+07	24.9732	25.606	25.4622	25.4922	24.8522	23.7424	21.2989	23.6323	24.1388	23.8971	29	1	1	41	2.2	2.2	85.939	0	7.5301	200940000	10	A0A0A0MRA5;B7Z4B8;M0R3F1;M0QYZ0;M0QYI8;M0R203;M0QZV6;M0R0K8;M0QYM5	A0A0A0MRA5;B7Z4B8;M0R3F1;M0QYZ0		HNRNPUL1	A0A0A0MRA5	29;28;25;18;7;6;6;6;2	1;0;0;1;0;1;1;1;0
P50238;K4DIB9;H3BRQ4	P50238	Cysteine-rich protein 1	CRIP1	P50238	3	7.41912e+06	2.40286e+07	0.308761	0.0155307	-1.70909	1.98924	1.23462e+07	4.15327e+06	2.73931e+06	1.10838e+07	6.77308e+06	2.2091e+07	1.01872e+07	1.8098e+07	5.068e+07	1.9087e+07	23.5576	21.9858	21.3854	23.4019	22.6914	24.397	23.2803	24.1093	25.5949	24.1861	3	3	3	63.6	63.6	63.6	8.5328	0	15.197	100610000	6	P50238;K4DIB9;H3BRQ4	P50238	Cysteine-rich protein 1	CRIP1	P50238	3;1;1	3;1;1
Q13325	Q13325	Interferon-induced protein with tetratricopeptide repeats 5	IFIT5	Q13325	10	2.96764e+07	9.63594e+07	0.307976	1.8448e-05	-1.70659	1.98652	2.2171e+07	3.9594e+07	2.6529e+07	2.7736e+07	3.2352e+07	9.1886e+07	7.6946e+07	1.0971e+08	8.2935e+07	1.2032e+08	24.4022	25.2388	24.6611	24.7253	24.9474	26.4533	26.1973	26.7091	26.3055	26.8423	11	10	10	28	26.6	26.6	55.846	0	47.115	570760000	32	Q13325	Q13325	Interferon-induced protein with tetratricopeptide repeats 5	IFIT5	Q13325	11	10
Q86U90	Q86U90	YrdC domain-containing protein, mitochondrial	YRDC	Q86U90	2	1.33694e+07	5.51574e+07	0.242386	0.026164	-1.70604	1.98591	1.2958e+07	1.3937e+07	1.0637e+07	1.2588e+07	1.6727e+07	1.1904e+08	1.8176e+07	7.9566e+07	3.0842e+07	2.8163e+07	23.6273	23.7324	23.3426	23.5855	23.9957	26.8269	24.1155	26.2456	24.8784	24.7473	2	2	2	9.7	9.7	9.7	29.328	0.00047337	2.9885	352630000	5	Q86U90	Q86U90	YrdC domain-containing protein, mitochondrial	YRDC	Q86U90	2	2
Q8N488	Q8N488	RING1 and YY1-binding protein	RYBP	Q8N488	1	1.81422e+07	4.20104e+06	4.3185	0.0191307	1.92696	1.98103	2.7564e+07	8.22184e+06	4.62598e+06	2.0388e+07	2.9911e+07	5.4462e+06	5.38625e+06	1.49006e+06	3.67123e+06	5.01145e+06	24.7163	22.971	22.1413	24.2812	24.8342	22.3768	22.3608	20.5069	21.8078	22.2568	1	1	1	9.6	9.6	9.6	24.821	0.001578	2.325	45440000	2	Q8N488	Q8N488	RING1 and YY1-binding protein	RYBP	Q8N488	1	1
P37802;X6RJP6	P37802;X6RJP6	Transgelin-2	TAGLN2	P37802	22	1.60352e+09	5.40614e+09	0.296611	0.000759874	-1.69848	1.97766	1.4855e+09	1.6749e+09	1.416e+09	1.6565e+09	1.7847e+09	3.8506e+09	3.6264e+09	7.4924e+09	5.3123e+09	6.749e+09	30.4683	30.6414	30.3992	30.6255	30.733	31.8424	31.7559	32.8028	32.3067	32.652	23	23	22	87.9	87.9	87.9	22.391	0	311.5	30924000000	329	P37802;X6RJP6	P37802;X6RJP6	Transgelin-2	TAGLN2	P37802	23;20	23;20
P15121;E9PCX2;E9PEF9;C9JRZ8	P15121;E9PCX2	Aldose reductase	AKR1B1	P15121	22	8.449e+09	2.25884e+09	3.74042	5.73657e-05	1.92314	1.97686	8.19009e+09	8.55629e+09	7.91911e+09	8.75191e+09	8.82761e+09	2.2129e+09	1.665e+09	2.7429e+09	2.1072e+09	2.5662e+09	32.9312	32.9943	32.8827	33.027	33.0394	31.0433	30.6329	31.3531	30.9727	31.257	22	22	22	79.7	79.7	79.7	35.853	0	299.11	39049000000	392	P15121;E9PCX2;E9PEF9;C9JRZ8	P15121;E9PCX2	Aldose reductase	AKR1B1	P15121	22;15;8;1	22;15;8;1
Q14CX7	Q14CX7	N-alpha-acetyltransferase 25, NatB auxiliary subunit	NAA25	Q14CX7	5	2.60315e+07	7.5745e+06	3.43672	0.00578761	1.91757	1.97078	1.47812e+07	3.0828e+07	1.43371e+07	3.7907e+07	3.2304e+07	5.02479e+06	3.6548e+06	1.72874e+07	4.31269e+06	7.59286e+06	23.8173	24.8777	23.7733	25.176	24.9452	22.2606	21.8014	24.0432	22.0402	22.8562	5	5	5	6.5	6.5	6.5	112.29	0	7.8552	124020000	5	Q14CX7	Q14CX7	N-alpha-acetyltransferase 25, NatB auxiliary subunit	NAA25	Q14CX7	5	5
F5GYQ1;P61421;J3QL14;R4GN72;H3BQB4;H3BSG7	F5GYQ1;P61421;J3QL14;R4GN72	V-type proton ATPase subunit d 1	ATP6V0D1	F5GYQ1	6	1.60122e+07	4.13828e+07	0.386928	0.0237007	-1.69108	1.96958	2.1629e+07	6.67573e+06	6.95821e+06	8.42199e+06	3.6376e+07	3.6534e+07	4.2157e+07	5.9245e+07	3.216e+07	3.6818e+07	24.3665	22.6705	22.7303	23.0057	25.1165	25.1227	25.3293	25.8202	24.9388	25.1339	6	6	6	19.4	19.4	19.4	44.659	0	9.4091	250140000	6	F5GYQ1;P61421;J3QL14;R4GN72;H3BQB4;H3BSG7	F5GYQ1;P61421;J3QL14;R4GN72	V-type proton ATPase subunit d 1	ATP6V0D1	F5GYQ1	6;6;5;5;1;1	6;6;5;5;1;1
Q9UBL6;E9PJ31;H0YEH8	Q9UBL6	Copine-7	CPNE7	Q9UBL6	5	1.08899e+07	3.04024e+07	0.358192	0.0123069	-1.68996	1.96835	6.86169e+06	1.5075e+07	4.51603e+06	2.1536e+07	6.4608e+06	4.4493e+07	2.7347e+07	2.2458e+07	2.9871e+07	2.7843e+07	22.7101	23.8457	22.1066	24.3602	22.6233	25.4071	24.7049	24.4207	24.8322	24.7308	6	5	5	12.6	11.2	11.2	70.293	0	8.5341	185590000	8	Q9UBL6;E9PJ31;H0YEH8	Q9UBL6	Copine-7	CPNE7	Q9UBL6	6;1;1	5;1;1
B1AKC9;P29323;Q6NVW1;P54762;Q15375;J3KR66;Q96L35;A0A0B4J1T8;P54760;P54753;Q9UF33;Q5JY90;U3NG26;F8W9W0;C9JXA2;E9PG71;F8VP57;B7ZKW7;B7ZKJ3;Q06187;P29320;P54764;P29322;P54756	B1AKC9;P29323	Receptor protein-tyrosine kinase;Ephrin type-B receptor 2	EPHB2	B1AKC9	10	1.98753e+07	6.25108e+07	0.317949	0.00748099	-1.68723	1.96537	1.6722e+07	1.6554e+07	3.8122e+07	1.9646e+07	8.33227e+06	6.632e+07	5.5624e+07	1.087e+08	2.7346e+07	5.4564e+07	23.9952	23.9807	25.1841	24.2277	22.9903	25.9829	25.7292	26.6958	24.7048	25.7014	12	10	10	16.8	14.8	14.8	105.56	0	35.623	369720000	19	B1AKC9;P29323;Q6NVW1;P54762;Q15375;J3KR66;Q96L35;A0A0B4J1T8;P54760;P54753;Q9UF33;Q5JY90;U3NG26;F8W9W0;C9JXA2;E9PG71;F8VP57;B7ZKW7;B7ZKJ3;Q06187;P29320;P54764;P29322;P54756	B1AKC9;P29323	Receptor protein-tyrosine kinase;Ephrin type-B receptor 2	EPHB2	B1AKC9	12;12;5;3;3;2;2;2;2;2;2;1;1;1;1;1;1;1;1;1;1;1;1;1	10;10;5;1;1;0;0;0;0;0;0;0;0;0;0;0;0;0;0;0;0;0;0;0
H0Y2M6;P51798	H0Y2M6;P51798	H(+)/Cl(-) exchange transporter 7	CLCN7	H0Y2M6	2	7.11419e+06	2.22119e+07	0.320287	0.00575372	-1.68662	1.96471	1.2506e+07	8.56751e+06	3.95853e+06	6.78899e+06	3.74992e+06	2.5414e+07	3.0114e+07	2.4369e+07	9.04953e+06	2.2113e+07	23.5761	23.0304	21.9165	22.6948	21.8384	24.5991	24.8439	24.5385	23.1094	24.3984	2	2	2	3.7	3.7	3.7	97.23	0.005635	1.8181	114380000	2	H0Y2M6;P51798	H0Y2M6;P51798	H(+)/Cl(-) exchange transporter 7	CLCN7	H0Y2M6	2;2	2;2
Q7Z5K2;Q8WVX6;F6QZY1	Q7Z5K2	Wings apart-like protein homolog	WAPAL	Q7Z5K2	7	8.0688e+07	2.62435e+07	3.07459	0.0171261	1.90173	1.95348	8.1046e+07	6.2633e+07	8.13e+07	9.1072e+07	8.7389e+07	5.1641e+07	1.6092e+07	6.75248e+06	2.7326e+07	2.9406e+07	26.2722	25.9004	26.2768	26.4405	26.3809	25.622	23.9398	22.687	24.7038	24.8096	7	7	7	8.1	8.1	8.1	132.94	0	25.579	372090000	19	Q7Z5K2;Q8WVX6;F6QZY1	Q7Z5K2	Wings apart-like protein homolog	WAPAL	Q7Z5K2	7;1;1	7;1;1
H0Y9X1;Q96EY4;D6RE67;D6RC31;D6RA57	H0Y9X1;Q96EY4	Translation machinery-associated protein 16	TMA16	H0Y9X1	3	2.79932e+07	7.86403e+06	3.55965	0.00133151	1.89953	1.95109	3.6482e+07	1.8928e+07	3.4334e+07	2.78e+07	2.2422e+07	3.38185e+06	1.054e+07	1.05248e+07	6.53497e+06	8.33855e+06	25.1207	24.174	25.0331	24.7286	24.4184	21.6894	23.3294	23.3273	22.6397	22.9914	3	3	3	13.2	13.2	13.2	27.571	0.0024428	2.1191	91659000	8	H0Y9X1;Q96EY4;D6RE67;D6RC31;D6RA57	H0Y9X1;Q96EY4	Translation machinery-associated protein 16	TMA16	H0Y9X1	3;3;1;1;1	3;3;1;1;1
P60981;F6RFD5	P60981;F6RFD5	Destrin	DSTN	P60981	17	8.10222e+08	2.59316e+09	0.312446	3.90973e-05	-1.66412	1.94013	8.25539e+08	8.65851e+08	8.0834e+08	7.6423e+08	7.8715e+08	2.3932e+09	2.0565e+09	2.5132e+09	3.1589e+09	2.844e+09	29.6208	29.6895	29.5904	29.5094	29.5521	31.1563	30.9375	31.2269	31.5568	31.4053	19	17	17	79.4	72.1	72.1	18.506	0	226.82	15190000000	195	P60981;F6RFD5	P60981;F6RFD5	Destrin	DSTN	P60981	19;16	17;14
A0A140T9J9;Q29963;A0A1W2PR11;A0A140T962;A0A140T9B3;Q07000;A0A1W2PRX1;A0A1W2PP77;P30501	A0A140T9J9;Q29963;A0A1W2PR11;A0A140T962;A0A140T9B3;Q07000;A0A1W2PRX1	HLA class I histocompatibility antigen, Cw-6 alpha chain;HLA class I histocompatibility antigen, Cw-15 alpha chain	HLA-C	A0A140T9J9	0	6.32828e+07	1.95628e+08	0.323485	0.000118903	-1.65603	1.9313	8.392e+07	4.8438e+07	4.7852e+07	7.2436e+07	6.3768e+07	2.2302e+08	1.8079e+08	2.0264e+08	2.0464e+08	1.6705e+08	26.3225	25.5296	25.5121	26.1102	25.9263	27.7326	27.4297	27.5943	27.6085	27.3157	16	6	0	51.9	23.9	0	41.621	0	81.357	1186700000	36	A0A140T9J9;Q29963;A0A1W2PR11;A0A140T962;A0A140T9B3;Q07000;A0A1W2PRX1;A0A1W2PP77;P30501	A0A140T9J9;Q29963;A0A1W2PR11;A0A140T962;A0A140T9B3;Q07000;A0A1W2PRX1	HLA class I histocompatibility antigen, Cw-6 alpha chain;HLA class I histocompatibility antigen, Cw-15 alpha chain	HLA-C	A0A140T9J9	16;16;15;15;15;12;8;7;7	6;6;5;5;5;3;2;2;2
P16949;A2A2D0;A0A0J9YXY4;A0A0J9YW36;Q9NZ72	P16949;A2A2D0	Stathmin	STMN1	P16949	13	2.84174e+08	9.10662e+08	0.312052	0.000472845	-1.65124	1.92607	2.6857e+08	2.2493e+08	2.298e+08	2.8013e+08	4.1744e+08	6.7687e+08	5.5816e+08	1.2181e+09	8.9458e+08	1.2056e+09	28.0007	27.7449	27.7758	28.0615	28.637	29.3343	29.0561	30.182	29.7366	30.1671	19	19	13	70.5	70.5	57	17.302	0	72.775	5462300000	97	P16949;A2A2D0;A0A0J9YXY4;A0A0J9YW36;Q9NZ72	P16949;A2A2D0	Stathmin	STMN1	P16949	19;15;2;2;2	19;15;2;2;2
P19634	P19634	Sodium/hydrogen exchanger 1	SLC9A1	P19634	2	1.97174e+07	5.61107e+06	3.51402	0.00040953	1.8646	1.91294	1.7282e+07	1.8225e+07	2.358e+07	1.9445e+07	2.0055e+07	7.40472e+06	4.74272e+06	7.33949e+06	5.18434e+06	3.38407e+06	24.0428	24.1194	24.4911	24.2129	24.2575	22.82	22.1773	22.8072	22.3057	21.6903	2	2	2	2.8	2.8	2.8	90.762	0.0092515	1.5134	67558000	3	P19634	P19634	Sodium/hydrogen exchanger 1	SLC9A1	P19634	2	2
P30405;R4GN99;H0Y548	P30405	Peptidyl-prolyl cis-trans isomerase F, mitochondrial	PPIF	P30405	13	1.82282e+09	5.00276e+08	3.64363	4.6169e-08	1.86256	1.91072	1.7295e+09	2.0002e+09	1.7504e+09	1.6561e+09	1.9779e+09	5.1835e+08	5.2569e+08	5.0749e+08	4.7023e+08	4.7962e+08	30.6877	30.8975	30.705	30.6251	30.8813	28.9494	28.9696	28.9188	28.8088	28.8373	15	14	13	73.4	67.1	63.8	22.04	0	196.18	8500100000	151	P30405;R4GN99;H0Y548	P30405	Peptidyl-prolyl cis-trans isomerase F, mitochondrial	PPIF	P30405	15;6;6	14;5;5
O94808;E5RJP4	O94808;E5RJP4	Glutamine--fructose-6-phosphate aminotransferase [isomerizing] 2	GFPT2	O94808	5	3.91596e+07	1.18651e+07	3.30039	0.00431999	1.85956	1.90744	2.711e+07	4.0516e+07	4.507e+07	4.6043e+07	3.7059e+07	1.7894e+07	1.1917e+07	1.707e+07	7.58131e+06	4.86337e+06	24.6923	25.272	25.4257	25.4565	25.1433	24.093	23.5065	24.025	22.854	22.2135	9	5	5	14.1	8.5	8.5	76.93	0	10.164	170460000	13	O94808;E5RJP4	O94808;E5RJP4	Glutamine--fructose-6-phosphate aminotransferase [isomerizing] 2	GFPT2	O94808	9;5	5;3
F8WC41;F8WBW1;Q86X83	F8WC41;F8WBW1;Q86X83	COMM domain-containing protein 2	COMMD2	F8WC41	3	1.14511e+07	4.27966e+07	0.26757	0.0322844	-1.63065	1.90359	4.73618e+06	1.9779e+07	1.3033e+07	1.1052e+07	8.65527e+06	1.8159e+07	1.1647e+08	1.8665e+07	2.1482e+07	3.9207e+07	22.1753	24.2375	23.6357	23.3978	23.0451	24.1142	26.7954	24.1538	24.3566	25.2246	3	3	3	31.4	31.4	31.4	13.825	0	7.7628	233440000	5	F8WC41;F8WBW1;Q86X83	F8WC41;F8WBW1;Q86X83	COMM domain-containing protein 2	COMMD2	F8WC41	3;3;3	3;3;3
H3BN98;H3BPJ2;Q15041	H3BN98			H3BN98	1	1.08651e+07	3.23394e+07	0.335972	0.00085959	-1.61851	1.89033	1.4377e+07	1.0784e+07	1.2886e+07	1.0684e+07	5.59475e+06	2.7207e+07	3.5631e+07	2.8953e+07	2.7185e+07	4.2721e+07	23.7773	23.3624	23.6193	23.349	22.4156	24.6975	25.0866	24.7872	24.6963	25.3484	9	1	1	26.2	3.4	3.4	27.168	0.0015769	2.314	170790000	4	H3BN98;H3BPJ2;Q15041	H3BN98			H3BN98	9;1;1	1;1;1
P29966	P29966	Myristoylated alanine-rich C-kinase substrate	MARCKS	P29966	14	1.5184e+09	4.67202e+09	0.324999	1.3557e-06	-1.61578	1.88736	1.6814e+09	1.5703e+09	1.6201e+09	1.3154e+09	1.4048e+09	3.9405e+09	4.1755e+09	4.6235e+09	5.63331e+09	4.9873e+09	30.647	30.5484	30.5934	30.2929	30.3877	31.8757	31.9593	32.1063	32.3913	32.2156	14	14	14	47.6	47.6	47.6	31.554	0	321.1	27186000000	250	P29966	P29966	Myristoylated alanine-rich C-kinase substrate	MARCKS	P29966	14	14
P35579;Q5BKV1;B1AH99;REV__S4R3H4;REV__E7EQT4;REV__Q9UKV3	P35579	Myosin-9	MYH9	P35579	190	2.08452e+10	6.3827e+10	0.326589	4.40897e-08	-1.615	1.88651	2.1e+10	1.9629e+10	1.9211e+10	2.0197e+10	2.4189e+10	5.96051e+10	5.87621e+10	7.3017e+10	6.302e+10	6.4731e+10	34.2897	34.1923	34.1612	34.2334	34.4936	35.7947	35.7742	36.0875	35.8751	35.9137	226	226	190	74.2	74.2	65.2	226.53	0	323.31	385000000000	4339	P35579;Q5BKV1;B1AH99;REV__S4R3H4;REV__E7EQT4;REV__Q9UKV3	P35579	Myosin-9	MYH9	P35579	226;24;13;1;1;1	226;24;13;1;1;1
Q96IU4;B4DQI4;F8W9U3	Q96IU4;B4DQI4;F8W9U3	Alpha/beta hydrolase domain-containing protein 14B	ABHD14B	Q96IU4	8	7.75058e+07	2.35486e+08	0.329131	1.43456e-05	-1.60978	1.8808	9.9145e+07	6.3116e+07	6.1932e+07	8.3847e+07	7.9489e+07	2.7263e+08	2.4215e+08	2.7276e+08	1.9901e+08	1.9088e+08	26.563	25.9115	25.8842	26.3213	26.2443	28.0224	27.8513	28.0231	27.5683	27.5081	8	8	8	47.6	47.6	47.6	22.345	0	41.437	1392500000	41	Q96IU4;B4DQI4;F8W9U3	Q96IU4;B4DQI4;F8W9U3	Alpha/beta hydrolase domain-containing protein 14B	ABHD14B	Q96IU4	8;7;7	8;7;7
Q3BDU5	Q3BDU5		LMNA	Q3BDU5	0	1.13178e+08	2.79256e+08	0.405285	0.0363499	-1.60943	1.88042	5.5169e+07	1.2626e+08	2.8022e+07	1.9534e+08	1.611e+08	2.5496e+08	2.3285e+08	2.9038e+08	2.7352e+08	3.4457e+08	25.7174	26.9118	24.7401	27.5414	27.2634	27.9257	27.7948	28.1134	28.0271	28.3602	86	2	0	90.8	5.5	0	55.637	0	90.852	1861700000	57	Q3BDU5	Q3BDU5		LMNA	Q3BDU5	86	2
A0A096LNV3;A0A096LP02;Q9Y508;A0A096LNT1;A0A096LNN8;A0A096LPF9	A0A096LNV3;A0A096LP02;Q9Y508	E3 ubiquitin-protein ligase RNF114	RNF114	A0A096LNV3	5	7.46114e+07	2.24417e+07	3.32468	0.0022601	1.83286	1.87829	7.3694e+07	6.6413e+07	1.0195e+08	6.7272e+07	6.3728e+07	1.10287e+07	3.2038e+07	1.43748e+07	3.1362e+07	2.3405e+07	26.135	25.985	26.6033	26.0035	25.9254	23.3948	24.9333	23.777	24.9025	24.4803	5	5	5	31.9	31.9	31.9	20.885	0	18.251	331500000	15	A0A096LNV3;A0A096LP02;Q9Y508;A0A096LNT1;A0A096LNN8;A0A096LPF9	A0A096LNV3;A0A096LP02;Q9Y508	E3 ubiquitin-protein ligase RNF114	RNF114	A0A096LNV3	5;5;5;1;1;1	5;5;5;1;1;1
A0A0A0MQR2;Q9BY42;A2A2L5;A2A2L6	A0A0A0MQR2;Q9BY42;A2A2L5	Protein RTF2 homolog	RTFDC1	A0A0A0MQR2	6	1.1563e+08	4.03101e+07	2.86851	0.0328113	1.82475	1.86943	1.0672e+08	1.0369e+08	1.1291e+08	1.2977e+08	1.2506e+08	6.85239e+06	3.611e+07	5.6059e+07	5.4029e+07	4.85e+07	26.6693	26.6277	26.7506	26.9514	26.898	22.7082	25.1059	25.7404	25.6872	25.5315	6	6	6	24.1	24.1	24.1	37.531	0	17.162	566030000	28	A0A0A0MQR2;Q9BY42;A2A2L5;A2A2L6	A0A0A0MQR2;Q9BY42;A2A2L5	Protein RTF2 homolog	RTFDC1	A0A0A0MQR2	6;6;4;2	6;6;4;2
P57772;C9J8T0	P57772;C9J8T0	Selenocysteine-specific elongation factor	EEFSEC	P57772	10	3.41404e+07	1.05845e+08	0.322551	0.00175165	-1.59834	1.86832	3.0859e+07	3.6081e+07	4.6292e+07	3.8309e+07	1.9161e+07	1.5099e+08	1.4002e+08	1.0738e+08	5.9297e+07	7.1538e+07	24.8792	25.1047	25.4643	25.1912	24.1917	27.1699	27.0611	26.6782	25.8215	26.0922	10	10	10	18.1	18.1	18.1	65.304	0	17.62	645620000	24	P57772;C9J8T0	P57772;C9J8T0	Selenocysteine-specific elongation factor	EEFSEC	P57772	10;7	10;7
Q9NXF1;A0A0A0MSR3	Q9NXF1	Testis-expressed sequence 10 protein	TEX10	Q9NXF1	14	5.72452e+07	1.58794e+07	3.60501	0.0307475	1.81627	1.86017	1.4984e+08	3.4562e+07	2.195e+07	3.8628e+07	4.1246e+07	3.9595e+06	2.7034e+07	1.1085e+07	2.6807e+07	1.05113e+07	27.1588	25.0427	24.3877	25.2031	25.2978	21.9169	24.6883	23.4021	24.6761	23.3254	14	14	14	18.1	18.1	18.1	105.67	0	45.917	286110000	16	Q9NXF1;A0A0A0MSR3	Q9NXF1	Testis-expressed sequence 10 protein	TEX10	Q9NXF1	14;2	14;2
Q9Y6A5;E7EMT0;C9JA91;Q8IX09;C9JWI7;H0Y8F2	Q9Y6A5;E7EMT0;C9JA91	Transforming acidic coiled-coil-containing protein 3	TACC3	Q9Y6A5	3	9.2247e+06	2.70256e+07	0.341332	0.000493122	-1.58964	1.85881	6.69331e+06	5.82419e+06	1.1026e+07	1.0726e+07	1.1854e+07	2.6895e+07	2.2448e+07	2.3737e+07	3.557e+07	2.6478e+07	22.6743	22.4736	23.3944	23.3546	23.4989	24.6808	24.4201	24.5006	25.0842	24.6583	3	3	3	5	5	5	90.359	0.00049875	3.8226	153780000	3	Q9Y6A5;E7EMT0;C9JA91;Q8IX09;C9JWI7;H0Y8F2	Q9Y6A5;E7EMT0;C9JA91	Transforming acidic coiled-coil-containing protein 3	TACC3	Q9Y6A5	3;2;2;1;1;1	3;2;2;1;1;1
G3V207;Q9ULS5;F8VQF2	G3V207;Q9ULS5;F8VQF2	Transmembrane and coiled-coil domains protein 3	TMCC3	G3V207	6	2.90548e+07	9.2619e+06	3.13702	0.00938119	1.80852	1.85171	2.7548e+07	1.6472e+07	3.9521e+07	2.6311e+07	3.5422e+07	8.56951e+06	2.81963e+06	1.03018e+07	7.39056e+06	1.7228e+07	24.7154	23.9735	25.2361	24.6492	25.0781	23.0308	21.4271	23.2964	22.8173	24.0383	6	6	6	15.9	15.9	15.9	50.173	0	5.4848	108530000	5	G3V207;Q9ULS5;F8VQF2	G3V207;Q9ULS5;F8VQF2	Transmembrane and coiled-coil domains protein 3	TMCC3	G3V207	6;6;3	6;6;3
Q5T8P6;A0A087X0H9;E2PSN0	Q5T8P6;A0A087X0H9	RNA-binding protein 26	RBM26	Q5T8P6	11	1.3564e+08	4.2718e+07	3.17524	0.00495538	1.80116	1.84367	1.4477e+08	1.2618e+08	1.1647e+08	1.6644e+08	1.2434e+08	6.053e+07	2.5489e+07	1.876e+07	5.5274e+07	5.3537e+07	27.1092	26.9109	26.7954	27.3104	26.8897	25.8511	24.6034	24.1612	25.7201	25.674	12	11	11	14.3	13.1	13.1	113.6	0	25.81	626970000	34	Q5T8P6;A0A087X0H9;E2PSN0	Q5T8P6;A0A087X0H9	RNA-binding protein 26	RBM26	Q5T8P6	12;11;1	11;10;1
O95340	O95340	Bifunctional 3-phosphoadenosine 5-phosphosulfate synthase 2;Sulfate adenylyltransferase;Adenylyl-sulfate kinase	PAPSS2	O95340	12	1.36086e+08	4.00048e+07	3.40174	0.000159251	1.80088	1.84337	1.5812e+08	1.3799e+08	1.0876e+08	1.6465e+08	1.1091e+08	3.0089e+07	5.7465e+07	4.6321e+07	3.943e+07	2.6719e+07	27.2364	27.04	26.6966	27.2948	26.7248	24.8427	25.7762	25.4652	25.2328	24.6714	12	12	12	23	23	23	69.5	0	23.842	665640000	37	O95340	O95340	Bifunctional 3-phosphoadenosine 5-phosphosulfate synthase 2;Sulfate adenylyltransferase;Adenylyl-sulfate kinase	PAPSS2	O95340	12	12
A0A1C7CYX9;E5RFU4	A0A1C7CYX9			A0A1C7CYX9	8	1.8313e+09	5.47352e+09	0.334574	3.56875e-06	-1.57416	1.84191	1.8385e+09	1.7547e+09	1.9265e+09	1.7831e+09	1.8537e+09	6.2564e+09	5.4071e+09	5.81961e+09	4.8995e+09	4.985e+09	30.7759	30.7086	30.8433	30.7317	30.7878	32.5427	32.3322	32.4383	32.19	32.2149	52	52	8	77.4	77.4	13.3	73.502	0	323.31	33064000000	501	A0A1C7CYX9;E5RFU4	A0A1C7CYX9			A0A1C7CYX9	52;6	52;6
Q03169;H0YKR7;H0YLC0	Q03169;H0YKR7;H0YLC0	Tumor necrosis factor alpha-induced protein 2	TNFAIP2	Q03169	2	2.85132e+07	9.11281e+06	3.12891	0.00619696	1.799	1.84131	3.0673e+07	2.6126e+07	3.5399e+07	2.2318e+07	2.805e+07	1.04202e+07	8.33379e+06	7.29381e+06	1.6104e+07	3.41224e+06	24.8705	24.639	25.0772	24.4117	24.7415	23.3129	22.9905	22.7982	23.9409	21.7023	2	2	2	4.7	4.7	4.7	72.66	0.0004817	3.2442	107700000	6	Q03169;H0YKR7;H0YLC0	Q03169;H0YKR7;H0YLC0	Tumor necrosis factor alpha-induced protein 2	TNFAIP2	Q03169	2;1;1	2;1;1
B7ZC38;Q9NR46;B7ZC39;F8WFB9;G5E9J1	B7ZC38;Q9NR46;B7ZC39;F8WFB9	Endophilin-B2	SH3GLB2	B7ZC38	4	1.09096e+07	3.09042e+07	0.353013	0.00320602	-1.57206	1.83962	1.5612e+07	1.1459e+07	4.88937e+06	1.37504e+07	8.83714e+06	2.6519e+07	3.2873e+07	4.3786e+07	2.2211e+07	2.9132e+07	23.8962	23.45	22.2212	23.713	23.0751	24.6605	24.9704	25.384	24.4048	24.7961	5	4	4	14	12	12	44.361	0	10.228	177890000	5	B7ZC38;Q9NR46;B7ZC39;F8WFB9;G5E9J1	B7ZC38;Q9NR46;B7ZC39;F8WFB9	Endophilin-B2	SH3GLB2	B7ZC38	5;5;4;3;1	4;4;3;2;1
P11387;E5RIC7;E5RJ95;E5RFS0;E5RJ33;H0YBR3;H0YC03;E5RGE7;E5RGR4;E5RFE3;E5RGR2	P11387	DNA topoisomerase 1	TOP1	P11387	45	3.81096e+09	1.10402e+09	3.45191	1.6159e-06	1.79488	1.83682	3.8418e+09	4.1677e+09	3.8898e+09	3.7053e+09	3.4502e+09	1.1558e+09	1.2937e+09	1.1532e+09	9.2554e+08	9.9184e+08	31.8391	31.9566	31.857	31.7869	31.684	30.1062	30.2689	30.103	29.7857	29.8855	51	51	45	57.1	57.1	54.8	90.725	0	299.43	17947000000	387	P11387;E5RIC7;E5RJ95;E5RFS0;E5RJ33;H0YBR3;H0YC03;E5RGE7;E5RGR4;E5RFE3;E5RGR2	P11387	DNA topoisomerase 1	TOP1	P11387	51;5;3;3;1;1;1;1;1;1;1	51;5;3;3;1;1;1;1;1;1;1
Q7Z3B1	Q7Z3B1	Neuronal growth regulator 1	NEGR1	Q7Z3B1	3	1.7834e+07	5.2143e+07	0.342021	6.78697e-05	-1.56516	1.83208	1.386e+07	2.3757e+07	2.148e+07	1.5079e+07	1.4994e+07	6.2434e+07	5.9847e+07	4.813e+07	4.9764e+07	4.054e+07	23.7244	24.5019	24.3565	23.846	23.8379	25.8958	25.8348	25.5204	25.5686	25.2728	3	3	3	14.1	14.1	14.1	38.719	0	14.953	316510000	13	Q7Z3B1	Q7Z3B1	Neuronal growth regulator 1	NEGR1	Q7Z3B1	3	3
Q13885	Q13885	Tubulin beta-2A chain	TUBB2A	Q13885	2	6.09414e+07	1.8448e+08	0.330342	0.000568401	-1.56171	1.82831	6.1162e+07	6.3086e+07	6.3083e+07	5.9852e+07	5.7524e+07	1.7692e+08	2.4185e+08	2.2208e+08	1.4762e+08	1.3393e+08	25.8661	25.9108	25.9107	25.8349	25.7777	27.3985	27.8495	27.7265	27.1373	26.9969	38	2	2	72.8	3.6	3.6	49.906	0	10.801	1103900000	7	Q13885	Q13885	Tubulin beta-2A chain	TUBB2A	Q13885	38	2
Q5K651;C9JKF1	Q5K651;C9JKF1	Sterile alpha motif domain-containing protein 9	SAMD9	Q5K651	9	2.50343e+07	6.2197e+07	0.402501	0.0313931	-1.55917	1.82555	6.75364e+06	1.3006e+07	2.7032e+07	3.84e+07	3.998e+07	7.9399e+07	5.8686e+07	5.2192e+07	4.2701e+07	7.8007e+07	22.6872	23.6327	24.6882	25.1946	25.2528	26.2426	25.8065	25.6373	25.3478	26.2171	9	9	9	7.4	7.4	7.4	184.28	0	27.302	374140000	30	Q5K651;C9JKF1	Q5K651;C9JKF1	Sterile alpha motif domain-containing protein 9	SAMD9	Q5K651	9;8	9;8
P21399;F5H2R8;F5H143;F5H3Z7;E9PEF1;O00408	P21399	Cytoplasmic aconitate hydratase	ACO1	P21399	48	2.71122e+09	7.8824e+08	3.43959	2.36016e-10	1.78242	1.82321	2.5445e+09	2.7822e+09	2.6819e+09	2.8962e+09	2.6513e+09	8.5744e+08	7.8477e+08	7.8653e+08	7.652e+08	7.4726e+08	31.2447	31.3736	31.3206	31.4315	31.3041	29.6755	29.5477	29.5509	29.5113	29.477	49	49	48	57.4	57.4	56.2	98.398	0	269.64	12918000000	328	P21399;F5H2R8;F5H143;F5H3Z7;E9PEF1;O00408	P21399	Cytoplasmic aconitate hydratase	ACO1	P21399	49;1;1;1;1;1	49;1;1;1;1;1
Q9UBN7;C9JEF4;C9J172;E9PEH1;E7EP63;E7ER52;A6NDI8;E7EPS2	Q9UBN7	Histone deacetylase 6	HDAC6	Q9UBN7	4	1.50116e+07	3.93412e+07	0.381575	0.019303	-1.55461	1.82056	4.1701e+06	1.5277e+07	1.3185e+07	1.9429e+07	2.2997e+07	2.4985e+07	5.1364e+07	4.3199e+07	3.583e+07	4.1328e+07	21.9917	23.8649	23.6524	24.2117	24.4549	24.5746	25.6143	25.3645	25.0947	25.3006	4	4	4	4.7	4.7	4.7	131.42	0	18.484	237500000	13	Q9UBN7;C9JEF4;C9J172;E9PEH1;E7EP63;E7ER52;A6NDI8;E7EPS2	Q9UBN7	Histone deacetylase 6	HDAC6	Q9UBN7	4;1;1;1;1;1;1;1	4;1;1;1;1;1;1;1
Q8N3V7	Q8N3V7	Synaptopodin	SYNPO	Q8N3V7	7	2.83788e+07	7.25718e+07	0.391044	0.0228372	-1.55039	1.81595	3.8658e+07	4.1871e+07	2.6685e+07	7.63777e+06	2.7042e+07	7.6467e+07	5.6569e+07	8.4635e+07	7.6735e+07	6.8453e+07	25.2043	25.3194	24.6695	22.8647	24.6887	26.1883	25.7535	26.3348	26.1934	26.0286	7	7	7	10.3	10.3	10.3	99.462	0	18.463	452980000	22	Q8N3V7	Q8N3V7	Synaptopodin	SYNPO	Q8N3V7	7	7
E9PMS6;H0YDG6	E9PMS6		LMO7	E9PMS6	1	1.11e+07	2.76684e+07	0.40118	0.020242	-1.54719	1.81246	9.61267e+06	4.06602e+06	6.03433e+06	2.2699e+07	1.30881e+07	2.5013e+07	3.5678e+07	2.7943e+07	2.053e+07	2.9178e+07	23.1965	21.9552	22.5248	24.4361	23.6418	24.5762	25.0885	24.736	24.2912	24.7984	44	2	1	41.3	2	0.7	145.42	0	6.0133	151250000	9	E9PMS6;H0YDG6	E9PMS6		LMO7	E9PMS6	44;8	2;1
J9JIE0;A8MXZ4;A0A0C4DFY5;Q9NQ84	J9JIE0;A8MXZ4;A0A0C4DFY5;Q9NQ84	G-protein coupled receptor family C group 5 member C	GPRC5C	J9JIE0	2	9.2046e+06	2.4533e+07	0.375193	0.00645235	-1.54565	1.81078	8.15969e+06	1.05358e+07	5.7066e+06	4.98988e+06	1.6631e+07	2.7636e+07	2.1462e+07	2.5056e+07	2.6981e+07	2.153e+07	22.9601	23.3288	22.4442	22.2506	23.9874	24.72	24.3553	24.5787	24.6854	24.3598	2	2	2	19	19	19	13.955	0.0004852	3.3922	132600000	2	J9JIE0;A8MXZ4;A0A0C4DFY5;Q9NQ84	J9JIE0;A8MXZ4;A0A0C4DFY5;Q9NQ84	G-protein coupled receptor family C group 5 member C	GPRC5C	J9JIE0	2;2;2;2	2;2;2;2
A0A087WWD4;P13591;A0A087WTF6;A0A087WX77;A0A087WV75;H7BYX6;A0A087WTE4;A0A0D9SF98;A0A087WWJ5;A0A087WVU1;A0A087X1V2;A0A087WZS4;A0A0D9SF30;A0A0C4DGS4;A0A087WTR3	A0A087WWD4;P13591;A0A087WTF6;A0A087WX77;A0A087WV75;H7BYX6;A0A087WTE4;A0A0D9SF98;A0A087WWJ5	Neural cell adhesion molecule 1	NCAM1	A0A087WWD4	19	1.23146e+08	3.5551e+08	0.346391	3.52826e-05	-1.54547	1.81058	1.0826e+08	1.3386e+08	1.2395e+08	9.2388e+07	1.5727e+08	3.3225e+08	3.0585e+08	3.4691e+08	3.8443e+08	4.0811e+08	26.6899	26.9961	26.8852	26.4612	27.2287	28.3077	28.1882	28.37	28.5181	28.6044	19	19	19	26.5	26.5	26.5	97.344	0	144.56	2180500000	74	A0A087WWD4;P13591;A0A087WTF6;A0A087WX77;A0A087WV75;H7BYX6;A0A087WTE4;A0A0D9SF98;A0A087WWJ5;A0A087WVU1;A0A087X1V2;A0A087WZS4;A0A0D9SF30;A0A0C4DGS4;A0A087WTR3	A0A087WWD4;P13591;A0A087WTF6;A0A087WX77;A0A087WV75;H7BYX6;A0A087WTE4;A0A0D9SF98;A0A087WWJ5	Neural cell adhesion molecule 1	NCAM1	A0A087WWD4	19;19;18;18;18;14;14;11;11;7;6;4;4;3;2	19;19;18;18;18;14;14;11;11;7;6;4;4;3;2
P05091;S4R3S4;F8VP50	P05091	Aldehyde dehydrogenase, mitochondrial	ALDH2	P05091	17	5.37974e+08	1.60292e+08	3.35621	0.000126947	1.77025	1.80992	5.341e+08	5.5881e+08	5.6269e+08	5.1893e+08	5.1534e+08	1.5525e+08	2.0853e+08	1.1642e+08	1.6148e+08	1.5978e+08	28.9925	29.0578	29.0678	28.951	28.9409	27.21	27.6357	26.7948	27.2668	27.2515	19	17	17	41	39.3	39.3	56.381	0	81.66	2474500000	86	P05091;S4R3S4;F8VP50	P05091	Aldehyde dehydrogenase, mitochondrial	ALDH2	P05091	19;5;5	17;5;5
Q5T3I0;A0A0A0MRK1;E9PAV9;F8W895;E9PPY4;F2Z3C6	Q5T3I0;A0A0A0MRK1;E9PAV9;F8W895	G patch domain-containing protein 4	GPATCH4	Q5T3I0	7	3.2014e+07	9.26826e+06	3.45415	0.00535219	1.76861	1.80813	4.2243e+07	3.2634e+07	1.22059e+07	4.8082e+07	2.4905e+07	7.07879e+06	1.62303e+07	7.92024e+06	4.57699e+06	1.0535e+07	25.3322	24.9599	23.5411	25.519	24.5699	22.7551	23.9522	22.9171	22.126	23.3287	7	7	7	19.7	19.7	19.7	50.381	0	12.656	104470000	10	Q5T3I0;A0A0A0MRK1;E9PAV9;F8W895;E9PPY4;F2Z3C6	Q5T3I0;A0A0A0MRK1;E9PAV9;F8W895	G patch domain-containing protein 4	GPATCH4	Q5T3I0	7;6;6;4;1;1	7;6;6;4;1;1
Q9BS40	Q9BS40	Latexin	LXN	Q9BS40	4	2.47556e+07	7.09768e+07	0.348785	9.47692e-05	-1.54293	1.80781	2.1917e+07	1.8417e+07	2.3337e+07	3.3994e+07	2.6113e+07	7.971e+07	6.2853e+07	7.811e+07	7.0941e+07	6.327e+07	24.3855	24.1345	24.4761	25.0188	24.6383	26.2483	25.9055	26.219	26.0801	25.915	4	4	4	18	18	18	25.75	0	10.293	431420000	14	Q9BS40	Q9BS40	Latexin	LXN	Q9BS40	4	4
Q9Y5J7;G3V2F3;A0A1W2PRH9;A0A1W2PQS5;G3V502	Q9Y5J7	Mitochondrial import inner membrane translocase subunit Tim9	TIMM9	Q9Y5J7	3	7.18166e+06	2.07666e+07	0.345827	0.00372966	-1.5402	1.80483	1.26272e+07	4.15069e+06	6.09977e+06	7.39114e+06	5.63952e+06	1.9137e+07	1.00652e+07	3.2163e+07	2.305e+07	1.9418e+07	23.59	21.9849	22.5403	22.8174	22.4271	24.1899	23.2629	24.9389	24.4583	24.2109	3	3	3	47.2	47.2	47.2	10.378	0	15.615	93947000	4	Q9Y5J7;G3V2F3;A0A1W2PRH9;A0A1W2PQS5;G3V502	Q9Y5J7	Mitochondrial import inner membrane translocase subunit Tim9	TIMM9	Q9Y5J7	3;1;1;1;1	3;1;1;1;1
Q6ICJ4;A0A087WY67;P0CG30;P0CG29;A0A0G2JMS2;A0A0G2JQD8;A0A0G2JRG0;A0A1B0GXB6;A0A0G2JQD2;A0A0G2JQM0;A0A0G2JRN4;A0A0G2JRJ5;A0A0G2JRQ5;P30711	Q6ICJ4;A0A087WY67;P0CG30;P0CG29	Glutathione S-transferase theta-2B;Glutathione S-transferase theta-2	Em:AP000351.3;GSTT2;GSTT2B	Q6ICJ4	5	1.57679e+07	4.19944e+07	0.375475	0.00851391	-1.53408	1.79815	1.87758e+07	2.3886e+07	1.77e+07	1.241e+07	6.06744e+06	5.111e+07	3.9152e+07	4.0143e+07	3.1604e+07	4.7963e+07	24.1624	24.5097	24.0772	23.565	22.5327	25.6071	25.2226	25.2586	24.9136	25.5154	5	5	5	24.3	24.3	24.3	25.948	0	5.8453	249600000	13	Q6ICJ4;A0A087WY67;P0CG30;P0CG29;A0A0G2JMS2;A0A0G2JQD8;A0A0G2JRG0;A0A1B0GXB6;A0A0G2JQD2;A0A0G2JQM0;A0A0G2JRN4;A0A0G2JRJ5;A0A0G2JRQ5;P30711	Q6ICJ4;A0A087WY67;P0CG30;P0CG29	Glutathione S-transferase theta-2B;Glutathione S-transferase theta-2	Em:AP000351.3;GSTT2;GSTT2B	Q6ICJ4	5;5;5;5;1;1;1;1;1;1;1;1;1;1	5;5;5;5;1;1;1;1;1;1;1;1;1;1
F5GYV5;H7BZV4;A0A0C4DG62;F8WCT1;Q66PJ3;F8WEP2;A0A0C4DH18;F5H7X4	F5GYV5;H7BZV4;A0A0C4DG62;F8WCT1;Q66PJ3;F8WEP2;A0A0C4DH18	ADP-ribosylation factor-like protein 6-interacting protein 4	ARL6IP4	F5GYV5	7	5.99436e+07	2.10718e+07	2.84473	0.0340695	1.75698	1.79543	7.704e+07	8.071e+07	3.5237e+07	4.1947e+07	6.4784e+07	3.70652e+06	1.55337e+07	2.6375e+07	2.8022e+07	3.1722e+07	26.1991	26.2662	25.0706	25.3221	25.9491	21.8216	23.8889	24.6527	24.7401	24.919	7	7	7	35.1	35.1	35.1	23.687	0	20.156	272220000	15	F5GYV5;H7BZV4;A0A0C4DG62;F8WCT1;Q66PJ3;F8WEP2;A0A0C4DH18;F5H7X4	F5GYV5;H7BZV4;A0A0C4DG62;F8WCT1;Q66PJ3;F8WEP2;A0A0C4DH18	ADP-ribosylation factor-like protein 6-interacting protein 4	ARL6IP4	F5GYV5	7;7;7;7;7;4;4;3	7;7;7;7;7;4;4;3
Q9H583;Q5T3Q7;Q6P664	Q9H583;Q5T3Q7	HEAT repeat-containing protein 1;HEAT repeat-containing protein 1, N-terminally processed	HEATR1	Q9H583	22	1.7986e+08	5.36192e+07	3.35439	4.30955e-05	1.75517	1.79345	2.1166e+08	1.6781e+08	1.6949e+08	2.2415e+08	1.2619e+08	4.9802e+07	3.9838e+07	7.8607e+07	4.8712e+07	5.1137e+07	27.6572	27.3223	27.3366	27.7399	26.911	25.5697	25.2476	26.2282	25.5378	25.6079	22	22	22	11.6	11.6	11.6	242.37	0	31.907	849720000	44	Q9H583;Q5T3Q7;Q6P664	Q9H583;Q5T3Q7	HEAT repeat-containing protein 1;HEAT repeat-containing protein 1, N-terminally processed	HEATR1	Q9H583	22;20;1	22;20;1
Q15746;D6R9C2;F8WBL7	Q15746	Myosin light chain kinase, smooth muscle;Myosin light chain kinase, smooth muscle, deglutamylated form	MYLK	Q15746	67	4.54826e+08	1.30852e+09	0.347588	7.98782e-07	-1.52847	1.79202	4.8396e+08	3.7699e+08	5.2733e+08	4.5314e+08	4.3271e+08	1.4912e+09	1.2213e+09	1.369e+09	1.2812e+09	1.1799e+09	28.8503	28.49	28.9741	28.7554	28.6888	30.4738	30.1858	30.3505	30.2548	30.136	67	67	67	43.3	43.3	43.3	210.71	0	323.31	8200900000	259	Q15746;D6R9C2;F8WBL7	Q15746	Myosin light chain kinase, smooth muscle;Myosin light chain kinase, smooth muscle, deglutamylated form	MYLK	Q15746	67;8;2	67;8;2
P0DP25;P0DP24;P0DP23;H0Y7A7;E7ETZ0;E7EMB3;G3V361;Q96HY3;F8WBR5;M0QZ52;G3V479;G3V226;C9J7T9;P02585	P0DP25;P0DP24;P0DP23;H0Y7A7;E7ETZ0;E7EMB3;G3V361;Q96HY3		CALM2;CALM1	P0DP25	11	5.9905e+08	1.90059e+09	0.315191	0.009162	-1.51909	1.78178	6.5106e+08	6.0854e+08	7.0312e+08	4.3332e+08	5.9921e+08	9.0496e+08	3.2088e+09	2.7273e+09	1.2599e+09	1.402e+09	29.2782	29.1808	29.3892	28.6909	29.1585	29.7533	31.5794	31.3448	30.2307	30.3848	13	13	11	45.6	45.6	40.9	16.837	0	281.6	11246000000	117	P0DP25;P0DP24;P0DP23;H0Y7A7;E7ETZ0;E7EMB3;G3V361;Q96HY3;F8WBR5;M0QZ52;G3V479;G3V226;C9J7T9;P02585	P0DP25;P0DP24;P0DP23;H0Y7A7;E7ETZ0;E7EMB3;G3V361;Q96HY3		CALM2;CALM1	P0DP25	13;13;13;13;10;10;7;7;6;6;6;5;1;1	13;13;13;13;10;10;7;7;6;6;6;5;1;1
Q96IZ0;A0A0B4J260;F8W1M8;H0YI16;H0YHP5	Q96IZ0	PRKC apoptosis WT1 regulator protein	PAWR	Q96IZ0	11	1.05068e+08	2.79002e+08	0.376584	0.00738483	-1.51427	1.77652	1.2514e+08	4.1089e+07	9.877e+07	1.2629e+08	1.3405e+08	2.7135e+08	2.2378e+08	3.1629e+08	2.9074e+08	2.9285e+08	26.899	25.2922	26.5576	26.9122	26.9982	28.0156	27.7375	28.2367	28.1152	28.1256	12	12	11	30.6	30.6	28.5	36.567	0	95.986	1687700000	53	Q96IZ0;A0A0B4J260;F8W1M8;H0YI16;H0YHP5	Q96IZ0	PRKC apoptosis WT1 regulator protein	PAWR	Q96IZ0	12;3;3;2;1	12;3;3;2;1
Q05682	Q05682	Caldesmon	CALD1	Q05682	0	4.00612e+09	1.14226e+10	0.350719	7.62598e-09	-1.51251	1.7746	3.6984e+09	4.1687e+09	4.1221e+09	4.0072e+09	4.0342e+09	1.1418e+10	1.0965e+10	1.1728e+10	1.1489e+10	1.1513e+10	31.7843	31.957	31.9407	31.8999	31.9096	33.4106	33.3522	33.4492	33.4195	33.4225	62	62	0	50.2	50.2	0	93.23	0	323.31	68414000000	809	Q05682	Q05682	Caldesmon	CALD1	Q05682	62	62
Q9UBB4;A0A1W2PQD2;B1AHE4;B1AHE3	Q9UBB4;A0A1W2PQD2	Ataxin-10	ATXN10	Q9UBB4	9	2.28047e+07	5.85896e+07	0.389228	0.0169964	-1.50989	1.77174	2.6569e+07	6.77948e+06	3.137e+07	2.3473e+07	2.5832e+07	5.7857e+07	4.5573e+07	7.6336e+07	6.0287e+07	5.2895e+07	24.6632	22.6927	24.9029	24.4845	24.6227	25.786	25.4417	26.1859	25.8453	25.6566	9	9	9	20.6	20.6	20.6	53.488	0	33.955	367450000	24	Q9UBB4;A0A1W2PQD2;B1AHE4;B1AHE3	Q9UBB4;A0A1W2PQD2	Ataxin-10	ATXN10	Q9UBB4	9;7;3;2	9;7;3;2
O95205;Q5VZF2	O95205;Q5VZF2	Muscleblind-like protein 2	MBLL;MBNL2	O95205	1	6.49416e+07	1.99538e+07	3.2546	0.000173769	1.73464	1.77103	6.2829e+07	6.8554e+07	7.038e+07	5.7207e+07	6.5738e+07	1.8797e+07	1.5908e+07	2.2829e+07	2.7188e+07	1.5047e+07	25.9049	26.0307	26.0687	25.7697	25.9702	24.164	23.9232	24.4444	24.6965	23.843	8	1	1	25.1	4.3	4.3	28.14	0	5.2896	313350000	9	O95205;Q5VZF2	O95205;Q5VZF2	Muscleblind-like protein 2	MBLL;MBNL2	O95205	8;8	1;1
O60678	O60678	Protein arginine N-methyltransferase 3	PRMT3	O60678	3	2.53538e+07	7.87409e+06	3.21991	0.00494775	1.73425	1.77061	1.36905e+07	1.42166e+07	2.7742e+07	3.4121e+07	3.6999e+07	5.80702e+06	6.30119e+06	4.21537e+06	1.64615e+07	6.5854e+06	23.7067	23.7611	24.7256	25.0242	25.141	22.4694	22.5872	22.0072	23.9726	22.6508	3	3	3	6.2	6.2	6.2	59.902	0.00048745	3.4679	59225000	6	O60678	O60678	Protein arginine N-methyltransferase 3	PRMT3	O60678	3	3
Q9BPX5	Q9BPX5	Actin-related protein 2/3 complex subunit 5-like protein	ARPC5L	Q9BPX5	3	1.16849e+07	3.40832e+07	0.342835	0.000569967	-1.50798	1.76965	1.4663e+07	8.5236e+06	1.2062e+07	1.2535e+07	1.0641e+07	2.1025e+07	4.9078e+07	4.0002e+07	2.8488e+07	3.1823e+07	23.8057	23.023	23.524	23.5795	23.3431	24.3256	25.5486	25.2536	24.7639	24.9236	3	3	3	28.8	28.8	28.8	16.941	0	10.443	196840000	6	Q9BPX5	Q9BPX5	Actin-related protein 2/3 complex subunit 5-like protein	ARPC5L	Q9BPX5	3	3
P07108;B8ZWD1;A0A0A0MTI5	P07108;B8ZWD1;A0A0A0MTI5	Acyl-CoA-binding protein	DBI	P07108	5	1.28428e+08	3.86542e+08	0.332248	0.00342169	-1.50604	1.76753	1.1839e+08	1.2082e+08	1.1885e+08	1.1764e+08	1.6644e+08	2.0387e+08	5.6367e+08	5.1098e+08	2.8012e+08	3.7407e+08	26.819	26.8483	26.8246	26.8098	27.3104	27.6031	29.0703	28.9287	28.0615	28.4787	5	5	5	60.9	60.9	60.9	10.044	0	225.84	2326900000	26	P07108;B8ZWD1;A0A0A0MTI5	P07108;B8ZWD1;A0A0A0MTI5	Acyl-CoA-binding protein	DBI	P07108	5;4;4	5;4;4
A8K968;A0A0A0MRA8;Q9Y2J2;A0A0A0MSA4;A0A1B0GTF8;A0A0J9YY18;J3QS83;J3KT37;J3QS55;A0A0J9YW31;A0A0J9YW26;A0A0J9YWN0;A0A0J9YWE1;A0A0J9YWS4	A8K968;A0A0A0MRA8;Q9Y2J2;A0A0A0MSA4;A0A1B0GTF8	Band 4.1-like protein 3;Band 4.1-like protein 3, N-terminally processed	EPB41L3	A8K968	9	3.30198e+07	1.18743e+07	2.78077	0.013394	1.73137	1.76746	3.3754e+07	3.5155e+07	3.141e+07	2.9059e+07	3.5721e+07	1.1791e+07	2.684e+07	9.02459e+06	4.9897e+06	6.72635e+06	25.0086	25.0672	24.9047	24.7925	25.0903	23.4912	24.6779	23.1054	22.2505	22.6814	16	10	9	26.5	19	17.7	84.711	0	19.962	195240000	15	A8K968;A0A0A0MRA8;Q9Y2J2;A0A0A0MSA4;A0A1B0GTF8;A0A0J9YY18;J3QS83;J3KT37;J3QS55;A0A0J9YW31;A0A0J9YW26;A0A0J9YWN0;A0A0J9YWE1;A0A0J9YWS4	A8K968;A0A0A0MRA8;Q9Y2J2;A0A0A0MSA4;A0A1B0GTF8	Band 4.1-like protein 3;Band 4.1-like protein 3, N-terminally processed	EPB41L3	A8K968	16;15;14;13;9;6;3;3;3;3;3;2;2;2	10;9;8;9;4;6;2;2;1;3;3;2;2;2
E5RGX5;Q93045;E5RIR6;E7EVN3;Q9H169;REV__B5MD58;REV__P36956	E5RGX5;Q93045	Stathmin;Stathmin-2	STMN2	E5RGX5	1	8.39864e+07	2.51224e+08	0.334309	0.00250074	-1.50463	1.76599	8.8566e+07	8.0387e+07	7.5401e+07	7.1468e+07	1.0411e+08	1.7987e+08	1.4356e+08	2.811e+08	2.5565e+08	3.9594e+08	26.4002	26.2605	26.1681	26.0908	26.6335	27.4224	27.0971	28.0665	27.9296	28.5607	7	1	1	17.9	6	6	19.574	0.00026525	5.0703	1455600000	14	E5RGX5;Q93045;E5RIR6;E7EVN3;Q9H169;REV__B5MD58;REV__P36956	E5RGX5;Q93045	Stathmin;Stathmin-2	STMN2	E5RGX5	7;7;3;3;3;1;1	1;1;0;0;0;0;0
A2AEA2;P10321;O19617;A0A140T921;A0A140T9H5;A0A140T9U8;A0A140T9E1;A0A140T942;A0A140TA05;A0A140T9L3;F8W9Z8;A0A140T9Z7;A0A1W2PRU9;A0A140TA12;A0A140TA03;A0A0G2JKJ1	A2AEA2;P10321;O19617;A0A140T921;A0A140T9H5;A0A140T9U8;A0A140T9E1;A0A140T942;A0A140TA05;A0A140T9L3;F8W9Z8;A0A140T9Z7;A0A1W2PRU9	HLA class I histocompatibility antigen, Cw-7 alpha chain	HLA-C	A2AEA2	1	6.01476e+07	1.59604e+08	0.376855	0.00358407	-1.50144	1.76251	4.6881e+07	1.0797e+08	3.7247e+07	6.8955e+07	3.9685e+07	1.4725e+08	2.1086e+08	1.2652e+08	1.31e+08	1.8239e+08	25.4825	26.6861	25.1506	26.0392	25.2421	27.1337	27.6517	26.9148	26.965	27.4425	14	1	1	40.6	4.3	4.3	41.301	0	24.206	1489200000	36	A2AEA2;P10321;O19617;A0A140T921;A0A140T9H5;A0A140T9U8;A0A140T9E1;A0A140T942;A0A140TA05;A0A140T9L3;F8W9Z8;A0A140T9Z7;A0A1W2PRU9;A0A140TA12;A0A140TA03;A0A0G2JKJ1	A2AEA2;P10321;O19617;A0A140T921;A0A140T9H5;A0A140T9U8;A0A140T9E1;A0A140T942;A0A140TA05;A0A140T9L3;F8W9Z8;A0A140T9Z7;A0A1W2PRU9	HLA class I histocompatibility antigen, Cw-7 alpha chain	HLA-C	A2AEA2	14;14;13;13;13;13;11;11;10;10;7;7;7;6;4;2	1;1;1;1;1;1;0;0;0;0;0;0;1;0;0;0
A0A0U1RQQ1;Q5VZK9	A0A0U1RQQ1;Q5VZK9	Leucine-rich repeat-containing protein 16A	LRRC16A	A0A0U1RQQ1	5	7.07193e+06	1.80228e+07	0.392388	0.0133932	-1.49985	1.76076	7.10614e+06	1.2991e+07	6.86223e+06	5.89585e+06	2.50445e+06	2.2823e+07	1.16301e+07	1.7678e+07	1.8879e+07	1.9104e+07	22.7606	23.631	22.7102	22.4913	21.2561	24.444	23.4714	24.0755	24.1703	24.1874	5	5	5	6.3	6.3	6.3	102.6	0.0011537	2.6573	93056000	7	A0A0U1RQQ1;Q5VZK9	A0A0U1RQQ1;Q5VZK9	Leucine-rich repeat-containing protein 16A	LRRC16A	A0A0U1RQQ1	5;5	5;5
C9JA08;Q96D46;C9IY70;C9IZW9;C9K0C2;C9J0B9	C9JA08;Q96D46	60S ribosomal export protein NMD3	NMD3	C9JA08	10	2.61482e+08	8.18214e+07	3.19576	0.00060752	1.72365	1.75904	2.7137e+08	2.8629e+08	3.1218e+08	1.9721e+08	2.4036e+08	8.2867e+07	9.7804e+07	1.0488e+08	4.2418e+07	8.1138e+07	28.0157	28.0929	28.2178	27.5552	27.8406	26.3043	26.5434	26.6442	25.3382	26.2739	10	10	10	24.8	24.8	24.8	60.125	0	40.506	1289700000	38	C9JA08;Q96D46;C9IY70;C9IZW9;C9K0C2;C9J0B9	C9JA08;Q96D46	60S ribosomal export protein NMD3	NMD3	C9JA08	10;10;2;2;2;2	10;10;2;2;2;2
A0A0J9YWL0;Q9Y4K1;Q96QW7	A0A0J9YWL0;Q9Y4K1	Absent in melanoma 1 protein	AIM1	A0A0J9YWL0	11	2.13923e+07	5.61598e+07	0.380918	0.00781044	-1.49656	1.75718	2.522e+07	8.2184e+06	2.9971e+07	2.4489e+07	1.9063e+07	4.6653e+07	7.1503e+07	5.873e+07	4.4767e+07	5.9146e+07	24.5881	22.9704	24.8371	24.5456	24.1843	25.4755	26.0915	25.8076	25.4159	25.8178	11	11	11	7.6	7.6	7.6	231.71	0	52.708	335510000	18	A0A0J9YWL0;Q9Y4K1;Q96QW7	A0A0J9YWL0;Q9Y4K1	Absent in melanoma 1 protein	AIM1	A0A0J9YWL0	11;8;1	11;8;1
Q7Z6E9;H3BUN0;H3BSK8;I3L3Y2;A0A087WY32	Q7Z6E9	E3 ubiquitin-protein ligase RBBP6	RBBP6	Q7Z6E9	11	6.89602e+07	2.68025e+07	2.5729	0.0483154	1.72126	1.75643	6.7383e+07	6.7927e+07	7.1414e+07	7.2465e+07	6.5612e+07	2.1818e+07	4.06551e+06	2.9832e+07	3.4091e+07	4.4206e+07	26.0059	26.0175	26.0897	26.1108	25.9675	24.379	21.955	24.8304	25.0229	25.3977	11	11	11	8.6	8.6	8.6	201.56	0	18.145	342140000	22	Q7Z6E9;H3BUN0;H3BSK8;I3L3Y2;A0A087WY32	Q7Z6E9	E3 ubiquitin-protein ligase RBBP6	RBBP6	Q7Z6E9	11;3;3;2;1	11;3;3;2;1
P78330;C9JBI3;A0A1D5RMN5;C9JEJ7;F8WD74	P78330;C9JBI3	Phosphoserine phosphatase	PSPH	P78330	10	1.09897e+08	3.07672e+08	0.357189	4.6407e-06	-1.4923	1.75253	1.2993e+08	1.1072e+08	1.0686e+08	1.1586e+08	8.61149e+07	3.0857e+08	2.7839e+08	3.5986e+08	2.9031e+08	3.0123e+08	26.9532	26.7223	26.6711	26.7878	26.3598	28.201	28.0525	28.4229	28.113	28.1663	10	10	10	57.8	57.8	57.8	25.007	0	38.808	1859200000	37	P78330;C9JBI3;A0A1D5RMN5;C9JEJ7;F8WD74	P78330;C9JBI3	Phosphoserine phosphatase	PSPH	P78330	10;9;1;1;1	10;9;1;1;1
F8WAJ0;Q9H8H2	F8WAJ0;Q9H8H2	Probable ATP-dependent RNA helicase DDX31	DDX31	F8WAJ0	3	2.54748e+07	7.00972e+07	0.363421	0.000581039	-1.49012	1.75014	2.0019e+07	3.6062e+07	2.6733e+07	2.8801e+07	1.5759e+07	8.2647e+07	8.7383e+07	7.0565e+07	5.846e+07	5.1431e+07	24.2549	25.104	24.6721	24.7796	23.9097	26.3005	26.3808	26.0724	25.8009	25.6161	3	3	3	4.4	4.4	4.4	83.515	0.0002517	4.0065	431740000	6	F8WAJ0;Q9H8H2	F8WAJ0;Q9H8H2	Probable ATP-dependent RNA helicase DDX31	DDX31	F8WAJ0	3;3	3;3
Q86SQ0;E9PFQ4;G5E9V3;E9PDY7;A0A1W2PQ63;E9PGF6;A0A1W2PRT1;A0A1W2PRJ2	Q86SQ0;E9PFQ4;G5E9V3;E9PDY7;A0A1W2PQ63	Pleckstrin homology-like domain family B member 2	PHLDB2	Q86SQ0	21	7.31614e+07	1.9604e+08	0.373196	0.00170342	-1.4831	1.74248	5.2257e+07	4.6067e+07	8.0017e+07	1.0731e+08	8.0156e+07	1.935e+08	1.6672e+08	1.9138e+08	2.2473e+08	2.0387e+08	25.6391	25.4572	26.2538	26.6772	26.2563	27.5278	27.3129	27.5119	27.7436	27.6031	21	21	21	22.2	22.2	22.2	142.16	0	78.259	1162800000	39	Q86SQ0;E9PFQ4;G5E9V3;E9PDY7;A0A1W2PQ63;E9PGF6;A0A1W2PRT1;A0A1W2PRJ2	Q86SQ0;E9PFQ4;G5E9V3;E9PDY7;A0A1W2PQ63	Pleckstrin homology-like domain family B member 2	PHLDB2	Q86SQ0	21;20;14;13;12;6;2;1	21;20;14;13;12;6;2;1
P50479;C9J542	P50479	PDZ and LIM domain protein 4	PDLIM4	P50479	18	1.84132e+08	5.22588e+08	0.352346	0.000143386	-1.47889	1.73789	2.3171e+08	1.778e+08	1.6464e+08	1.6582e+08	1.8069e+08	4.7699e+08	4.4677e+08	7.737e+08	4.1146e+08	5.0402e+08	27.7877	27.4057	27.2947	27.305	27.4289	28.8294	28.735	29.5272	28.6162	28.9089	18	18	18	71.2	71.2	71.2	35.398	0	141.52	3289800000	78	P50479;C9J542	P50479	PDZ and LIM domain protein 4	PDLIM4	P50479	18;4	18;4
Q16658;C9JFC0;A0A0A0MSB2;C9JPH9	Q16658	Fascin	FSCN1	Q16658	50	2.70214e+09	7.52982e+09	0.358858	4.27982e-07	-1.47514	1.73379	2.9284e+09	2.5926e+09	2.703e+09	2.6423e+09	2.6444e+09	8.61621e+09	7.49541e+09	7.477e+09	6.70129e+09	7.3592e+09	31.4475	31.2718	31.3319	31.2991	31.3003	33.0044	32.8034	32.7998	32.6418	32.7769	50	50	50	82.4	82.4	82.4	54.529	0	323.31	45663000000	672	Q16658;C9JFC0;A0A0A0MSB2;C9JPH9	Q16658	Fascin	FSCN1	Q16658	50;8;8;6	50;8;8;6
Q01804;D6RI06;D6RA27	Q01804	OTU domain-containing protein 4	OTUD4	Q01804	7	3.73622e+07	1.51425e+07	2.46737	0.048247	1.69938	1.73254	2.0506e+07	3.0912e+07	4.2109e+07	3.8846e+07	5.4438e+07	5.23899e+06	1.11227e+07	2.9229e+07	3.43784e+06	2.6684e+07	24.2895	24.8817	25.3276	25.2113	25.6981	22.3209	23.407	24.8009	21.7131	24.6695	7	7	7	11.5	11.5	11.5	124.04	0	29.982	213770000	17	Q01804;D6RI06;D6RA27	Q01804	OTU domain-containing protein 4	OTUD4	Q01804	7;3;2	7;3;2
P52943;H0YFA4;H0YHD8	P52943;H0YFA4	Cysteine-rich protein 2	CRIP2	P52943	13	6.64182e+08	1.84798e+09	0.35941	3.96561e-07	-1.47372	1.73224	7.3175e+08	7.1963e+08	6.486e+08	5.8898e+08	6.3195e+08	1.994e+09	1.633e+09	2.1404e+09	1.7221e+09	1.7504e+09	29.4468	29.4227	29.2728	29.1336	29.2352	30.893	30.6049	30.9952	30.6815	30.705	13	13	13	61.1	61.1	61.1	22.492	0	244.08	11266000000	166	P52943;H0YFA4;H0YHD8	P52943;H0YFA4	Cysteine-rich protein 2	CRIP2	P52943	13;12;6	13;12;6
M0R1I2;Q03405	M0R1I2;Q03405	Urokinase plasminogen activator surface receptor	PLAUR	M0R1I2	1	1.85564e+07	5.7519e+06	3.22613	3.19388e-07	1.69392	1.72657	1.8069e+07	1.7311e+07	2.0755e+07	1.9145e+07	1.7502e+07	4.76449e+06	5.92724e+06	6.36708e+06	6.16408e+06	5.53662e+06	24.107	24.0452	24.307	24.1905	24.061	22.1839	22.4989	22.6022	22.5555	22.4006	1	1	1	4.5	4.5	4.5	31.638	0.0082732	1.6001	61439000	6	M0R1I2;Q03405	M0R1I2;Q03405	Urokinase plasminogen activator surface receptor	PLAUR	M0R1I2	1;1	1;1
P09382;F8WEI7	P09382	Galectin-1	LGALS1	P09382	19	1.6468e+10	4.58856e+10	0.358892	1.38412e-05	-1.46831	1.72633	1.7676e+10	1.7427e+10	1.6459e+10	1.5994e+10	1.4784e+10	5.3409e+10	5.1918e+10	4.5903e+10	3.8046e+10	4.0152e+10	34.0411	34.0206	33.9382	33.8968	33.7833	35.6364	35.5955	35.4179	35.147	35.2248	19	19	19	95.6	95.6	95.6	14.716	0	323.31	276780000000	879	P09382;F8WEI7	P09382	Galectin-1	LGALS1	P09382	19;6	19;6
Q8WWI5	Q8WWI5	Choline transporter-like protein 1	SLC44A1	Q8WWI5	3	6.92624e+06	1.94042e+07	0.356946	0.0385307	-1.46818	1.72619	4.97034e+06	7.70284e+06	2.51139e+06	1.43315e+07	5.11519e+06	3.9995e+07	1.6733e+07	8.9673e+06	8.25253e+06	2.3073e+07	22.2449	22.877	21.2601	23.7727	22.2864	25.2533	23.9962	23.0962	22.9764	24.4597	3	3	3	6.8	6.8	6.8	73.301	0	6.113	118590000	4	Q8WWI5	Q8WWI5	Choline transporter-like protein 1	SLC44A1	Q8WWI5	3	3
Q01628;E9PS44;H7BYV1;E9PQN9;P13164;Q01629;C9JQL5	Q01628;E9PS44	Interferon-induced transmembrane protein 3	IFITM3	Q01628	3	1.12538e+08	3.18174e+08	0.3537	0.000483858	-1.46205	1.7195	9.1496e+07	1.2012e+08	9.7615e+07	1.2914e+08	1.2432e+08	2.1091e+08	4.6285e+08	3.5492e+08	2.9179e+08	2.704e+08	26.4472	26.8399	26.5406	26.9444	26.8895	27.6521	28.786	28.4029	28.1204	28.0105	3	3	3	48.9	48.9	48.9	14.632	0	54.359	2177200000	42	Q01628;E9PS44;H7BYV1;E9PQN9;P13164;Q01629;C9JQL5	Q01628;E9PS44	Interferon-induced transmembrane protein 3	IFITM3	Q01628	3;2;1;1;1;1;1	3;2;1;1;1;1;1
P02792	P02792	Ferritin light chain	FTL	P02792	5	3.9858e+07	1.17302e+08	0.33979	0.009526	-1.46088	1.71822	4.4244e+07	2.9718e+07	2.7317e+07	3.421e+07	6.3801e+07	6.1272e+07	7.6799e+07	2.0433e+08	7.7228e+07	1.6688e+08	25.399	24.8248	24.7033	25.0279	25.9271	25.8687	26.1946	27.6063	26.2026	27.3142	5	5	5	36	36	36	20.019	0	10.491	717890000	20	P02792	P02792	Ferritin light chain	FTL	P02792	5	5
P61769;H0YLF3;F5H6I0	P61769;H0YLF3;F5H6I0	Beta-2-microglobulin;Beta-2-microglobulin form pI 5.3	B2M	P61769	5	3.6801e+08	1.00304e+09	0.366893	3.12926e-05	-1.4576	1.71464	3.3159e+08	3.1335e+08	3.4964e+08	3.2961e+08	5.1586e+08	8.0694e+08	8.7958e+08	1.1863e+09	1.102e+09	1.0404e+09	28.3048	28.2232	28.3813	28.2962	28.9424	29.5879	29.7122	30.1438	30.0375	29.9545	5	5	5	51.3	51.3	51.3	13.714	0	47.204	5922000000	75	P61769;H0YLF3;F5H6I0	P61769;H0YLF3;F5H6I0	Beta-2-microglobulin;Beta-2-microglobulin form pI 5.3	B2M	P61769	5;3;3	5;3;3
P67936;K7EPB9;K7EQW8	P67936	Tropomyosin alpha-4 chain	TPM4	P67936	9	5.0179e+08	1.35206e+09	0.37113	0.00024072	-1.45545	1.71229	4.5958e+08	4.2277e+08	4.037e+08	4.3607e+08	7.8683e+08	1.2568e+09	1.0405e+09	1.7956e+09	1.3054e+09	1.362e+09	28.7757	28.6553	28.5887	28.7	29.5515	30.2271	29.9546	30.7418	30.2818	30.3431	30	15	9	77.8	52.4	34.3	28.521	0	200.23	8299800000	108	P67936;K7EPB9;K7EQW8	P67936	Tropomyosin alpha-4 chain	TPM4	P67936	30;9;3	15;7;1
O15145;C9JZD1;F8VR50	O15145;C9JZD1	Actin-related protein 2/3 complex subunit 3	ARPC3	O15145	6	8.54508e+07	2.43526e+08	0.35089	0.00177509	-1.45544	1.71228	9.6321e+07	7.1218e+07	8.6594e+07	8.4005e+07	8.9116e+07	1.3413e+08	2.6237e+08	3.2603e+08	2.1348e+08	2.8162e+08	26.5213	26.0857	26.3678	26.324	26.4092	26.9991	27.967	28.2804	27.6695	28.0692	6	6	6	34.8	34.8	34.8	20.546	0	27.025	1443000000	45	O15145;C9JZD1;F8VR50	O15145;C9JZD1	Actin-related protein 2/3 complex subunit 3	ARPC3	O15145	6;3;2	6;3;2
R4GN98;P06703	R4GN98;P06703	Protein S100;Protein S100-A6	S100A6	R4GN98	8	2.5303e+08	7.07784e+08	0.357496	0.0153893	-1.45342	1.71008	1.8597e+08	2.6556e+08	1.2444e+08	4.4919e+08	2.3999e+08	2.6778e+08	6.599e+08	1.2049e+09	5.8007e+08	8.2627e+08	27.4705	27.9845	26.8909	28.7428	27.8384	27.9965	29.2977	30.1663	29.1117	29.622	8	8	8	68.2	68.2	68.2	9.681	0	59.017	4472900000	44	R4GN98;P06703	R4GN98;P06703	Protein S100;Protein S100-A6	S100A6	R4GN98	8;8	8;8
C9JQE8;C9J7T7;C9JE98;C9J0Q5;C9JFD3;Q9Y618	C9JQE8;C9J7T7;C9JE98;C9J0Q5;C9JFD3;Q9Y618	Nuclear receptor corepressor 2	NCOR2	C9JQE8	2	2.19392e+07	7.29313e+06	3.0082	0.00237215	1.67598	1.70699	2.5579e+07	2.496e+07	2.1193e+07	1.9373e+07	1.8591e+07	9.27342e+06	1.04882e+07	4.81695e+06	3.91849e+06	7.96856e+06	24.6085	24.5731	24.3371	24.2075	24.1481	23.1447	23.3223	22.1997	21.9019	22.9259	3	2	2	3.6	3	3	160.39	0	16.403	74377000	9	C9JQE8;C9J7T7;C9JE98;C9J0Q5;C9JFD3;Q9Y618	C9JQE8;C9J7T7;C9JE98;C9J0Q5;C9JFD3;Q9Y618	Nuclear receptor corepressor 2	NCOR2	C9JQE8	3;3;3;3;3;3	2;2;2;2;2;2
Q96PY5;C9IZY8	Q96PY5;C9IZY8	Formin-like protein 2	FMNL2	Q96PY5	6	4.02166e+07	1.22098e+07	3.2938	0.00160426	1.67124	1.70181	2.7534e+07	7.6127e+07	2.947e+07	2.9998e+07	3.7954e+07	1.75773e+07	9.954e+06	1.3827e+07	6.97868e+06	1.2712e+07	24.7147	26.1819	24.8127	24.8384	25.1777	24.0672	23.2468	23.721	22.7345	23.5997	9	8	6	9.9	9.1	6.9	123.32	0	9.8112	172300000	11	Q96PY5;C9IZY8	Q96PY5;C9IZY8	Formin-like protein 2	FMNL2	Q96PY5	9;5	8;4
O75976;J3QQJ4;J3QRJ9	O75976	Carboxypeptidase D	CPD	O75976	5	4.55738e+07	1.42308e+07	3.20248	0.000115664	1.67001	1.70047	5.4733e+07	2.7923e+07	4.9836e+07	4.1585e+07	5.3792e+07	2.0499e+07	1.1672e+07	1.3432e+07	1.3638e+07	1.1913e+07	25.7059	24.735	25.5707	25.3096	25.6809	24.2891	23.4765	23.6792	23.7011	23.506	5	5	5	3.4	3.4	3.4	152.93	0	6.2572	218160000	8	O75976;J3QQJ4;J3QRJ9	O75976	Carboxypeptidase D	CPD	O75976	5;2;1	5;2;1
P15311;E7EQR4;E9PNP4	P15311;E7EQR4	Ezrin	EZR	P15311	52	6.65564e+09	1.81058e+10	0.367597	1.91754e-07	-1.44122	1.69675	6.3733e+09	6.52981e+09	6.7977e+09	6.4094e+09	7.16799e+09	1.7791e+10	1.5923e+10	1.9827e+10	1.9094e+10	1.7894e+10	32.5694	32.6044	32.6624	32.5775	32.7389	34.0504	33.8904	34.2067	34.1524	34.0588	73	73	52	77.8	77.8	60.1	69.412	0	323.31	111260000000	1072	P15311;E7EQR4;E9PNP4	P15311;E7EQR4	Ezrin	EZR	P15311	73;72;2	73;72;2
B7Z4M1	B7Z4M1	Reticulon	RTN3	B7Z4M1	1	1.2522e+07	2.96538e+07	0.422274	0.0271442	-1.43929	1.69465	1.1185e+07	1.5219e+07	3.55823e+06	2.0545e+07	1.2103e+07	2.7627e+07	3.2068e+07	2.8926e+07	2.4584e+07	3.5064e+07	23.4151	23.8594	21.7627	24.2923	23.5289	24.7196	24.9346	24.7859	24.5512	25.0635	2	1	1	43.9	12.2	12.2	12.747	0	23.706	188780000	9	B7Z4M1	B7Z4M1	Reticulon	RTN3	B7Z4M1	2	1
Q8WX93;F8WA26;H0YA05;D6R9F5;H0Y952;D6RBB1;D6R9Z5;D6RBH5;A0A087WX60;Q86TC9	Q8WX93	Palladin	PALLD	Q8WX93	50	1.02664e+09	2.78334e+09	0.368852	1.97095e-07	-1.43608	1.69113	9.4071e+08	1.0082e+09	1.0116e+09	1.0848e+09	1.0879e+09	3.1896e+09	2.7375e+09	2.8464e+09	2.6427e+09	2.5005e+09	29.8092	29.9091	29.914	30.0148	30.0189	31.5707	31.3502	31.4065	31.2994	31.2196	50	50	50	44.3	44.3	44.3	150.56	0	323.31	17358000000	293	Q8WX93;F8WA26;H0YA05;D6R9F5;H0Y952;D6RBB1;D6R9Z5;D6RBH5;A0A087WX60;Q86TC9	Q8WX93	Palladin	PALLD	Q8WX93	50;11;10;6;4;3;2;2;1;1	50;11;10;6;4;3;2;2;1;1
Q13769	Q13769	THO complex subunit 5 homolog	THOC5	Q13769	3	3.78304e+07	1.40091e+07	2.70042	0.0170835	1.6596	1.6891	3.06252e+07	3.5929e+07	3.2415e+07	3.9274e+07	5.0909e+07	9.18441e+06	4.58672e+06	1.05268e+07	2.6376e+07	1.93715e+07	24.8682	25.0986	24.9502	25.2271	25.6014	23.1308	22.129	23.3276	24.6527	24.2074	3	3	3	10.1	10.1	10.1	78.507	0	27.227	144560000	9	Q13769	Q13769	THO complex subunit 5 homolog	THOC5	Q13769	3	3
Q9NYV4;J3QSD7;H0YLT2	Q9NYV4;J3QSD7	Cyclin-dependent kinase 12	CDK12	Q9NYV4	7	7.9997e+07	2.56012e+07	3.12474	3.66697e-05	1.65678	1.68602	7.358e+07	7.0179e+07	7.4593e+07	1.0862e+08	7.3013e+07	1.984e+07	2.2207e+07	2.2121e+07	3.5554e+07	2.8284e+07	26.1328	26.0645	26.1525	26.6947	26.1217	24.2419	24.4045	24.3989	25.0835	24.7535	8	7	7	8.1	7.5	7.5	164.15	0	39.029	377550000	26	Q9NYV4;J3QSD7;H0YLT2	Q9NYV4;J3QSD7	Cyclin-dependent kinase 12	CDK12	Q9NYV4	8;5;1	7;4;1
Q12788;J3KNP2;A0A087WYP7;H3BN88	Q12788;J3KNP2;A0A087WYP7	Transducin beta-like protein 3	TBL3	Q12788	18	1.75714e+08	5.97898e+07	2.93886	0.00334378	1.65294	1.68183	1.6117e+08	1.6256e+08	1.5538e+08	2.3618e+08	1.6328e+08	3.7039e+07	3.085e+07	9.0153e+07	7.3389e+07	6.7518e+07	27.264	27.2764	27.2112	27.8153	27.2828	25.1425	24.8788	26.4259	26.1291	26.0088	18	18	18	32.2	32.2	32.2	89.034	0	44.578	868020000	40	Q12788;J3KNP2;A0A087WYP7;H3BN88	Q12788;J3KNP2;A0A087WYP7	Transducin beta-like protein 3	TBL3	Q12788	18;13;9;2	18;13;9;2
J3QL71;Q96FV2;J3QQM9;J3QRJ1;J3KS57;J3KT79;J3QR84	J3QL71;Q96FV2;J3QQM9;J3QRJ1	Secernin-2	SCRN2	J3QL71	3	9.57015e+06	2.38604e+07	0.401089	0.0132958	-1.42618	1.68032	1.40027e+07	7.87192e+06	1.28216e+07	9.74632e+06	3.40826e+06	1.8682e+07	3.5411e+07	1.9226e+07	2.635e+07	1.9633e+07	23.7392	22.9083	23.6121	23.2164	21.7006	24.1551	25.0777	24.1966	24.6513	24.2268	3	3	3	17.1	17.1	17.1	47.493	0	10.516	109270000	6	J3QL71;Q96FV2;J3QQM9;J3QRJ1;J3KS57;J3KT79;J3QR84	J3QL71;Q96FV2;J3QQM9;J3QRJ1	Secernin-2	SCRN2	J3QL71	3;3;2;2;1;1;1	3;3;2;2;1;1;1
O15173;U3KQM0	O15173	Membrane-associated progesterone receptor component 2	PGRMC2	O15173	9	8.52524e+07	2.33216e+08	0.365551	0.000200454	-1.42612	1.68026	9.91849e+07	9.0151e+07	6.4304e+07	9.14631e+07	8.1159e+07	1.8276e+08	1.972e+08	3.4425e+08	1.963e+08	2.4557e+08	26.5636	26.4258	25.9384	26.4467	26.2742	27.4454	27.5551	28.3589	27.5485	27.8716	10	10	9	42.2	42.2	38.1	23.818	0	28.666	1431700000	28	O15173;U3KQM0	O15173	Membrane-associated progesterone receptor component 2	PGRMC2	O15173	10;2	10;2
Q9BUV8	Q9BUV8	Uncharacterized protein C20orf24	C20orf24	Q9BUV8	1	5.8393e+07	1.85714e+07	3.14424	2.06591e-08	1.65117	1.67989	6.2622e+07	5.846e+07	5.934e+07	6.0985e+07	5.0558e+07	2.0237e+07	1.8504e+07	1.6909e+07	1.8461e+07	1.8746e+07	25.9002	25.8009	25.8225	25.862	25.5914	24.2705	24.1413	24.0113	24.138	24.1601	1	1	1	10.2	10.2	10.2	15.487	0	7.1966	283870000	16	Q9BUV8	Q9BUV8	Uncharacterized protein C20orf24	C20orf24	Q9BUV8	1	1
Q14194;E9PD68	Q14194;E9PD68	Dihydropyrimidinase-related protein 1	CRMP1	Q14194	15	1.18778e+08	3.18658e+08	0.372745	0.000348232	-1.42504	1.67908	7.1961e+07	1.4848e+08	1.2615e+08	1.2462e+08	1.2268e+08	4.7819e+08	2.6416e+08	2.8718e+08	2.6946e+08	2.943e+08	26.1007	27.1457	26.9106	26.893	26.8703	28.833	27.9768	28.0974	28.0055	28.1327	20	15	15	40.6	32.7	32.7	62.183	0	53.202	1943100000	46	Q14194;E9PD68	Q14194;E9PD68	Dihydropyrimidinase-related protein 1	CRMP1	Q14194	20;18	15;13
Q8WUX1;C9JJU1;C9JMY2;C9JHH7;C9JWG4;C9JNK4;A0A087X1I6	Q8WUX1;C9JJU1;C9JMY2;C9JHH7;C9JWG4;C9JNK4;A0A087X1I6	Sodium-coupled neutral amino acid transporter 5	SLC38A5	Q8WUX1	2	7.83402e+06	1.77528e+07	0.441283	0.0297921	-1.42294	1.67679	3.06012e+06	1.44018e+07	1.08165e+07	7.19892e+06	3.69276e+06	1.7089e+07	1.7544e+07	1.8742e+07	1.8425e+07	1.6964e+07	21.5452	23.7797	23.3667	22.7793	21.8163	24.0266	24.0645	24.1598	24.1352	24.016	2	2	2	5.7	5.7	5.7	51.457	0.00025661	4.3608	89654000	3	Q8WUX1;C9JJU1;C9JMY2;C9JHH7;C9JWG4;C9JNK4;A0A087X1I6	Q8WUX1;C9JJU1;C9JMY2;C9JHH7;C9JWG4;C9JNK4;A0A087X1I6	Sodium-coupled neutral amino acid transporter 5	SLC38A5	Q8WUX1	2;1;1;1;1;1;1	2;1;1;1;1;1;1
Q15392;Q3LIE7;H7C4B7	Q15392;Q3LIE7	Delta(24)-sterol reductase	DHCR24;Nbla03646	Q15392	18	5.61154e+08	1.48666e+09	0.37746	7.44372e-05	-1.42294	1.67679	4.8063e+08	7.5377e+08	5.0759e+08	5.5876e+08	5.0502e+08	1.5678e+09	1.5776e+09	1.5052e+09	1.3273e+09	1.4554e+09	28.8404	29.4895	28.9191	29.0577	28.9118	30.5461	30.5551	30.4873	30.3058	30.4388	18	18	18	25.2	25.2	25.2	60.101	0	52.115	8957600000	151	Q15392;Q3LIE7;H7C4B7	Q15392;Q3LIE7	Delta(24)-sterol reductase	DHCR24;Nbla03646	Q15392	18;17;6	18;17;6
Q99543;H7C3L7;C9IZ83;F2Z3N9;F2Z3H0	Q99543;H7C3L7	DnaJ homolog subfamily C member 2;DnaJ homolog subfamily C member 2, N-terminally processed	DNAJC2	Q99543	12	1.07044e+08	3.71166e+07	2.884	0.00794058	1.64723	1.67559	1.1955e+08	1.3e+08	1.1741e+08	8.29041e+07	8.5358e+07	4.9852e+07	1.2382e+07	3.9115e+07	4.1739e+07	4.2495e+07	26.833	26.9539	26.807	26.3049	26.347	25.5711	23.5617	25.2212	25.3149	25.3408	12	12	12	19.5	19.5	19.5	71.996	0	25.857	553390000	31	Q99543;H7C3L7;C9IZ83;F2Z3N9;F2Z3H0	Q99543;H7C3L7	DnaJ homolog subfamily C member 2;DnaJ homolog subfamily C member 2, N-terminally processed	DNAJC2	Q99543	12;6;5;3;1	12;6;5;3;1
Q8WUF5;K7EN03	Q8WUF5	RelA-associated inhibitor	PPP1R13L	Q8WUF5	16	5.35894e+07	1.48365e+08	0.361201	0.00138135	-1.42116	1.67484	5.4413e+07	3.5e+07	5.9224e+07	5.9601e+07	5.9709e+07	1.6407e+08	2.349e+08	1.3986e+08	9.48031e+07	1.0819e+08	25.6974	25.0609	25.8197	25.8288	25.8314	27.2897	27.8075	27.0594	26.4984	26.689	16	16	16	25.7	25.7	25.7	89.09	0	36.492	910460000	20	Q8WUF5;K7EN03	Q8WUF5	RelA-associated inhibitor	PPP1R13L	Q8WUF5	16;2	16;2
Q96JY6;C9K0F0;C9JSR2;C9JS55;A0A087WVI1;E5RGS7;A0A087WXJ0;B3KPU0;C9J0X3;A0A087WU48;F8WFB8;H0YBP7;C9J760	Q96JY6;C9K0F0;C9JSR2;C9JS55;A0A087WVI1	PDZ and LIM domain protein 2	PDLIM2	Q96JY6	5	9.61401e+06	2.31139e+07	0.41594	0.0364747	-1.42035	1.67397	4.65006e+06	3.02279e+06	1.4079e+07	1.5043e+07	1.12752e+07	1.9577e+07	1.21827e+07	3.2772e+07	3.3352e+07	1.7686e+07	22.1488	21.5274	23.747	23.8426	23.4267	24.2227	23.5383	24.966	24.9913	24.0761	5	5	5	20.7	20.7	20.7	37.458	0	18.878	129430000	10	Q96JY6;C9K0F0;C9JSR2;C9JS55;A0A087WVI1;E5RGS7;A0A087WXJ0;B3KPU0;C9J0X3;A0A087WU48;F8WFB8;H0YBP7;C9J760	Q96JY6;C9K0F0;C9JSR2;C9JS55;A0A087WVI1	PDZ and LIM domain protein 2	PDLIM2	Q96JY6	5;3;3;3;3;2;2;2;2;1;1;1;1	5;3;3;3;3;2;2;2;2;1;1;1;1
P43007	P43007	Neutral amino acid transporter A	SLC1A4	P43007	7	8.76582e+07	2.33254e+08	0.375806	4.45056e-05	-1.41991	1.67348	1.0245e+08	6.0866e+07	9.8764e+07	8.5394e+07	9.0817e+07	2.6685e+08	2.0275e+08	1.891e+08	2.7339e+08	2.3418e+08	26.6103	25.8591	26.5575	26.3476	26.4365	27.9915	27.5951	27.4946	28.0264	27.803	7	7	7	19	19	19	55.722	0	46.141	1377400000	37	P43007	P43007	Neutral amino acid transporter A	SLC1A4	P43007	7	7
O96013;M0R1R1;M0R2X4	O96013;M0R1R1	Serine/threonine-protein kinase PAK 4	PAK4	O96013	3	1.0945e+07	2.59956e+07	0.421034	0.016623	-1.41863	1.67209	6.10177e+06	2.1569e+07	1.3439e+07	5.0579e+06	8.55744e+06	2.9035e+07	2.4515e+07	3.5976e+07	2.1179e+07	1.9273e+07	22.5408	24.3625	23.6799	22.2701	23.0287	24.7913	24.5472	25.1005	24.3361	24.2001	4	4	3	7.8	7.8	5.8	64.071	0	5.9672	144550000	6	O96013;M0R1R1;M0R2X4	O96013;M0R1R1	Serine/threonine-protein kinase PAK 4	PAK4	O96013	4;2;1	4;2;1
Q8N4Q1	Q8N4Q1	Mitochondrial intermembrane space import and assembly protein 40	CHCHD4	Q8N4Q1	2	2.70054e+07	1.02824e+07	2.62638	0.0212494	1.63925	1.66688	2.1652e+07	2.8388e+07	3.1056e+07	2.3731e+07	3.02e+07	5.88359e+06	3.22035e+06	8.74885e+06	1.6358e+07	1.7201e+07	24.368	24.7588	24.8884	24.5003	24.848	22.4883	21.6188	23.0607	23.9635	24.036	2	2	2	11.3	11.3	11.3	15.996	0.0058328	1.766	117030000	5	Q8N4Q1	Q8N4Q1	Mitochondrial intermembrane space import and assembly protein 40	CHCHD4	Q8N4Q1	2	2
Q12841;C9J5G4;H7C4W4	Q12841;C9J5G4	Follistatin-related protein 1	FSTL1	Q12841	10	3.42946e+07	9.38764e+07	0.365317	0.00262147	-1.41375	1.66676	2.1309e+07	3.0792e+07	3.4603e+07	4.2592e+07	4.2177e+07	1.1386e+08	4.7163e+07	8.1823e+07	1.3245e+08	9.4086e+07	24.345	24.8761	25.0444	25.3441	25.33	26.7627	25.4912	26.286	26.9809	26.4875	10	10	10	38.3	38.3	38.3	34.985	0	23.113	598200000	21	Q12841;C9J5G4;H7C4W4	Q12841;C9J5G4	Follistatin-related protein 1	FSTL1	Q12841	10;5;1	10;5;1
A8MQ02;J3KN01;P55196;Q5TIG5;H0Y7R8;F8W9I4;E9PFY5;H0Y8L4;H0Y948;H0Y8U8;H0YA98;H0Y9I0	A8MQ02;J3KN01;P55196;Q5TIG5	Afadin	MLLT4	A8MQ02	33	1.24116e+08	3.3818e+08	0.367013	0.000654234	-1.40631	1.65863	1.2547e+08	1.3594e+08	1.2174e+08	1.3795e+08	9.9482e+07	4.8472e+08	3.1921e+08	3.8879e+08	2.4057e+08	2.5761e+08	26.9028	27.0184	26.8592	27.0396	26.5679	28.8526	28.2499	28.5344	27.8419	27.9406	33	33	33	23.6	23.6	23.6	201.8	0	88.584	2125300000	89	A8MQ02;J3KN01;P55196;Q5TIG5;H0Y7R8;F8W9I4;E9PFY5;H0Y8L4;H0Y948;H0Y8U8;H0YA98;H0Y9I0	A8MQ02;J3KN01;P55196;Q5TIG5	Afadin	MLLT4	A8MQ02	33;33;33;29;8;7;7;5;3;2;2;1	33;33;33;29;8;7;7;5;3;2;2;1
P51648;J3QRD1;I3L1M4;J3QS00;J3QKK9;J3KTG1;C9JGJ2;I3L0X1;J3KTD9;I3L2W1;K7EN73	P51648;J3QRD1;I3L1M4	Fatty aldehyde dehydrogenase	ALDH3A2	P51648	10	5.1448e+07	1.30416e+08	0.394491	0.00228025	-1.40609	1.65839	4.1038e+07	4.9129e+07	2.9662e+07	8.0397e+07	5.7014e+07	1.2415e+08	1.603e+08	1.0257e+08	1.2966e+08	1.354e+08	25.2905	25.5501	24.8221	26.2606	25.7648	26.8875	27.2562	26.612	26.9502	27.0127	10	10	10	22.9	22.9	22.9	54.847	0	22.245	789480000	29	P51648;J3QRD1;I3L1M4;J3QS00;J3QKK9;J3KTG1;C9JGJ2;I3L0X1;J3KTD9;I3L2W1;K7EN73	P51648;J3QRD1;I3L1M4	Fatty aldehyde dehydrogenase	ALDH3A2	P51648	10;9;5;3;2;2;2;2;1;1;1	10;9;5;3;2;2;2;2;1;1;1
P27105;F8VSL7	P27105	Erythrocyte band 7 integral membrane protein	STOM	P27105	8	1.72902e+08	5.59312e+07	3.09133	4.4277e-07	1.62864	1.65529	1.4805e+08	1.5673e+08	1.9537e+08	1.887e+08	1.7566e+08	6.2674e+07	5.4336e+07	5.6987e+07	6.0049e+07	4.561e+07	27.1415	27.2237	27.5416	27.4915	27.3882	25.9014	25.6954	25.7641	25.8396	25.4428	8	8	8	37.5	37.5	37.5	31.73	0	36.233	860330000	31	P27105;F8VSL7	P27105	Erythrocyte band 7 integral membrane protein	STOM	P27105	8;2	8;2
Q96LJ7	Q96LJ7	Dehydrogenase/reductase SDR family member 1	DHRS1	Q96LJ7	2	9.11205e+06	2.03328e+07	0.448146	0.03797	-1.40035	1.65212	3.14226e+06	1.15509e+07	5.21113e+06	2.0061e+07	5.59495e+06	1.17019e+07	3.1311e+07	1.7972e+07	2.1066e+07	1.9613e+07	21.5834	23.4615	22.3132	24.2579	22.4157	23.4802	24.9002	24.0992	24.3284	24.2253	2	2	2	7.7	7.7	7.7	33.909	0	6.2598	101010000	5	Q96LJ7	Q96LJ7	Dehydrogenase/reductase SDR family member 1	DHRS1	Q96LJ7	2	2
Q01650;A0A0C4DGL4;H0YJ95;G3V4Z6;Q9UM01;Q92536	Q01650	Large neutral amino acids transporter small subunit 1	SLC7A5	Q01650	9	2.98174e+08	7.92336e+08	0.376323	3.05192e-05	-1.39956	1.65126	3.1598e+08	3.1289e+08	2.8197e+08	2.8921e+08	2.9082e+08	8.9425e+08	6.7859e+08	7.5832e+08	9.312e+08	6.9932e+08	28.2353	28.2211	28.071	28.1075	28.1156	29.7361	29.338	29.4982	29.7945	29.3814	9	9	9	16.4	16.4	16.4	55.01	0	61.231	4956100000	80	Q01650;A0A0C4DGL4;H0YJ95;G3V4Z6;Q9UM01;Q92536	Q01650	Large neutral amino acids transporter small subunit 1	SLC7A5	Q01650	9;3;1;1;1;1	9;3;1;1;1;1
Q9H5V8	Q9H5V8	CUB domain-containing protein 1	CDCP1	Q9H5V8	12	2.27072e+08	8.07262e+07	2.81287	0.00701333	1.62454	1.65081	1.9169e+08	2.2441e+08	2.3825e+08	2.4961e+08	2.314e+08	1.1256e+08	1.2291e+08	6.7684e+07	3.4246e+07	6.6231e+07	27.5142	27.7416	27.8279	27.8951	27.7858	26.7461	26.873	26.0123	25.0294	25.981	12	12	12	18.3	18.3	18.3	92.931	0	35.9	1138200000	47	Q9H5V8	Q9H5V8	CUB domain-containing protein 1	CDCP1	Q9H5V8	12	12
P42126;Q96DC0;H3BS70	P42126;Q96DC0;H3BS70	Enoyl-CoA delta isomerase 1, mitochondrial	ECI1;DCI	P42126	14	2.53726e+08	6.68426e+08	0.379587	5.23729e-07	-1.39897	1.65061	2.4464e+08	2.3024e+08	2.9038e+08	2.7649e+08	2.2688e+08	7.4208e+08	6.0016e+08	7.3216e+08	6.5564e+08	6.1209e+08	27.8661	27.7786	28.1134	28.0427	27.7574	29.467	29.1608	29.4476	29.2883	29.1892	14	14	14	38.4	38.4	38.4	32.816	0	54.081	4157300000	83	P42126;Q96DC0;H3BS70	P42126;Q96DC0;H3BS70	Enoyl-CoA delta isomerase 1, mitochondrial	ECI1;DCI	P42126	14;12;10	14;12;10
P33121;E7EPM6;B7Z3Z9;D6RER0;H0Y9U7;H0Y9Z9;D6RG07;Q9ULC5	P33121;E7EPM6;B7Z3Z9;D6RER0	Long-chain-fatty-acid--CoA ligase 1	ACSL1	P33121	28	1.2056e+09	3.9188e+08	3.07645	2.00514e-07	1.62403	1.65026	1.2719e+09	1.2185e+09	1.2132e+09	1.1721e+09	1.1523e+09	4.1262e+08	4.2531e+08	3.509e+08	4.0045e+08	3.7012e+08	30.2443	30.1825	30.1762	30.1264	30.1019	28.6202	28.6639	28.3865	28.577	28.4634	29	29	28	45.8	45.8	44.3	77.942	0	128.02	5607400000	152	P33121;E7EPM6;B7Z3Z9;D6RER0;H0Y9U7;H0Y9Z9;D6RG07;Q9ULC5	P33121;E7EPM6;B7Z3Z9;D6RER0	Long-chain-fatty-acid--CoA ligase 1	ACSL1	P33121	29;28;23;16;11;5;3;1	29;28;23;16;11;5;3;1
M0QXQ4;A0A0C4DGH3;Q9Y6R0;M0R0Q4;M0QZV7;M0QYC2	M0QXQ4;A0A0C4DGH3;Q9Y6R0;M0R0Q4;M0QZV7;M0QYC2	Numb-like protein	NUMBL	M0QXQ4	2	1.63032e+07	6.4747e+06	2.51799	0.0226523	1.61967	1.6455	2.5096e+07	1.12138e+07	1.8248e+07	1.00214e+07	1.6937e+07	2.55322e+06	4.08052e+06	3.46309e+06	1.7131e+07	5.14567e+06	24.581	23.4188	24.1212	23.2566	24.0137	21.2839	21.9603	21.7236	24.0301	22.2949	2	2	2	13.1	13.1	13.1	22.764	0.00047755	3.1188	59150000	3	M0QXQ4;A0A0C4DGH3;Q9Y6R0;M0R0Q4;M0QZV7;M0QYC2	M0QXQ4;A0A0C4DGH3;Q9Y6R0;M0R0Q4;M0QZV7;M0QYC2	Numb-like protein	NUMBL	M0QXQ4	2;2;2;1;1;1	2;2;2;1;1;1
Q13308;H0Y8F1;C9JQR6;Q86X91;H7C5L0;C9J9E8;F8WDG7	Q13308	Inactive tyrosine-protein kinase 7	PTK7	Q13308	22	1.23335e+08	3.16042e+08	0.39025	0.000660481	-1.3896	1.64038	1.2607e+08	1.3862e+08	1.4757e+08	1.3225e+08	7.2167e+07	3.8918e+08	2.6971e+08	3.0106e+08	3.14e+08	3.0626e+08	26.9096	27.0466	27.1368	26.9787	26.1048	28.5359	28.0068	28.1655	28.2262	28.1902	22	22	22	23.7	23.7	23.7	118.39	0	66.646	1967500000	80	Q13308;H0Y8F1;C9JQR6;Q86X91;H7C5L0;C9J9E8;F8WDG7	Q13308	Inactive tyrosine-protein kinase 7	PTK7	Q13308	22;9;8;5;4;1;1	22;9;8;5;4;1;1
Q92508;H0YB49	Q92508	Piezo-type mechanosensitive ion channel component 1	PIEZO1	Q92508	3	6.10775e+06	1.64413e+07	0.371488	0.0275178	-1.38775	1.63836	9.13671e+06	2.82473e+06	5.45314e+06	8.84899e+06	4.27519e+06	2.5039e+07	1.8473e+07	1.9297e+07	5.12856e+06	1.4269e+07	23.1232	21.4297	22.3787	23.0771	22.0276	24.5777	24.1389	24.2019	22.2901	23.7664	3	3	3	2.3	2.3	2.3	286.79	0	10.023	92578000	5	Q92508;H0YB49	Q92508	Piezo-type mechanosensitive ion channel component 1	PIEZO1	Q92508	3;1	3;1
Q8TDB6	Q8TDB6	E3 ubiquitin-protein ligase DTX3L	DTX3L	Q8TDB6	25	1.67638e+08	4.35542e+08	0.384895	8.15573e-06	-1.38585	1.6363	1.436e+08	2.1181e+08	1.6599e+08	1.6559e+08	1.512e+08	4.6312e+08	3.9176e+08	4.1112e+08	4.914e+08	4.2031e+08	27.0975	27.6582	27.3065	27.303	27.1719	28.7868	28.5454	28.615	28.8723	28.6469	25	25	25	40.8	40.8	40.8	83.553	0	129.44	2655900000	73	Q8TDB6	Q8TDB6	E3 ubiquitin-protein ligase DTX3L	DTX3L	Q8TDB6	25	25
Q9H8H0;J3QLQ6;J3QR28	Q9H8H0	Nucleolar protein 11	NOL11	Q9H8H0	23	3.62634e+08	1.20511e+08	3.00915	4.16518e-05	1.60561	1.63014	3.3707e+08	3.1695e+08	3.74e+08	4.0563e+08	3.7952e+08	1.2455e+08	1.2467e+08	8.3223e+07	1.3297e+08	1.3714e+08	28.3285	28.2397	28.4785	28.5956	28.4996	26.8921	26.8935	26.3105	26.9865	27.0311	23	23	23	43.9	43.9	43.9	81.123	0	72.891	1703100000	62	Q9H8H0;J3QLQ6;J3QR28	Q9H8H0	Nucleolar protein 11	NOL11	Q9H8H0	23;8;7	23;8;7
A0A0R4J2G3;A0A0A0MTJ9;Q6PIU2;H7C046	A0A0R4J2G3;A0A0A0MTJ9;Q6PIU2;H7C046	Neutral cholesterol ester hydrolase 1	NCEH1	A0A0R4J2G3	15	3.64636e+08	9.46678e+08	0.385174	3.06175e-07	-1.37858	1.62835	3.7973e+08	3.5774e+08	3.5753e+08	4.1417e+08	3.1401e+08	1.0395e+09	9.4506e+08	1.0003e+09	8.52881e+08	8.9565e+08	28.5004	28.4143	28.4135	28.6256	28.2262	29.9532	29.8158	29.8978	29.6678	29.7384	15	15	15	35.2	35.2	35.2	49.062	0	112.69	5937700000	120	A0A0R4J2G3;A0A0A0MTJ9;Q6PIU2;H7C046	A0A0R4J2G3;A0A0A0MTJ9;Q6PIU2;H7C046	Neutral cholesterol ester hydrolase 1	NCEH1	A0A0R4J2G3	15;15;15;11	15;15;15;11
P60660;F8W1R7;G3V1V0;J3KND3;B7Z6Z4;G3V1Y7;F8VPF3	P60660;F8W1R7;G3V1V0;J3KND3;B7Z6Z4;G3V1Y7;F8VPF3	Myosin light polypeptide 6	MYL6	P60660	4	3.04e+09	7.95768e+09	0.382021	7.4345e-05	-1.37361	1.62292	3.0899e+09	2.9971e+09	2.8142e+09	2.9305e+09	3.3683e+09	6.40791e+09	6.67701e+09	8.73399e+09	9.5441e+09	8.42541e+09	31.5249	31.4809	31.3901	31.4485	31.6494	32.5772	32.6366	33.024	33.152	32.9721	17	17	4	92.1	92.1	34.4	16.93	0	323.31	49624000000	442	P60660;F8W1R7;G3V1V0;J3KND3;B7Z6Z4;G3V1Y7;F8VPF3	P60660;F8W1R7;G3V1V0;J3KND3;B7Z6Z4;G3V1Y7;F8VPF3	Myosin light polypeptide 6	MYL6	P60660	17;16;16;14;13;11;11	17;16;16;14;13;11;11
P54652	P54652	Heat shock-related 70 kDa protein 2	HSPA2	P54652	10	4.64442e+07	1.21094e+08	0.383539	1.98764e-05	-1.37161	1.62074	4.5775e+07	4.0539e+07	4.774e+07	4.8123e+07	5.0044e+07	1.5412e+08	1.214e+08	1.1426e+08	1.0053e+08	1.1516e+08	25.4481	25.2728	25.5087	25.5202	25.5767	27.1995	26.8552	26.7677	26.5831	26.7791	28	10	10	41.5	20.3	20.3	70.02	0	34.627	769310000	28	P54652	P54652	Heat shock-related 70 kDa protein 2	HSPA2	P54652	28	10
P21462	P21462	fMet-Leu-Phe receptor	FPR1	P21462	1	6.95137e+06	1.60325e+07	0.433579	0.0276431	-1.36842	1.61726	2.56389e+06	1.05871e+07	6.19237e+06	1.16308e+07	3.78274e+06	1.4637e+07	9.28057e+06	2.3747e+07	1.5245e+07	1.7253e+07	21.2899	23.3358	22.5621	23.4714	21.851	23.8031	23.1458	24.5012	23.8618	24.0403	1	1	1	3.1	3.1	3.1	38.445	0.00046981	2.8991	70441000	2	P21462	P21462	fMet-Leu-Phe receptor	FPR1	P21462	1	1
Q9BVA1	Q9BVA1	Tubulin beta-2B chain	TUBB2B	Q9BVA1	1	4.77888e+08	1.21934e+09	0.391924	5.10013e-05	-1.36448	1.61296	5.212e+08	4.0973e+08	3.9046e+08	5.8144e+08	4.8661e+08	1.2886e+09	1.21e+09	1.319e+09	1.1571e+09	1.122e+09	28.9573	28.6101	28.5406	29.1151	28.8582	30.2632	30.1724	30.2968	30.1079	30.0634	38	7	1	81.6	25.8	2.7	49.953	0	135.39	8133700000	165	Q9BVA1	Q9BVA1	Tubulin beta-2B chain	TUBB2B	Q9BVA1	38	7
Q9Y5S1;H7BZK2	Q9Y5S1;H7BZK2	Transient receptor potential cation channel subfamily V member 2	TRPV2	Q9Y5S1	3	2.38002e+07	1.04791e+07	2.2712	0.0342351	1.58947	1.61252	1.8627e+07	2.1004e+07	2.5087e+07	2.9859e+07	2.4424e+07	2.8374e+07	5.0927e+06	9.93454e+06	4.64919e+06	4.34514e+06	24.1509	24.3242	24.5804	24.8317	24.5418	24.7581	22.28	23.244	22.1485	22.051	3	3	3	6.4	6.4	6.4	85.98	0	21.38	98542000	8	Q9Y5S1;H7BZK2	Q9Y5S1;H7BZK2	Transient receptor potential cation channel subfamily V member 2	TRPV2	Q9Y5S1	3;2	3;2
P07199	P07199	Major centromere autoantigen B	CENPB	P07199	2	8.11459e+06	1.93639e+07	0.419058	0.0313463	-1.3617	1.60992	4.159e+06	1.8358e+07	8.15564e+06	4.87439e+06	5.02594e+06	2.5528e+07	7.04027e+06	2.5253e+07	1.76371e+07	2.1361e+07	21.9878	24.1299	22.9594	22.2168	22.261	24.6056	22.7472	24.59	24.0721	24.3485	2	2	2	4.5	4.5	4.5	65.171	0.00026385	4.9729	90142000	3	P07199	P07199	Major centromere autoantigen B	CENPB	P07199	2	2
Q9UK76;J3KT51;J3KSH8;F2Z3M5	Q9UK76;J3KT51	Hematological and neurological expressed 1 protein;Hematological and neurological expressed 1 protein, N-terminally processed	HN1	Q9UK76	7	1.75354e+08	4.58998e+08	0.382036	0.000448124	-1.35957	1.6076	1.978e+08	1.7045e+08	1.7392e+08	1.7776e+08	1.5684e+08	5.4706e+08	4.8122e+08	5.6898e+08	3.3239e+08	3.6534e+08	27.5595	27.3448	27.3738	27.4054	27.2247	29.0271	28.8421	29.0838	28.3083	28.4447	7	7	7	77.3	77.3	77.3	16.014	0	102.63	2814600000	46	Q9UK76;J3KT51;J3KSH8;F2Z3M5	Q9UK76;J3KT51	Hematological and neurological expressed 1 protein;Hematological and neurological expressed 1 protein, N-terminally processed	HN1	Q9UK76	7;5;2;1	7;5;2;1
H0YME2;H0YK21;H0YK54;Q6FIF0;H0YMR5;H0YLR2	H0YME2;H0YK21;H0YK54;Q6FIF0;H0YMR5;H0YLR2	AN1-type zinc finger protein 6	ZFAND6	H0YME2	2	2.63468e+07	9.27041e+06	2.84203	0.00157303	1.5835	1.606	2.8433e+07	1.7973e+07	2.3814e+07	3.2469e+07	2.9045e+07	7.0286e+06	1.69694e+07	7.48696e+06	8.88241e+06	5.9847e+06	24.7611	24.0993	24.5053	24.9526	24.7918	22.7448	24.0164	22.8359	23.0825	22.5128	2	2	2	20.8	20.8	20.8	16.981	0.00048567	3.4162	91263000	8	H0YME2;H0YK21;H0YK54;Q6FIF0;H0YMR5;H0YLR2	H0YME2;H0YK21;H0YK54;Q6FIF0;H0YMR5;H0YLR2	AN1-type zinc finger protein 6	ZFAND6	H0YME2	2;2;2;2;1;1	2;2;2;2;1;1
P01583	P01583	Interleukin-1 alpha	IL1A	P01583	3	2.25712e+07	9.74344e+06	2.31655	0.044048	1.58202	1.60438	2.9598e+07	1.9057e+07	2.1973e+07	2.4948e+07	1.728e+07	7.24725e+06	2.13728e+07	2.46537e+06	4.39429e+06	1.32375e+07	24.819	24.1838	24.3892	24.5724	24.0426	22.789	24.3493	21.2334	22.0672	23.6581	3	3	3	18.1	18.1	18.1	30.606	0	7.6785	76311000	3	P01583	P01583	Interleukin-1 alpha	IL1A	P01583	3	3
P21980;A2A299;A2A2A0;A0A087WZC4;A0A087WVW4;A0A087WVS3;P49221;O43548	P21980	Protein-glutamine gamma-glutamyltransferase 2	TGM2	P21980	65	3.0034e+10	1.00576e+10	2.98619	9.62509e-08	1.58008	1.60227	2.9872e+10	2.9564e+10	3.1339e+10	3.0229e+10	2.9166e+10	1.0752e+10	9.17149e+09	1.0362e+10	1.0276e+10	9.72669e+09	34.7981	34.7831	34.8672	34.8152	34.7636	33.3239	33.0945	33.2706	33.2586	33.1793	65	65	65	72.5	72.5	72.5	77.328	0	323.31	148410000000	1286	P21980;A2A299;A2A2A0;A0A087WZC4;A0A087WVW4;A0A087WVS3;P49221;O43548	P21980	Protein-glutamine gamma-glutamyltransferase 2	TGM2	P21980	65;16;7;1;1;1;1;1	65;16;7;1;1;1;1;1
Q8IZ21	Q8IZ21	Phosphatase and actin regulator 4	PHACTR4	Q8IZ21	4	7.61371e+06	1.58719e+07	0.479699	0.0467091	-1.35183	1.59915	2.30848e+06	4.75554e+06	1.6364e+07	4.95589e+06	9.68466e+06	1.37907e+07	1.73136e+07	1.2349e+07	2.0309e+07	1.5597e+07	21.1385	22.1812	23.964	22.2407	23.2073	23.7172	24.0454	23.5579	24.2756	23.8948	4	4	4	9.4	9.4	9.4	78.21	0	9.5031	68324000	7	Q8IZ21	Q8IZ21	Phosphatase and actin regulator 4	PHACTR4	Q8IZ21	4	4
Q9H501;A0A087WX71	Q9H501;A0A087WX71	ESF1 homolog	ESF1	Q9H501	7	4.34712e+07	1.389e+07	3.12968	0.00310224	1.57682	1.59871	3.1095e+07	6.0024e+07	2.5937e+07	2.9159e+07	7.1141e+07	1.2185e+07	1.0277e+07	1.2559e+07	1.2111e+07	2.2318e+07	24.8902	25.839	24.6285	24.7974	26.0842	23.5386	23.2929	23.5822	23.5298	24.4117	7	7	7	9.8	9.8	9.8	98.795	0	19.872	196200000	14	Q9H501;A0A087WX71	Q9H501;A0A087WX71	ESF1 homolog	ESF1	Q9H501	7;4	7;4
Q8N6T3;F8VWH9;F8W1U7;E5RHT6;E5RHC5;E5RHH7;F8VWB3;H0YIQ0;E5RGL6	Q8N6T3;F8VWH9;F8W1U7;E5RHT6;E5RHC5	ADP-ribosylation factor GTPase-activating protein 1	ARFGAP1	Q8N6T3	15	5.5634e+08	1.86374e+08	2.98507	1.16866e-06	1.57465	1.59634	5.5641e+08	5.4443e+08	4.9212e+08	5.8669e+08	6.0205e+08	1.9311e+08	1.8206e+08	1.8275e+08	1.8437e+08	1.8958e+08	29.0516	29.0202	28.8744	29.128	29.1653	27.5248	27.4398	27.4453	27.458	27.4982	15	15	15	44.6	44.6	44.6	44.667	0	185.15	2721000000	107	Q8N6T3;F8VWH9;F8W1U7;E5RHT6;E5RHC5;E5RHH7;F8VWB3;H0YIQ0;E5RGL6	Q8N6T3;F8VWH9;F8W1U7;E5RHT6;E5RHC5	ADP-ribosylation factor GTPase-activating protein 1	ARFGAP1	Q8N6T3	15;14;13;11;10;4;2;1;1	15;14;13;11;10;4;2;1;1
Q12800;F8VX55;C9JWL3;F8VWL0;Q9NZI7	Q12800;F8VX55	Alpha-globin transcription factor CP2	TFCP2	Q12800	3	3.00426e+07	1.0843e+07	2.77068	0.00487853	1.57063	1.59195	2.8638e+07	3.8582e+07	1.9891e+07	3.7606e+07	2.5496e+07	6.1015e+06	9.3459e+06	6.01873e+06	1.4764e+07	1.7985e+07	24.7714	25.2014	24.2456	25.1645	24.6038	22.5407	23.1559	22.521	23.8156	24.1003	3	3	3	9.4	9.4	9.4	57.255	0	8.1936	190580000	5	Q12800;F8VX55;C9JWL3;F8VWL0;Q9NZI7	Q12800;F8VX55	Alpha-globin transcription factor CP2	TFCP2	Q12800	3;2;1;1;1	3;2;1;1;1
Q13637;P57729	Q13637	Ras-related protein Rab-32	RAB32	Q13637	13	2.14544e+08	5.47138e+08	0.39212	9.65489e-06	-1.34325	1.58977	2.0805e+08	2.0713e+08	2.0393e+08	2.0025e+08	2.5336e+08	5.216e+08	4.369e+08	5.372e+08	5.8194e+08	6.5805e+08	27.6324	27.626	27.6035	27.5772	27.9166	28.9584	28.7027	29.0009	29.1163	29.2936	14	14	13	63.1	63.1	58.2	24.997	0	126.1	3377500000	96	Q13637;P57729	Q13637	Ras-related protein Rab-32	RAB32	Q13637	14;1	14;1
Q9BQE5;E9PM95;B0QYK8	Q9BQE5	Apolipoprotein L2	APOL2	Q9BQE5	1	1.41505e+07	3.13124e+07	0.451913	0.0337642	-1.34062	1.58691	2.0319e+07	1.4907e+07	5.12766e+06	6.79971e+06	2.3599e+07	2.7502e+07	4.6319e+07	2.5118e+07	2.4507e+07	3.3116e+07	24.2763	23.8295	22.2899	22.697	24.4922	24.713	25.4651	24.5822	24.5467	24.981	11	1	1	37.4	4.2	4.2	37.092	0.0015884	2.4314	183760000	1	Q9BQE5;E9PM95;B0QYK8	Q9BQE5	Apolipoprotein L2	APOL2	Q9BQE5	11;5;3	1;1;1
Q13541	Q13541	Eukaryotic translation initiation factor 4E-binding protein 1	EIF4EBP1	Q13541	2	8.42398e+06	2.06227e+07	0.408482	0.00141005	-1.33807	1.58411	7.25584e+06	1.308e+07	9.54274e+06	5.54166e+06	6.69968e+06	1.7938e+07	1.56484e+07	2.3203e+07	2.4981e+07	2.1343e+07	22.7907	23.6409	23.186	22.4019	22.6757	24.0965	23.8995	24.4678	24.5743	24.3473	2	2	2	21.2	21.2	21.2	12.58	0	9.417	77458000	7	Q13541	Q13541	Eukaryotic translation initiation factor 4E-binding protein 1	EIF4EBP1	Q13541	2	2
A0A087WWU8;D6R904;D6RFM2	A0A087WWU8;D6R904		TPM3	A0A087WWU8	0	1.81108e+08	4.40746e+08	0.410912	0.00475206	-1.33621	1.58209	1.5939e+08	1.2713e+08	1.4368e+08	1.3129e+08	3.4405e+08	4.4209e+08	6.2238e+08	5.3001e+08	2.8849e+08	3.2076e+08	27.248	26.9217	27.0983	26.9682	28.358	28.7198	29.2132	28.9814	28.1039	28.2569	29	8	0	77.5	18.9	0	26.42	0	152.5	2817300000	42	A0A087WWU8;D6R904;D6RFM2	A0A087WWU8;D6R904		TPM3	A0A087WWU8	29;15;4	8;8;4
P61244;Q6V3B1;G3V563;G3V5L1;G3V2R5;G3V570;G3V302	P61244;Q6V3B1;G3V563;G3V5L1;G3V2R5	Protein max	MAX	P61244	3	2.37466e+07	8.86677e+06	2.67816	0.00805992	1.55837	1.57856	1.9821e+07	2.4172e+07	2.4558e+07	2.3793e+07	2.6389e+07	4.60967e+06	8.78093e+06	1.3507e+07	1.2595e+07	4.84124e+06	24.2405	24.5268	24.5497	24.504	24.6534	22.1362	23.0659	23.6872	23.5863	22.2069	3	3	3	32.5	32.5	32.5	18.275	0	11.536	106350000	10	P61244;Q6V3B1;G3V563;G3V5L1;G3V2R5;G3V570;G3V302	P61244;Q6V3B1;G3V563;G3V5L1;G3V2R5	Protein max	MAX	P61244	3;2;2;2;2;1;1	3;2;2;2;2;1;1
Q8TCC3;B8ZZV5	Q8TCC3;B8ZZV5	39S ribosomal protein L30, mitochondrial	MRPL30	Q8TCC3	2	3.07078e+07	1.2615e+07	2.43422	0.0435002	1.55826	1.57844	4.1402e+07	2.9133e+07	3.2198e+07	1.9533e+07	3.1273e+07	2.54692e+06	1.6589e+07	2.1363e+07	8.3263e+06	1.425e+07	25.3032	24.7962	24.9405	24.2194	24.8984	21.2803	23.9837	24.3486	22.9892	23.7645	2	2	2	11.8	11.8	11.8	18.546	0.00025113	3.9629	150840000	10	Q8TCC3;B8ZZV5	Q8TCC3;B8ZZV5	39S ribosomal protein L30, mitochondrial	MRPL30	Q8TCC3	2;1	2;1
Q99829;F2Z2V0;B0QZ18;A6PVH9;E7ENH5;Q5JX58;Q5JX59;Q5JX60;Q5JX44;Q5JX56;Q5JX45;Q5JX55;Q5JX61;Q5JX52;Q5JX54;Q5JX57;E7EV27;Q5JX53;H0Y524	Q99829;F2Z2V0;B0QZ18;A6PVH9;E7ENH5;Q5JX58;Q5JX59;Q5JX60;Q5JX44;Q5JX56;Q5JX45;Q5JX55;Q5JX61;Q5JX52	Copine-1	CPNE1	Q99829	28	2.17476e+09	7.41718e+08	2.93206	1.09069e-06	1.55563	1.57557	2.292e+09	1.8535e+09	2.3506e+09	2.3625e+09	2.0152e+09	8.2347e+08	7.1505e+08	8.4004e+08	7.3127e+08	5.9876e+08	31.094	30.7876	31.1304	31.1377	30.9083	29.6171	29.4135	29.6459	29.4458	29.1574	28	28	28	53.6	53.6	53.6	59.058	0	323.31	10693000000	212	Q99829;F2Z2V0;B0QZ18;A6PVH9;E7ENH5;Q5JX58;Q5JX59;Q5JX60;Q5JX44;Q5JX56;Q5JX45;Q5JX55;Q5JX61;Q5JX52;Q5JX54;Q5JX57;E7EV27;Q5JX53;H0Y524	Q99829;F2Z2V0;B0QZ18;A6PVH9;E7ENH5;Q5JX58;Q5JX59;Q5JX60;Q5JX44;Q5JX56;Q5JX45;Q5JX55;Q5JX61;Q5JX52	Copine-1	CPNE1	Q99829	28;27;26;25;22;20;20;20;20;18;17;16;15;15;12;11;11;6;5	28;27;26;25;22;20;20;20;20;18;17;16;15;15;12;11;11;6;5
P12814;H9KV75;G3V2N5;H7C5W8;G3V2W4;H0YJW3;P35609;H0YJ11;Q08043;A0A087WSZ2;G3V2X9;F6THM6;G3V5M4;G3V2E8;G3V380	P12814;H9KV75	Alpha-actinin-1	ACTN1	P12814	51	6.6038e+09	1.66304e+10	0.397092	2.27888e-07	-1.3302	1.57553	6.7014e+09	6.5123e+09	5.97089e+09	7.1734e+09	6.661e+09	1.8152e+10	1.4624e+10	1.8099e+10	1.6044e+10	1.6233e+10	32.6418	32.6005	32.4753	32.74	32.6331	34.0794	33.7676	34.0752	33.9013	33.9182	80	51	51	82.6	62.7	62.7	103.06	0	323.31	103900000000	1154	P12814;H9KV75;G3V2N5;H7C5W8;G3V2W4;H0YJW3;P35609;H0YJ11;Q08043;A0A087WSZ2;G3V2X9;F6THM6;G3V5M4;G3V2E8;G3V380	P12814;H9KV75	Alpha-actinin-1	ACTN1	P12814	80;70;21;21;19;18;16;13;13;10;9;8;7;4;3	51;44;12;16;10;12;3;9;1;1;4;1;4;1;3
Q9UBW7;A0A087X151	Q9UBW7	Zinc finger MYM-type protein 2	ZMYM2	Q9UBW7	3	2.00692e+07	7.20822e+06	2.78421	0.00153673	1.55533	1.57525	2.7035e+07	1.6582e+07	1.9619e+07	1.7309e+07	1.9801e+07	5.70675e+06	5.19087e+06	1.33389e+07	6.12211e+06	5.68251e+06	24.6883	23.9831	24.2257	24.045	24.2391	22.4442	22.3075	23.6691	22.5456	22.4381	3	3	3	3.1	3.1	3.1	154.91	0.00025419	4.2238	65818000	6	Q9UBW7;A0A087X151	Q9UBW7	Zinc finger MYM-type protein 2	ZMYM2	Q9UBW7	3;1	3;1
B2WTI3;B2WTI4;K7EJU9;Q6NYC1	B2WTI3;B2WTI4;K7EJU9;Q6NYC1	Bifunctional arginine demethylase and lysyl-hydroxylase JMJD6	JMJD6	B2WTI3	3	4.32786e+07	1.4523e+07	2.98001	0.000108253	1.55531	1.57522	4.9027e+07	4.999e+07	2.7515e+07	4.6942e+07	4.2919e+07	1.519e+07	1.2775e+07	1.7896e+07	1.2657e+07	1.4097e+07	25.5471	25.5751	24.7137	25.4844	25.3551	23.8566	23.6068	24.0931	23.5934	23.7489	3	3	3	9.6	9.6	9.6	39.241	0	6.349	221900000	10	B2WTI3;B2WTI4;K7EJU9;Q6NYC1	B2WTI3;B2WTI4;K7EJU9;Q6NYC1	Bifunctional arginine demethylase and lysyl-hydroxylase JMJD6	JMJD6	B2WTI3	3;3;3;3	3;3;3;3
F8WE42;F5H101;Q76FK4;F5GWN9;F5H797;F5H8B8;F5H692;A0A0A0MSJ1;F5H7D5	F8WE42;F5H101;Q76FK4;F5GWN9	Nucleolar protein 8	NOL8	F8WE42	6	3.04488e+07	1.23018e+07	2.47515	0.0232193	1.55504	1.57493	2.4592e+07	4.1143e+07	3.2561e+07	2.2724e+07	3.1224e+07	5.93603e+06	8.35793e+06	1.939e+07	2.3003e+07	4.8221e+06	24.5517	25.2941	24.9566	24.4377	24.8962	22.5011	22.9947	24.2088	24.4553	22.2012	6	6	6	6.9	6.9	6.9	108.45	0	6.2247	150700000	7	F8WE42;F5H101;Q76FK4;F5GWN9;F5H797;F5H8B8;F5H692;A0A0A0MSJ1;F5H7D5	F8WE42;F5H101;Q76FK4;F5GWN9	Nucleolar protein 8	NOL8	F8WE42	6;6;6;4;2;2;2;2;1	6;6;6;4;2;2;2;2;1
Q15334;A0A087WW77	Q15334;A0A087WW77	Lethal(2) giant larvae protein homolog 1	LLGL1	Q15334	14	7.82278e+07	1.87614e+08	0.416961	0.00633313	-1.3276	1.57269	9.9903e+07	1.293e+08	4.9793e+07	4.619e+07	6.5953e+07	1.83e+08	2.0766e+08	1.5307e+08	2.7016e+08	1.2418e+08	26.574	26.9461	25.5694	25.4611	25.9749	27.4473	27.6296	27.1896	28.0092	26.8879	14	14	14	19	19	19	115.42	0	65.581	1136700000	36	Q15334;A0A087WW77	Q15334;A0A087WW77	Lethal(2) giant larvae protein homolog 1	LLGL1	Q15334	14;13	14;13
Q7Z406;M0QY43;A0A0C4DFM8;A1L2Z2	Q7Z406;M0QY43	Myosin-14	MYH14	Q7Z406	3	4.19646e+08	1.04526e+09	0.401475	1.13788e-05	-1.32509	1.56995	3.9013e+08	3.6248e+08	3.7839e+08	4.4531e+08	5.2192e+08	1.0667e+09	9.48529e+08	9.65779e+08	1.0613e+09	1.184e+09	28.5394	28.4333	28.4953	28.7302	28.9593	29.9905	29.8211	29.8471	29.9832	30.141	16	3	3	7.6	2.5	2.5	227.87	0	8.2964	6354000000	36	Q7Z406;M0QY43;A0A0C4DFM8;A1L2Z2	Q7Z406;M0QY43	Myosin-14	MYH14	Q7Z406	16;10;5;3	3;1;1;1
Q92747	Q92747	Actin-related protein 2/3 complex subunit 1A	ARPC1A	Q92747	3	3.94142e+07	9.80762e+07	0.401873	1.10337e-05	-1.32288	1.56753	3.5318e+07	4.5433e+07	4.2394e+07	3.1744e+07	4.2182e+07	1.0787e+08	1.0608e+08	9.8115e+07	8.9083e+07	8.9233e+07	25.0739	25.4372	25.3374	24.92	25.3301	26.6847	26.6606	26.548	26.4086	26.4111	22	3	3	58.6	7.6	7.6	41.569	0	8.6402	604920000	13	Q92747	Q92747	Actin-related protein 2/3 complex subunit 1A	ARPC1A	Q92747	22	3
G8JLD5;F8VUJ9;F8VR28;F8VYL3;H0YHY4	G8JLD5		DNM1L	G8JLD5	2	4.40724e+07	1.74739e+07	2.52219	0.0199257	1.54654	1.56564	3.8604e+07	5.8409e+07	3.878e+07	4.2145e+07	4.2424e+07	7.71874e+06	2.31388e+07	1.9123e+07	3.0282e+07	7.10687e+06	25.2022	25.7997	25.2088	25.3289	25.3384	22.8799	24.4638	24.1888	24.852	22.7608	41	2	2	67.6	3.5	3.5	79.621	0	76.723	202750000	14	G8JLD5;F8VUJ9;F8VR28;F8VYL3;H0YHY4	G8JLD5		DNM1L	G8JLD5	41;7;4;4;3	2;0;0;0;0
J3KRN4;J3QRB6;Q99759	J3KRN4;J3QRB6;Q99759	Mitogen-activated protein kinase kinase kinase 3	MAP3K3	J3KRN4	1	5.28648e+07	1.8035e+07	2.93123	2.59698e-05	1.54337	1.56219	3.9956e+07	6.3303e+07	6.4486e+07	5.1355e+07	4.5224e+07	1.5116e+07	1.6522e+07	1.6026e+07	1.9869e+07	2.2642e+07	25.2519	25.9158	25.9425	25.614	25.4306	23.8496	23.9779	23.9339	24.244	24.4325	1	1	1	2.1	2.1	2.1	70.467	0.0015625	2.1776	251780000	9	J3KRN4;J3QRB6;Q99759	J3KRN4;J3QRB6;Q99759	Mitogen-activated protein kinase kinase kinase 3	MAP3K3	J3KRN4	1;1;1	1;1;1
P84022	P84022	Mothers against decapentaplegic homolog 3	SMAD3	P84022	2	2.2309e+07	7.77626e+06	2.86886	7.57675e-05	1.53924	1.55767	2.4964e+07	2.1489e+07	1.991e+07	2.1976e+07	2.3206e+07	9.1253e+06	7.0518e+06	9.226e+06	5.65461e+06	7.8236e+06	24.5733	24.3571	24.247	24.3894	24.468	23.1214	22.7496	23.1373	22.431	22.8994	5	2	2	12.2	5.2	5.2	48.08	0	8.4871	122550000	10	P84022	P84022	Mothers against decapentaplegic homolog 3	SMAD3	P84022	5	2
F8VQD4;Q8TAD7	F8VQD4;Q8TAD7	Overexpressed in colon carcinoma 1 protein	C12orf75;OCC1	F8VQD4	3	1.85596e+07	7.08712e+06	2.61878	0.0123849	1.53687	1.55509	2.4654e+07	2.5012e+07	1.7316e+07	1.2777e+07	1.3039e+07	4.55697e+06	9.70819e+06	3.09619e+06	1.3342e+07	4.73227e+06	24.5553	24.5761	24.0456	23.607	23.6363	22.1196	23.2108	21.5621	23.6695	22.1741	3	3	3	40.4	40.4	40.4	9.3362	0	13.017	93443000	5	F8VQD4;Q8TAD7	F8VQD4;Q8TAD7	Overexpressed in colon carcinoma 1 protein	C12orf75;OCC1	F8VQD4	3;3	3;3
Q96BJ3	Q96BJ3	Axin interactor, dorsalization-associated protein	AIDA	Q96BJ3	4	9.4008e+06	2.01312e+07	0.466976	0.0322314	-1.30802	1.5513	3.44364e+06	1.694e+07	1.2464e+07	5.41323e+06	8.7431e+06	2.0133e+07	1.8107e+07	2.0927e+07	2.3995e+07	1.7494e+07	21.7155	24.0139	23.5713	22.3681	23.0597	24.2631	24.11	24.3189	24.5162	24.0604	4	4	4	19.9	19.9	19.9	35.023	0	25.145	126250000	11	Q96BJ3	Q96BJ3	Axin interactor, dorsalization-associated protein	AIDA	Q96BJ3	4	4
F8WCF6;P59998;F8WDD7;H7C0A3;A0A0A6YYG9;R4GN08;F8WE39;F8WDW3	F8WCF6;P59998;F8WDD7;H7C0A3;A0A0A6YYG9	Actin-related protein 2/3 complex subunit 4	ARPC4-TTLL3;ARPC4	F8WCF6	9	2.11954e+08	5.31498e+08	0.398786	0.000131577	-1.30785	1.55112	2.3026e+08	1.856e+08	2.0368e+08	2.2847e+08	2.1176e+08	4.1559e+08	5.2919e+08	6.9892e+08	4.6079e+08	5.53e+08	27.7787	27.4676	27.6017	27.7674	27.6579	28.6306	28.9792	29.3806	28.7795	29.0427	9	9	9	36.5	36.5	36.5	21.058	0	37.587	3237300000	57	F8WCF6;P59998;F8WDD7;H7C0A3;A0A0A6YYG9;R4GN08;F8WE39;F8WDW3	F8WCF6;P59998;F8WDD7;H7C0A3;A0A0A6YYG9	Actin-related protein 2/3 complex subunit 4	ARPC4-TTLL3;ARPC4	F8WCF6	9;9;7;7;7;3;2;1	9;9;7;7;7;3;2;1
P20674;H3BRM5;H3BV69;H3BNX8	P20674;H3BRM5;H3BV69;H3BNX8	Cytochrome c oxidase subunit 5A, mitochondrial	COX5A	P20674	5	5.29686e+07	1.33941e+08	0.395462	0.000637134	-1.30721	1.55042	6.1252e+07	4.8322e+07	5.2926e+07	5.1556e+07	5.0787e+07	9.4675e+07	1.3469e+08	1.7369e+08	1.0904e+08	1.5761e+08	25.8683	25.5262	25.6575	25.6196	25.598	26.4965	27.0051	27.3719	26.7003	27.2318	5	5	5	41.3	41.3	41.3	16.762	0	36.206	864630000	21	P20674;H3BRM5;H3BV69;H3BNX8	P20674;H3BRM5;H3BV69;H3BNX8	Cytochrome c oxidase subunit 5A, mitochondrial	COX5A	P20674	5;4;4;4	5;4;4;4
P11166;A0A0D9SFK9	P11166	Solute carrier family 2, facilitated glucose transporter member 1	SLC2A1	P11166	11	1.13115e+08	2.69658e+08	0.419476	0.00166624	-1.3026	1.54539	8.3393e+07	1.6405e+08	1.0213e+08	1.3522e+08	8.0782e+07	2.3854e+08	3.09e+08	2.7779e+08	2.4426e+08	2.787e+08	26.3134	27.2896	26.6058	27.0107	26.2675	27.8297	28.203	28.0494	27.8638	28.0541	11	11	11	17.1	17.1	17.1	54.083	0	43.751	1677400000	40	P11166;A0A0D9SFK9	P11166	Solute carrier family 2, facilitated glucose transporter member 1	SLC2A1	P11166	11;1	11;1
P17302	P17302	Gap junction alpha-1 protein	GJA1	P17302	3	9.93353e+06	2.38242e+07	0.416951	0.0113545	-1.29531	1.53743	1.22014e+07	9.65953e+06	5.13552e+06	6.52916e+06	1.6142e+07	3.1697e+07	3.2195e+07	2.5914e+07	1.4824e+07	1.4491e+07	23.5405	23.2035	22.2921	22.6385	23.9443	24.9178	24.9403	24.6272	23.8214	23.7887	3	3	3	12.8	12.8	12.8	43.008	0	8.4462	109680000	5	P17302	P17302	Gap junction alpha-1 protein	GJA1	P17302	3	3
E9PDF6;O43795;H7C2Y7;E7EQD9;C9JYW1;C9JUP5;A0A0U1RRI3;Q9UBC5;G3V342	E9PDF6;O43795	Unconventional myosin-Ib	MYO1B	E9PDF6	46	1.97182e+09	6.89162e+08	2.86119	4.11289e-07	1.52002	1.53669	1.9502e+09	2.033e+09	1.9858e+09	2.0497e+09	1.8404e+09	7.9778e+08	6.7308e+08	6.7291e+08	6.3709e+08	6.6495e+08	30.861	30.921	30.8871	30.9328	30.7774	29.5714	29.3262	29.3258	29.2469	29.3087	46	46	46	43.3	43.3	43.3	128.48	0	220.51	9708500000	293	E9PDF6;O43795;H7C2Y7;E7EQD9;C9JYW1;C9JUP5;A0A0U1RRI3;Q9UBC5;G3V342	E9PDF6;O43795	Unconventional myosin-Ib	MYO1B	E9PDF6	46;46;11;11;5;4;4;3;1	46;46;11;11;5;4;4;3;1
Q96PU8;F5GXS8;F5GYM3;F5H8C8;H0YG47;F5H5U6;F5GYT7;H0YGD6	Q96PU8;F5GXS8;F5GYM3;F5H8C8;H0YG47	Protein quaking	QKI	Q96PU8	5	2.00242e+07	4.63436e+07	0.432081	0.0107341	-1.2921	1.53392	2.4261e+07	1.01241e+07	2.9766e+07	2.4315e+07	1.16549e+07	3.9454e+07	4.3088e+07	6.6675e+07	3.1666e+07	5.0835e+07	24.5321	23.2713	24.8272	24.5353	23.4744	25.2337	25.3608	25.9906	24.9164	25.5993	5	5	5	18.2	18.2	18.2	37.67	0.00026316	4.9084	305930000	7	Q96PU8;F5GXS8;F5GYM3;F5H8C8;H0YG47;F5H5U6;F5GYT7;H0YGD6	Q96PU8;F5GXS8;F5GYM3;F5H8C8;H0YG47	Protein quaking	QKI	Q96PU8	5;4;4;3;3;2;1;1	5;4;4;3;3;2;1;1
Q58FF8	Q58FF8	Putative heat shock protein HSP 90-beta 2	HSP90AB2P	Q58FF8	2	2.0242e+08	7.15442e+07	2.8293	0.00518567	1.51518	1.5314	3.2332e+08	1.658e+08	2.6004e+08	1.1004e+08	1.529e+08	4.1282e+07	5.2092e+07	5.9982e+07	1.3237e+08	7.1995e+07	28.2684	27.3049	27.9542	26.7135	27.188	25.299	25.6346	25.838	26.98	26.1014	14	2	2	26.8	5	5	44.348	0	40.071	1404100000	128	Q58FF8	Q58FF8	Putative heat shock protein HSP 90-beta 2	HSP90AB2P	Q58FF8	14	2
O43516;E9PB87	O43516	WAS/WASL-interacting protein family member 1	WIPF1	O43516	3	3.48058e+07	1.38821e+07	2.50725	0.0171986	1.51508	1.53129	3.6872e+07	3.7609e+07	3.8593e+07	3.296e+07	2.7995e+07	5.93239e+06	2.0481e+07	6.66496e+06	2.1373e+07	1.4959e+07	25.136	25.1646	25.2018	24.9742	24.7387	22.5002	24.2878	22.6682	24.3493	23.8345	3	3	3	7.4	7.4	7.4	51.258	0.00026652	5.1447	164380000	8	O43516;E9PB87	O43516	WAS/WASL-interacting protein family member 1	WIPF1	O43516	3;1	3;1
O95757;E9PDE8;D6RJ96	O95757;E9PDE8;D6RJ96	Heat shock 70 kDa protein 4L	HSPA4L	O95757	24	5.76874e+08	2.02066e+08	2.85488	9.85027e-09	1.5146	1.53076	5.498e+08	5.9846e+08	5.419e+08	6.121e+08	5.8211e+08	2.2373e+08	1.995e+08	1.997e+08	1.8436e+08	2.0304e+08	29.0343	29.1567	29.0135	29.1892	29.1167	27.7372	27.5718	27.5733	27.458	27.5972	32	24	24	44.1	36.2	36.2	94.511	0	111.83	2895100000	99	O95757;E9PDE8;D6RJ96	O95757;E9PDE8;D6RJ96	Heat shock 70 kDa protein 4L	HSPA4L	O95757	32;30;21	24;22;14
Q9Y679	Q9Y679	Ancient ubiquitous protein 1	AUP1	Q9Y679	5	5.82906e+07	2.28689e+07	2.5489	0.0173166	1.51403	1.53015	5.3647e+07	6.7567e+07	5.3313e+07	6.9656e+07	4.727e+07	7.03617e+06	3.7022e+07	2.33624e+07	2.4002e+07	2.2922e+07	25.677	26.0098	25.668	26.0537	25.4944	22.7464	25.1419	24.4777	24.5167	24.4502	5	5	5	16.4	16.4	16.4	53.028	0	10.724	268760000	14	Q9Y679	Q9Y679	Ancient ubiquitous protein 1	AUP1	Q9Y679	5	5
E9PEC3;E7ETT4;E7EUY3;E7ETT1;E9PDR0;C9JQS9;E7EX59;P05166;F8WBI9;E7ENC1	E9PEC3;E7ETT4;E7EUY3;E7ETT1;E9PDR0;C9JQS9;E7EX59;P05166;F8WBI9	Propionyl-CoA carboxylase beta chain, mitochondrial	PCCB	E9PEC3	3	3.0968e+07	1.12709e+07	2.7476	0.00116964	1.51152	1.52741	3.3634e+07	2.597e+07	3.0715e+07	3.32e+07	3.1321e+07	1.3391e+07	1.59e+07	8.80568e+06	1.1216e+07	7.042e+06	25.0034	24.6303	24.8724	24.9847	24.9006	23.6748	23.9225	23.07	23.4191	22.7476	3	3	3	9.7	9.7	9.7	45.421	0	26.522	140160000	13	E9PEC3;E7ETT4;E7EUY3;E7ETT1;E9PDR0;C9JQS9;E7EX59;P05166;F8WBI9;E7ENC1	E9PEC3;E7ETT4;E7EUY3;E7ETT1;E9PDR0;C9JQS9;E7EX59;P05166;F8WBI9	Propionyl-CoA carboxylase beta chain, mitochondrial	PCCB	E9PEC3	3;3;3;3;3;3;3;3;2;1	3;3;3;3;3;3;3;3;2;1
E9PS00;Q9Y5Q0;H0YCN1;H0YED5;E9PKP8	E9PS00;Q9Y5Q0	Fatty acid desaturase 3	FADS3	E9PS00	3	6.82884e+06	1.75448e+07	0.389224	0.0237851	-1.28463	1.52576	7.49512e+06	6.16074e+06	1.0401e+07	3.19325e+06	6.8941e+06	3.3281e+07	1.303e+07	1.661e+07	7.1258e+06	1.7677e+07	22.8375	22.5547	23.3102	21.6066	22.7169	24.9882	23.6353	23.9855	22.7646	24.0754	3	3	3	11	11	11	48.166	0.00049665	3.7775	86193000	7	E9PS00;Q9Y5Q0;H0YCN1;H0YED5;E9PKP8	E9PS00;Q9Y5Q0	Fatty acid desaturase 3	FADS3	E9PS00	3;3;1;1;1	3;3;1;1;1
Q96T23;H0YCN2;H0YER1;H0YEX0;H0YDG9	Q96T23;H0YCN2;H0YER1	Remodeling and spacing factor 1	RSF1	Q96T23	10	9.49318e+07	3.38495e+07	2.80453	0.000925733	1.50927	1.52495	7.435e+07	1.3484e+08	6.9939e+07	8.806e+07	1.0747e+08	4.3371e+07	1.84083e+07	2.9911e+07	3.4623e+07	4.2934e+07	26.1478	27.0067	26.0596	26.392	26.6794	25.3702	24.1339	24.8342	25.0452	25.3556	10	10	10	9.2	9.2	9.2	163.82	0	39.394	466630000	27	Q96T23;H0YCN2;H0YER1;H0YEX0;H0YDG9	Q96T23;H0YCN2;H0YER1	Remodeling and spacing factor 1	RSF1	Q96T23	10;9;6;1;1	10;9;6;1;1
F5GWG3;Q8NFJ5	F5GWG3;Q8NFJ5	Retinoic acid-induced protein 3	GPRC5A	F5GWG3	1	1.71134e+07	6.83169e+06	2.505	0.0259232	1.50518	1.52049	1.6483e+07	2.1977e+07	1.0694e+07	2.206e+07	1.4353e+07	5.30824e+06	1.82998e+06	8.40933e+06	1.1568e+07	7.04288e+06	23.9745	24.3895	23.3503	24.3949	23.7748	22.3398	20.8034	23.0036	23.4636	22.7477	1	1	1	4.8	4.8	4.8	30.521	0.00025517	4.2942	67826000	6	F5GWG3;Q8NFJ5	F5GWG3;Q8NFJ5	Retinoic acid-induced protein 3	GPRC5A	F5GWG3	1;1	1;1
B4E1Q4;O14730;J3QQL5	B4E1Q4;O14730	Serine/threonine-protein kinase RIO3	RIOK3	B4E1Q4	8	1.17362e+08	4.14832e+07	2.82915	7.03653e-07	1.50476	1.52002	1.2549e+08	1.1368e+08	1.2161e+08	1.0153e+08	1.245e+08	3.9044e+07	3.8216e+07	4.1876e+07	5.056e+07	3.772e+07	26.903	26.7604	26.8577	26.5973	26.8916	25.2186	25.1877	25.3196	25.5915	25.1688	8	8	8	18.7	18.7	18.7	57.474	0	10.426	574070000	21	B4E1Q4;O14730;J3QQL5	B4E1Q4;O14730	Serine/threonine-protein kinase RIO3	RIOK3	B4E1Q4	8;8;3	8;8;3
P63167;F8VXL2;F8VRV5;F8VXI7	P63167;F8VXL2;F8VRV5	Dynein light chain 1, cytoplasmic	DYNLL1	P63167	2	1.11119e+08	2.7335e+08	0.406507	0.00102013	-1.27775	1.51826	7.8872e+07	9.5182e+07	1.1459e+08	1.2566e+08	1.4129e+08	1.9023e+08	3.5014e+08	3.2795e+08	1.8989e+08	3.0854e+08	26.233	26.5042	26.7719	26.905	27.0741	27.5032	28.3834	28.2889	27.5006	28.2009	4	4	2	57.3	57.3	32.6	10.366	0	24.077	1764200000	26	P63167;F8VXL2;F8VRV5;F8VXI7	P63167;F8VXL2;F8VRV5	Dynein light chain 1, cytoplasmic	DYNLL1	P63167	4;2;2;1	4;2;2;1
F8VSA6;E9PS38;S4R3E9;E9PL57;Q15843	F8VSA6;E9PS38;S4R3E9;E9PL57;Q15843	NEDD8	NEDD8;NEDD8-MDP1	F8VSA6	3	1.89945e+07	4.57178e+07	0.415474	0.0159874	-1.27715	1.5176	2.4971e+07	1.07062e+07	9.8405e+06	2.5844e+07	2.3611e+07	2.8417e+07	3.3084e+07	8.1336e+07	5.198e+07	3.3772e+07	24.5737	23.3519	23.2303	24.6233	24.493	24.7603	24.9796	26.2774	25.6315	25.0093	3	3	3	56	56	56	5.8668	0	8.5559	284470000	31	F8VSA6;E9PS38;S4R3E9;E9PL57;Q15843	F8VSA6;E9PS38;S4R3E9;E9PL57;Q15843	NEDD8	NEDD8;NEDD8-MDP1	F8VSA6	3;3;3;3;3	3;3;3;3;3
P14324;A0A087WVN4;A0A087X090;A0A087X1D8;A0A087WTP2	P14324;A0A087WVN4;A0A087X090	Farnesyl pyrophosphate synthase	FDPS	P14324	14	5.34698e+08	1.30462e+09	0.40985	3.47589e-05	-1.27547	1.51576	5.1117e+08	4.6226e+08	5.8121e+08	5.7065e+08	5.482e+08	1.1864e+09	1.0573e+09	1.6566e+09	1.2796e+09	1.3432e+09	28.9292	28.7841	29.1145	29.088	29.0301	30.1439	29.9777	30.6256	30.253	30.323	14	14	14	32	32	32	48.275	0	252.45	8011400000	109	P14324;A0A087WVN4;A0A087X090;A0A087X1D8;A0A087WTP2	P14324;A0A087WVN4;A0A087X090	Farnesyl pyrophosphate synthase	FDPS	P14324	14;9;8;6;3	14;9;8;6;3
P34896;J3KRZ5;J3KRK5;A0A087WTD8	P34896	Serine hydroxymethyltransferase, cytosolic	SHMT1	P34896	21	3.55686e+08	8.61782e+08	0.412733	1.62327e-06	-1.27272	1.51276	3.3207e+08	3.6095e+08	4.0008e+08	3.2662e+08	3.5871e+08	1.042e+09	8.0151e+08	8.636e+08	7.9913e+08	8.0267e+08	28.3069	28.4272	28.5757	28.283	28.4182	29.9567	29.5781	29.6858	29.5739	29.5802	22	21	21	44.5	41.6	41.6	53.082	0	140.2	5398300000	107	P34896;J3KRZ5;J3KRK5;A0A087WTD8	P34896	Serine hydroxymethyltransferase, cytosolic	SHMT1	P34896	22;9;5;3	21;9;5;3
Q15417;E9PDU6;K7EQ72;K7ER02	Q15417;E9PDU6	Calponin-3;Calponin	CNN3	Q15417	22	2.73624e+09	6.63032e+09	0.412686	2.26539e-06	-1.27248	1.5125	2.5055e+09	2.8955e+09	2.562e+09	2.8424e+09	2.8758e+09	6.91101e+09	5.6514e+09	6.0876e+09	7.25111e+09	7.25049e+09	31.2225	31.4312	31.2546	31.4045	31.4213	32.6862	32.396	32.5032	32.7556	32.7554	24	24	22	69.3	69.3	69.3	36.413	0	323.31	41415000000	453	Q15417;E9PDU6;K7EQ72;K7ER02	Q15417;E9PDU6	Calponin-3;Calponin	CNN3	Q15417	24;13;1;1	24;13;1;1
Q16270	Q16270	Insulin-like growth factor-binding protein 7	IGFBP7	Q16270	8	8.00782e+07	1.92158e+08	0.416731	5.49048e-06	-1.26856	1.50822	7.9016e+07	8.8046e+07	7.4815e+07	9.0714e+07	6.78e+07	2.0756e+08	1.9979e+08	1.9407e+08	1.793e+08	1.8007e+08	26.2356	26.3918	26.1568	26.4348	26.0148	27.629	27.5739	27.532	27.4178	27.424	8	8	8	44	44	44	29.13	0	102.57	1218700000	40	Q16270	Q16270	Insulin-like growth factor-binding protein 7	IGFBP7	Q16270	8	8
Q96QD8;F8VUY8	Q96QD8;F8VUY8	Sodium-coupled neutral amino acid transporter 2	SLC38A2	Q96QD8	4	9.9391e+07	3.55448e+07	2.79622	0.00104812	1.49366	1.50791	8.1796e+07	1.1369e+08	6.1773e+07	1.4062e+08	9.9076e+07	3.945e+07	2.189e+07	2.8175e+07	5.3471e+07	3.4738e+07	26.2855	26.7605	25.8805	27.0672	26.562	25.2335	24.3838	24.7479	25.6723	25.05	4	4	4	13.4	13.4	13.4	56.025	0	40.378	516550000	24	Q96QD8;F8VUY8	Q96QD8;F8VUY8	Sodium-coupled neutral amino acid transporter 2	SLC38A2	Q96QD8	4;3	4;3
P07355;H0YN42;H0YMD0;H0YMU9;H0YM50;A6NMY6;H0YKS4;H0YNP5;H0YN28;H0YL33;H0YMM1;H0YKZ7;H0YLV6;H0YMT9;H0YKX9;H0YMW4;H0YKL9;H0YKV8;H0YNA0;H0YN52;H0YLE2;H0YKN4;H0YNB8	P07355;H0YN42;H0YMD0;H0YMU9;H0YM50;A6NMY6;H0YKS4	Annexin A2;Annexin;Putative annexin A2-like protein	ANXA2;ANXA2P2	P07355	44	1.9226e+10	4.68946e+10	0.409983	0.000408856	-1.26487	1.50419	1.9182e+10	1.8926e+10	1.7968e+10	1.9729e+10	2.0325e+10	3.9507e+10	3.5726e+10	5.4088e+10	4.82699e+10	5.6882e+10	34.159	34.1397	34.0647	34.1996	34.2425	35.2014	35.0563	35.6546	35.4904	35.7273	52	52	44	88.8	88.8	74.6	38.604	0	323.31	296820000000	1540	P07355;H0YN42;H0YMD0;H0YMU9;H0YM50;A6NMY6;H0YKS4;H0YNP5;H0YN28;H0YL33;H0YMM1;H0YKZ7;H0YLV6;H0YMT9;H0YKX9;H0YMW4;H0YKL9;H0YKV8;H0YNA0;H0YN52;H0YLE2;H0YKN4;H0YNB8	P07355;H0YN42;H0YMD0;H0YMU9;H0YM50;A6NMY6;H0YKS4	Annexin A2;Annexin;Putative annexin A2-like protein	ANXA2;ANXA2P2	P07355	52;43;40;40;35;33;29;25;24;24;24;19;19;19;19;18;17;14;13;10;6;6;5	52;43;40;40;35;33;29;25;24;24;24;19;19;19;19;18;17;14;13;10;6;6;5
A6NDU8	A6NDU8	UPF0600 protein C5orf51	C5orf51	A6NDU8	3	3.97522e+07	1.77269e+07	2.24248	0.0392336	1.48693	1.50055	3.3816e+07	5.3228e+07	4.1317e+07	3.5553e+07	3.4847e+07	6.43689e+06	7.6698e+06	1.05708e+07	3.3434e+07	3.0523e+07	25.0112	25.6657	25.3002	25.0835	25.0545	22.6179	22.8708	23.3336	24.9948	24.8634	3	3	3	19	19	19	33.62	0	6.3595	184420000	12	A6NDU8	A6NDU8	UPF0600 protein C5orf51	C5orf51	A6NDU8	3	3
P31949	P31949	Protein S100-A11;Protein S100-A11, N-terminally processed	S100A11	P31949	9	5.90678e+08	1.53162e+09	0.385655	0.0132866	-1.25648	1.49503	5.2838e+08	6.6261e+08	6.8604e+08	6.1031e+08	4.6605e+08	7.3982e+08	2.6187e+09	1.6299e+09	1.0222e+09	1.6475e+09	28.977	29.3036	29.3537	29.185	28.7959	29.4626	31.2862	30.6021	29.929	30.6176	9	9	9	84.8	84.8	84.8	11.74	0	44.187	9315500000	65	P31949	P31949	Protein S100-A11;Protein S100-A11, N-terminally processed	S100A11	P31949	9	9
P04792;F8WE04;C9J3N8	P04792	Heat shock protein beta-1	HSPB1	P04792	17	9.59904e+08	2.53022e+09	0.379376	0.0124598	-1.2559	1.49439	9.1659e+08	1.2307e+09	9.1604e+08	8.1693e+08	9.1926e+08	1.9227e+09	5.28141e+09	2.0052e+09	1.7532e+09	1.6886e+09	29.7717	30.1968	29.7708	29.6056	29.7759	30.8405	32.2983	30.9011	30.7073	30.6532	17	17	17	87.3	87.3	87.3	22.782	0	248.14	15283000000	179	P04792;F8WE04;C9J3N8	P04792	Heat shock protein beta-1	HSPB1	P04792	17;8;4	17;8;4
Q05655;C9K0E3;C9J9P1;A0A087X0I9;Q04759	Q05655	Protein kinase C delta type;Protein kinase C delta type regulatory subunit;Protein kinase C delta type catalytic subunit	PRKCD	Q05655	10	9.69614e+07	3.92998e+07	2.46722	0.0166752	1.47946	1.4924	1.1808e+08	8.1405e+07	9.4987e+07	8.1975e+07	1.0836e+08	3.4453e+07	7.3923e+07	4.0372e+07	3.3982e+07	1.3769e+07	26.8152	26.2786	26.5012	26.2887	26.6913	25.0381	26.1395	25.2669	25.0183	23.7149	10	10	10	17.6	17.6	17.6	77.504	0	36.394	482520000	25	Q05655;C9K0E3;C9J9P1;A0A087X0I9;Q04759	Q05655	Protein kinase C delta type;Protein kinase C delta type regulatory subunit;Protein kinase C delta type catalytic subunit	PRKCD	Q05655	10;4;1;1;1	10;4;1;1;1
J3KNR6;P48651	J3KNR6;P48651	Phosphatidylserine synthase 1	PTDSS1	J3KNR6	1	2.38342e+07	8.55469e+06	2.78609	0.00901421	1.477	1.48971	2.6446e+07	3.2809e+07	2.5749e+07	2.507e+07	9.0968e+06	5.60588e+06	5.84897e+06	1.55395e+07	9.4448e+06	6.33433e+06	24.6565	24.9676	24.618	24.5795	23.1169	22.4185	22.4798	23.8894	23.1711	22.5948	1	1	1	10.2	10.2	10.2	12.523	0.00047004	2.9055	86561000	4	J3KNR6;P48651	J3KNR6;P48651	Phosphatidylserine synthase 1	PTDSS1	J3KNR6	1;1	1;1
Q8ND56;A0A140TA76;K7EMZ9;I3L4Q1;A0A0G2JQ95;A0A096LP11;A0A140TA66	Q8ND56;A0A140TA76;K7EMZ9	Protein LSM14 homolog A	LSM14A	Q8ND56	10	1.621e+08	6.10452e+07	2.65541	0.00236953	1.47658	1.48925	1.3887e+08	1.7479e+08	1.601e+08	1.3144e+08	2.053e+08	3.7298e+07	6.9038e+07	7.2666e+07	8.8118e+07	3.8106e+07	27.0492	27.381	27.2544	26.9698	27.6132	25.1526	26.0409	26.1148	26.3929	25.1835	10	10	10	26.6	26.6	26.6	50.529	0	39.124	824370000	30	Q8ND56;A0A140TA76;K7EMZ9;I3L4Q1;A0A0G2JQ95;A0A096LP11;A0A140TA66	Q8ND56;A0A140TA76;K7EMZ9	Protein LSM14 homolog A	LSM14A	Q8ND56	10;7;6;2;2;2;1	10;7;6;2;2;2;1
Q8NEF9	Q8NEF9	Serum response factor-binding protein 1	SRFBP1	Q8NEF9	6	6.8513e+07	2.49114e+07	2.75027	5.91123e-05	1.46994	1.482	5.7217e+07	6.1322e+07	8.5958e+07	7.75429e+07	6.0525e+07	3.2571e+07	1.9526e+07	1.9542e+07	2.511e+07	2.7808e+07	25.7699	25.8699	26.3571	26.2085	25.851	24.9571	24.2189	24.2201	24.5818	24.729	6	6	6	18.2	18.2	18.2	48.633	0	16.38	341660000	23	Q8NEF9	Q8NEF9	Serum response factor-binding protein 1	SRFBP1	Q8NEF9	6	6
E9PGZ1	E9PGZ1		CALD1	E9PGZ1	0	3.62726e+07	9.26288e+07	0.391591	0.0430816	-1.2443	1.48173	2.5501e+07	1.9014e+07	3.6596e+07	4.0897e+07	5.9355e+07	3.0793e+07	1.6369e+08	1.2151e+08	8.64369e+07	6.0714e+07	24.604	24.1806	25.1252	25.2855	25.8229	24.8761	27.2864	26.8565	26.3651	25.8555	60	3	0	69.4	2.4	0	61.705	0	8.7167	567200000	25	E9PGZ1	E9PGZ1		CALD1	E9PGZ1	60	3
A2RU37	A2RU37	Uncharacterized protein C9orf170	C9orf170	A2RU37	1	9.49264e+06	3.84053e+06	2.4717	0.0249772	1.46747	1.47931	7.0536e+06	1.0361e+07	1.0786e+07	4.2426e+06	1.502e+07	1.627e+06	2.5215e+06	9.36113e+06	2.9672e+06	2.7258e+06	22.7499	23.3047	23.3627	22.0165	23.8404	20.6338	21.2659	23.1583	21.5007	21.3782	1	1	1	9.1	9.1	9.1	13.369	0.0074898	1.6722	39412000	3	A2RU37	A2RU37	Uncharacterized protein C9orf170	C9orf170	A2RU37	1	1
P32456	P32456	Interferon-induced guanylate-binding protein 2	GBP2	P32456	2	1.07429e+07	2.20802e+07	0.486538	0.0494481	-1.23885	1.47578	1.1531e+07	1.4675e+07	1.8181e+07	6.03546e+06	3.2918e+06	1.6952e+07	3.192e+07	2.5528e+07	1.7989e+07	1.8012e+07	23.459	23.8069	24.1159	22.525	21.6504	24.015	24.928	24.6056	24.1006	24.1025	4	2	2	9	5.1	5.1	67.208	0.00026399	4.9845	145300000	7	P32456	P32456	Interferon-induced guanylate-binding protein 2	GBP2	P32456	4	2
Q8TEA8;A0A087WZV9	Q8TEA8	D-tyrosyl-tRNA(Tyr) deacylase 1	DTD1	Q8TEA8	5	9.51374e+07	2.2431e+08	0.424134	1.89249e-06	-1.23368	1.47013	8.3062e+07	9.3677e+07	9.92489e+07	9.9639e+07	1.0006e+08	2.4953e+08	2.4734e+08	2.0635e+08	1.9278e+08	2.2555e+08	26.3077	26.4812	26.5645	26.5702	26.5763	27.8946	27.8819	27.6205	27.5224	27.7489	5	5	5	26.3	26.3	26.3	23.423	0	31.219	1346000000	35	Q8TEA8;A0A087WZV9	Q8TEA8	D-tyrosyl-tRNA(Tyr) deacylase 1	DTD1	Q8TEA8	5;2	5;2
P48506;A0A0C4DGB2;E1CEI4;D6R959;D6REX4;H0Y9I7;D6RGF8;H0YAB6	P48506;A0A0C4DGB2;E1CEI4	Glutamate--cysteine ligase catalytic subunit	GCLC	P48506	9	6.31012e+07	1.47516e+08	0.427758	0.000568612	-1.23304	1.46944	5.7984e+07	6.9209e+07	6.2905e+07	8.3732e+07	4.1676e+07	1.8012e+08	1.0105e+08	1.7092e+08	1.3535e+08	1.5014e+08	25.7892	26.0445	25.9067	26.3193	25.3127	27.4244	26.5905	27.3487	27.0121	27.1617	9	9	9	19.2	19.2	19.2	72.765	0	65.473	928120000	30	P48506;A0A0C4DGB2;E1CEI4;D6R959;D6REX4;H0Y9I7;D6RGF8;H0YAB6	P48506;A0A0C4DGB2;E1CEI4	Glutamate--cysteine ligase catalytic subunit	GCLC	P48506	9;6;6;4;2;2;1;1	9;6;6;4;2;2;1;1
P30498	P30498	HLA class I histocompatibility antigen, B-78 alpha chain	HLA-B	P30498	0	2.72598e+07	6.94648e+07	0.392426	0.0126381	-1.23044	1.46659	2.2564e+07	3.0085e+07	2.1298e+07	3.2612e+07	2.974e+07	3.7701e+07	1.3078e+08	4.562e+07	6.4778e+07	6.8445e+07	24.4275	24.8425	24.3442	24.9589	24.8259	25.1681	26.9626	25.4432	25.949	26.0284	19	2	0	56.6	3.6	0	40.478	0	20.057	429030000	20	P30498	P30498	HLA class I histocompatibility antigen, B-78 alpha chain	HLA-B	P30498	19	2
H0Y599;Q8N1I0;F5GXW1;H0Y7H7	H0Y599;Q8N1I0;F5GXW1;H0Y7H7	Dedicator of cytokinesis protein 4	DOCK4	H0Y599	4	2.93862e+07	1.13439e+07	2.59049	0.00359152	1.45356	1.46411	2.9557e+07	3.3394e+07	2.7297e+07	2.9407e+07	2.7276e+07	1.7147e+07	1.23541e+07	6.96537e+06	1.28659e+07	7.3871e+06	24.817	24.9931	24.7022	24.8097	24.7011	24.0315	23.5585	22.7318	23.617	22.8166	4	4	4	2.6	2.6	2.6	228.52	0	7.8738	113790000	10	H0Y599;Q8N1I0;F5GXW1;H0Y7H7	H0Y599;Q8N1I0;F5GXW1;H0Y7H7	Dedicator of cytokinesis protein 4	DOCK4	H0Y599	4;4;2;2	4;4;2;2
P00966;Q5T6L6;Q5T6L5	P00966;Q5T6L6;Q5T6L5	Argininosuccinate synthase	ASS1	P00966	18	2.47204e+08	5.76294e+08	0.428955	1.05364e-05	-1.22789	1.46381	2.9232e+08	2.5006e+08	2.5791e+08	2.2456e+08	2.1117e+08	5.9067e+08	6.0526e+08	6.0775e+08	5.2023e+08	5.5756e+08	28.123	27.8977	27.9423	27.7425	27.6538	29.1378	29.173	29.1789	28.9546	29.0546	18	18	18	36.2	36.2	36.2	46.53	0	61.256	3535200000	72	P00966;Q5T6L6;Q5T6L5	P00966;Q5T6L6;Q5T6L5	Argininosuccinate synthase	ASS1	P00966	18;11;9	18;11;9
Q9BYG5	Q9BYG5	Partitioning defective 6 homolog beta	PARD6B	Q9BYG5	1	1.88428e+07	6.94497e+06	2.71316	0.00147257	1.44987	1.46009	1.9526e+07	1.9712e+07	2.4087e+07	1.01858e+07	2.07034e+07	8.64581e+06	4.61362e+06	4.98518e+06	1.0051e+07	6.42921e+06	24.2189	24.2326	24.5218	23.2801	24.3034	23.0436	22.1375	22.2492	23.2608	22.6162	1	1	1	2.7	2.7	2.7	41.182	0.0045842	1.9039	45226000	2	Q9BYG5	Q9BYG5	Partitioning defective 6 homolog beta	PARD6B	Q9BYG5	1	1
Q15121;B1AKZ5	Q15121;B1AKZ5	Astrocytic phosphoprotein PEA-15	PEA15	Q15121	6	1.0888e+08	2.59804e+08	0.419087	0.000805457	-1.22389	1.45944	9.8854e+07	1.1084e+08	1.0463e+08	9.5278e+07	1.348e+08	1.7907e+08	2.1202e+08	2.8337e+08	2.6361e+08	3.6095e+08	26.5588	26.7239	26.6407	26.5056	27.0062	27.4159	27.6596	28.0781	27.9738	28.4272	6	6	6	64.6	64.6	64.6	15.04	0	40.099	1591000000	46	Q15121;B1AKZ5	Q15121;B1AKZ5	Astrocytic phosphoprotein PEA-15	PEA15	Q15121	6;5	6;5
Q92598;A0A0A0MSM0;Q5TBM3;R4GN69	Q92598;A0A0A0MSM0	Heat shock protein 105 kDa	HSPH1	Q92598	49	2.68312e+09	9.85804e+08	2.72176	1.44241e-07	1.44695	1.4569	2.5872e+09	2.676e+09	2.7345e+09	2.8594e+09	2.5585e+09	1.0979e+09	1.0204e+09	9.2628e+08	9.82791e+08	9.0165e+08	31.2687	31.3174	31.3486	31.4131	31.2527	30.0321	29.9265	29.7869	29.8723	29.748	57	54	49	64.5	62.5	57.7	96.864	0	323.31	13162000000	342	Q92598;A0A0A0MSM0;Q5TBM3;R4GN69	Q92598;A0A0A0MSM0	Heat shock protein 105 kDa	HSPH1	Q92598	57;51;10;8	54;48;10;8
Q9UJ83;C9J306;B3KPX4;C9JJM7;Q7Z773;F8WCH9	Q9UJ83;C9J306;B3KPX4	2-hydroxyacyl-CoA lyase 1	HACL1	Q9UJ83	6	9.80134e+07	3.61456e+07	2.71163	5.15421e-05	1.44676	1.4567	8.4663e+07	8.954e+07	8.4734e+07	1.2945e+08	1.0168e+08	4.867e+07	3.5102e+07	2.6967e+07	3.2672e+07	3.7317e+07	26.3352	26.416	26.3364	26.9478	26.5995	25.5365	25.0651	24.6847	24.9616	25.1533	6	6	6	17.8	17.8	17.8	63.728	0	22.265	501800000	23	Q9UJ83;C9J306;B3KPX4;C9JJM7;Q7Z773;F8WCH9	Q9UJ83;C9J306;B3KPX4	2-hydroxyacyl-CoA lyase 1	HACL1	Q9UJ83	6;4;3;2;1;1	6;4;3;2;1;1
Q96IX5	Q96IX5	Up-regulated during skeletal muscle growth protein 5	USMG5	Q96IX5	3	3.30671e+07	7.10442e+07	0.465444	0.0310232	-1.217	1.45192	1.51237e+07	5.1543e+07	1.56867e+07	4.5447e+07	3.7535e+07	4.2413e+07	6.0025e+07	1.0794e+08	6.2836e+07	8.2007e+07	23.8503	25.6193	23.903	25.4377	25.1617	25.338	25.8391	26.6857	25.9051	26.2892	3	3	3	44.8	44.8	44.8	6.4575	0	29.024	471300000	9	Q96IX5	Q96IX5	Up-regulated during skeletal muscle growth protein 5	USMG5	Q96IX5	3	3
P62328	P62328	Thymosin beta-4;Hematopoietic system regulatory peptide	TMSB4X	P62328	4	1.09303e+08	2.5133e+08	0.4349	0.000347689	-1.21501	1.44974	1.2784e+08	1.2266e+08	1.2881e+08	9.2588e+07	7.4619e+07	2.0038e+08	2.5362e+08	3.2438e+08	2.2832e+08	2.4995e+08	26.9298	26.8701	26.9407	26.4643	26.153	27.5782	27.9181	28.2731	27.7665	27.8971	5	5	4	70.5	70.5	70.5	5.0526	0	61.373	1644500000	27	P62328	P62328	Thymosin beta-4;Hematopoietic system regulatory peptide	TMSB4X	P62328	5	5
B9ZVN9;O95602	B9ZVN9;O95602	DNA-directed RNA polymerase;DNA-directed RNA polymerase I subunit RPA1	POLR1A	B9ZVN9	11	7.8314e+07	3.29198e+07	2.37893	0.0327556	1.43981	1.44911	8.5368e+07	6.9452e+07	1.045e+08	6.826e+07	6.399e+07	3.6538e+07	8.03492e+06	3.6202e+07	4.6779e+07	3.7045e+07	26.3472	26.0495	26.6389	26.0245	25.9313	25.1229	22.9379	25.1096	25.4794	25.1428	11	11	11	9.8	9.8	9.8	187.81	0	39.652	416370000	22	B9ZVN9;O95602	B9ZVN9;O95602	DNA-directed RNA polymerase;DNA-directed RNA polymerase I subunit RPA1	POLR1A	B9ZVN9	11;11	11;11
Q92522	Q92522	Histone H1x	H1FX	Q92522	15	5.45914e+08	1.27734e+09	0.427384	0.000193947	-1.21285	1.44739	5.6308e+08	5.2663e+08	5.2851e+08	5.5953e+08	5.5182e+08	1.1488e+09	1.0286e+09	1.4782e+09	1.4703e+09	1.2608e+09	29.0688	28.9722	28.9774	29.0596	29.0396	30.0975	29.938	30.4612	30.4535	30.2317	15	15	15	52.1	52.1	52.1	22.487	0	107.07	7763800000	145	Q92522	Q92522	Histone H1x	H1FX	Q92522	15	15
F5GZS6;J3KPF3;P08195;F5GZI0;H0YFS2;H0YFX4	F5GZS6;J3KPF3;P08195	4F2 cell-surface antigen heavy chain	SLC3A2	F5GZS6	21	2.48124e+09	5.75164e+09	0.431397	1.05451e-07	-1.21255	1.44706	2.3348e+09	2.6846e+09	2.267e+09	2.6112e+09	2.5086e+09	5.9373e+09	5.0655e+09	5.63789e+09	6.18e+09	5.9375e+09	31.1207	31.3221	31.0781	31.2821	31.2242	32.4672	32.2381	32.3925	32.525	32.4672	28	28	21	44.7	44.7	33.4	64.872	0	323.31	36048000000	451	F5GZS6;J3KPF3;P08195;F5GZI0;H0YFS2;H0YFX4	F5GZS6;J3KPF3;P08195	4F2 cell-surface antigen heavy chain	SLC3A2	F5GZS6	28;28;28;9;8;3	28;28;28;9;8;3
P20339;F8VVZ0;F8VUA5;F8VWU4;F8WCY6;F8WD79;F8VPW9;F8VSF8;F8VWZ7;A0A1B0GWA9;A0A1B0GVC3;K7EN06;O95057;Q96HU8	P20339	Ras-related protein Rab-5A	RAB5A	P20339	5	4.17048e+07	9.53378e+07	0.437442	0.000378444	-1.21214	1.44662	6.0411e+07	3.4279e+07	4.2657e+07	3.8675e+07	3.2502e+07	6.9964e+07	9.4542e+07	1.0971e+08	1.0716e+08	9.5313e+07	25.8483	25.0308	25.3463	25.2049	24.954	26.0601	26.4945	26.7091	26.6752	26.5062	9	5	5	53.5	34.4	34.4	23.658	0	21.633	555760000	24	P20339;F8VVZ0;F8VUA5;F8VWU4;F8WCY6;F8WD79;F8VPW9;F8VSF8;F8VWZ7;A0A1B0GWA9;A0A1B0GVC3;K7EN06;O95057;Q96HU8	P20339	Ras-related protein Rab-5A	RAB5A	P20339	9;4;4;3;2;2;2;2;2;1;1;1;1;1	5;0;0;0;0;0;0;0;0;0;0;0;0;0
B1ALY0;C9JA33;Q8IXS6;C9JZH4	B1ALY0;C9JA33;Q8IXS6	Paralemmin-2	PALM2-AKAP2;PALM2	B1ALY0	6	5.4955e+07	2.10133e+07	2.61524	0.00281556	1.43591	1.44484	4.1639e+07	6.7885e+07	4.0066e+07	6.8288e+07	5.6897e+07	2.6785e+07	1.02267e+07	1.7273e+07	2.7165e+07	2.3617e+07	25.3114	26.0166	25.2559	26.0251	25.7618	24.6749	23.2858	24.042	24.6952	24.4933	7	6	6	20.6	18.9	18.9	47.626	0	12.114	264670000	16	B1ALY0;C9JA33;Q8IXS6;C9JZH4	B1ALY0;C9JA33;Q8IXS6	Paralemmin-2	PALM2-AKAP2;PALM2	B1ALY0	7;5;4;2	6;4;3;2
P31751;M0R0P9;J3QL45;M0R283;J3QLS6;C9JHS6;J3QKW1;M0QZW8;C9JIF6;C9J258;J3KSY8;C9JC83;C9JIJ1;M0R275;J3KRI8;A0A1B0GXA2;A8MX96;E7EVP8;M0QZK3	P31751;M0R0P9	RAC-beta serine/threonine-protein kinase	AKT2	P31751	5	1.2727e+07	3.2734e+07	0.388801	0.0183168	-1.20928	1.44349	1.4051e+07	1.1124e+07	1.0082e+07	1.2372e+07	1.6006e+07	2.749e+07	1.9041e+07	2.8747e+07	6.8334e+07	2.0058e+07	23.7442	23.4072	23.2653	23.5606	23.9321	24.7124	24.1826	24.7769	26.0261	24.2577	5	5	5	14.6	14.6	14.6	55.768	0	5.4539	206070000	14	P31751;M0R0P9;J3QL45;M0R283;J3QLS6;C9JHS6;J3QKW1;M0QZW8;C9JIF6;C9J258;J3KSY8;C9JC83;C9JIJ1;M0R275;J3KRI8;A0A1B0GXA2;A8MX96;E7EVP8;M0QZK3	P31751;M0R0P9	RAC-beta serine/threonine-protein kinase	AKT2	P31751	5;4;2;2;2;2;2;1;1;1;1;1;1;1;1;1;1;1;1	5;4;2;2;2;2;2;1;1;1;1;1;1;1;1;1;1;1;1
Q04917;F8WEB6;A2IDB1	Q04917	14-3-3 protein eta	YWHAH	Q04917	6	3.53976e+08	8.42938e+08	0.419931	0.00206108	-1.20743	1.44147	3.9362e+08	3.2302e+08	3.4461e+08	3.2762e+08	3.8101e+08	5.8839e+08	6.2799e+08	1.1079e+09	8.1861e+08	1.0718e+09	28.5522	28.267	28.3604	28.2874	28.5053	29.1322	29.2262	30.0452	29.6086	29.9974	19	14	6	63.4	54.1	27.6	28.218	0	143.03	5325000000	104	Q04917;F8WEB6;A2IDB1	Q04917	14-3-3 protein eta	YWHAH	Q04917	19;4;4	14;3;3
E9PS47;E9PLE4;Q9BVG9	E9PS47;E9PLE4;Q9BVG9	Phosphatidylserine synthase 2	PTDSS2	E9PS47	1	2.43636e+07	1.0366e+07	2.35035	0.0236203	1.43224	1.44084	2.8156e+07	2.5969e+07	2.247e+07	2.1245e+07	2.3978e+07	4.17606e+06	4.91825e+06	1.51345e+07	1.227e+07	1.5331e+07	24.7469	24.6303	24.4215	24.3406	24.5152	21.9937	22.2297	23.8513	23.5486	23.8699	1	1	1	38.3	38.3	38.3	6.3166	0.00026323	4.9098	103200000	6	E9PS47;E9PLE4;Q9BVG9	E9PS47;E9PLE4;Q9BVG9	Phosphatidylserine synthase 2	PTDSS2	E9PS47	1;1;1	1;1;1
Q96N66;A9C4B8;H7C2M4;C9J4E9;A0A0G2JNX6;M0R1Z5	Q96N66	Lysophospholipid acyltransferase 7	MBOAT7	Q96N66	11	3.15046e+08	7.27234e+08	0.433211	4.24617e-07	-1.20449	1.43826	3.3018e+08	3.2278e+08	3.1829e+08	3.1098e+08	2.93e+08	6.5465e+08	7.4421e+08	7.4409e+08	8.032e+08	6.9002e+08	28.2987	28.266	28.2458	28.2122	28.1263	29.2861	29.4711	29.4709	29.5812	29.3621	11	11	11	25	25	25	52.764	0	92.408	4487500000	77	Q96N66;A9C4B8;H7C2M4;C9J4E9;A0A0G2JNX6;M0R1Z5	Q96N66	Lysophospholipid acyltransferase 7	MBOAT7	Q96N66	11;5;3;3;3;3	11;5;3;3;3;3
Q01831;E7EUB5	Q01831	DNA repair protein complementing XP-C cells	XPC	Q01831	13	9.24654e+07	4.3725e+07	2.1147	0.0386618	1.4281	1.43632	1.0295e+08	1.0722e+08	7.8432e+07	1.0284e+08	7.0885e+07	3.3069e+07	1.1459e+08	2.7642e+07	2.8158e+07	1.5166e+07	26.6174	26.676	26.2249	26.6158	26.079	24.979	26.7719	24.7204	24.747	23.8543	13	13	13	15.4	15.4	15.4	105.95	0	22.381	527850000	20	Q01831;E7EUB5	Q01831	DNA repair protein complementing XP-C cells	XPC	Q01831	13;2	13;2
P18206;A0A096LPE1	P18206	Vinculin	VCL	P18206	100	3.5371e+09	8.1758e+09	0.43263	0.000179387	-1.19426	1.42709	3.6147e+09	3.3601e+09	3.3608e+09	3.5258e+09	3.8241e+09	7.357e+09	6.34321e+09	9.4739e+09	8.33661e+09	9.36831e+09	31.7512	31.6459	31.6462	31.7153	31.8325	32.7765	32.5626	33.1413	32.9568	33.1251	100	100	100	79.3	79.3	79.3	123.8	0	323.31	51262000000	799	P18206;A0A096LPE1	P18206	Vinculin	VCL	P18206	100;2	100;2
P56937;V9GYN3	P56937	3-keto-steroid reductase	HSD17B7	P56937	3	7.18322e+06	1.5736e+07	0.456483	0.00559893	-1.19178	1.42439	3.67218e+06	7.73061e+06	6.27991e+06	9.65151e+06	8.58187e+06	1.9571e+07	1.4586e+07	1.6876e+07	1.317e+07	1.4477e+07	21.8082	22.8822	22.5823	23.2023	23.0329	24.2222	23.7981	24.0085	23.6508	23.7873	3	3	3	10	10	10	38.206	0.00026261	4.8507	91230000	7	P56937;V9GYN3	P56937	3-keto-steroid reductase	HSD17B7	P56937	3;1	3;1
Q9NY61;A0A087WWS8;A0A087WTH8	Q9NY61	Protein AATF	AATF	Q9NY61	9	1.19932e+08	4.57298e+07	2.62262	0.000215703	1.41704	1.42424	1.0749e+08	1.4084e+08	1.3235e+08	1.0929e+08	1.0969e+08	6.3011e+07	3.6176e+07	4.885e+07	3.4305e+07	4.6307e+07	26.6796	27.0695	26.9798	26.7036	26.7089	25.9091	25.1085	25.5419	25.0319	25.4647	9	9	9	20	20	20	63.132	0	29.811	601300000	19	Q9NY61;A0A087WWS8;A0A087WTH8	Q9NY61	Protein AATF	AATF	Q9NY61	9;2;1	9;2;1
P36405	P36405	ADP-ribosylation factor-like protein 3	ARL3	P36405	10	8.87012e+07	2.01332e+08	0.440572	9.00815e-05	-1.19111	1.42365	1.0164e+08	9.851e+07	7.6525e+07	6.6431e+07	1.004e+08	2.0424e+08	1.7038e+08	2.4503e+08	1.777e+08	2.0931e+08	26.5989	26.5538	26.1894	25.9854	26.5812	27.6057	27.3442	27.8684	27.4049	27.6411	10	10	10	63.2	63.2	63.2	20.455	0	207.23	1243300000	39	P36405	P36405	ADP-ribosylation factor-like protein 3	ARL3	P36405	10	10
Q5VV89;O14880;Q5VV87	Q5VV89;O14880;Q5VV87	Microsomal glutathione S-transferase 3	MGST3	Q5VV89	3	9.3711e+07	2.13712e+08	0.438492	4.71172e-05	-1.19078	1.42329	1.0084e+08	8.3029e+07	7.6088e+07	1.1692e+08	9.16779e+07	2.3932e+08	1.698e+08	1.9511e+08	2.095e+08	2.5483e+08	26.5875	26.3071	26.1812	26.8009	26.4501	27.8344	27.3393	27.5397	27.6424	27.925	3	3	3	29.5	29.5	29.5	18.416	0	35.653	1357100000	30	Q5VV89;O14880;Q5VV87	Q5VV89;O14880;Q5VV87	Microsomal glutathione S-transferase 3	MGST3	Q5VV89	3;3;2	3;3;2
O43181;H0Y9M8	O43181;H0Y9M8	NADH dehydrogenase [ubiquinone] iron-sulfur protein 4, mitochondrial	NDUFS4	O43181	3	1.58702e+08	6.21046e+07	2.5554	0.00190259	1.41321	1.42006	1.4553e+08	1.9419e+08	1.3988e+08	1.417e+08	1.7221e+08	3.7949e+07	5.2591e+07	4.9936e+07	8.73749e+07	8.2672e+07	27.1167	27.5329	27.0596	27.0783	27.3596	25.1776	25.6483	25.5736	26.3807	26.3009	3	3	3	25.1	25.1	25.1	20.108	0	14.346	791150000	19	O43181;H0Y9M8	O43181;H0Y9M8	NADH dehydrogenase [ubiquinone] iron-sulfur protein 4, mitochondrial	NDUFS4	O43181	3;2	3;2
A0A0A0MTL6;Q6ZS17;H3BSV5;H3BQI5;H3BMG9;H3BU12;H3BS40;H3BUP6;H3BP86;H3BSX9	A0A0A0MTL6;Q6ZS17;H3BSV5;H3BQI5;H3BMG9	Protein FAM65A	FAM65A	A0A0A0MTL6	6	2.16122e+07	8.7887e+06	2.45909	0.00579479	1.41166	1.41837	2.036e+07	1.9973e+07	2.858e+07	1.8494e+07	2.0654e+07	8.92425e+06	5.71903e+06	6.62403e+06	1.6818e+07	5.85822e+06	24.2792	24.2515	24.7685	24.1406	24.2999	23.0893	22.4473	22.6593	24.0035	22.482	6	6	6	6.2	6.2	6.2	134.07	0.00049566	3.7451	104600000	7	A0A0A0MTL6;Q6ZS17;H3BSV5;H3BQI5;H3BMG9;H3BU12;H3BS40;H3BUP6;H3BP86;H3BSX9	A0A0A0MTL6;Q6ZS17;H3BSV5;H3BQI5;H3BMG9	Protein FAM65A	FAM65A	A0A0A0MTL6	6;6;4;3;3;2;1;1;1;1	6;6;4;3;3;2;1;1;1;1
O43813;E9PHS0;F8WDS9	O43813;E9PHS0;F8WDS9	LanC-like protein 1	LANCL1	O43813	7	3.72052e+07	8.3442e+07	0.445881	0.000519127	-1.18267	1.41443	3.893e+07	3.7025e+07	4.3468e+07	2.358e+07	4.3023e+07	8.6134e+07	6.5967e+07	1.037e+08	8.4139e+07	7.727e+07	25.2144	25.142	25.3735	24.4911	25.3586	26.3601	25.9752	26.6278	26.3263	26.2034	7	7	7	14.5	14.5	14.5	45.283	0	10.501	535490000	22	O43813;E9PHS0;F8WDS9	O43813;E9PHS0;F8WDS9	LanC-like protein 1	LANCL1	O43813	7;6;4	7;6;4
O75531	O75531	Barrier-to-autointegration factor;Barrier-to-autointegration factor, N-terminally processed	BANF1	O75531	6	3.69052e+07	8.63646e+07	0.427319	0.00496498	-1.18175	1.41343	2.3271e+07	3.967e+07	4.3311e+07	3.7065e+07	4.1209e+07	4.8228e+07	9.3966e+07	1.2575e+08	6.533e+07	9.8549e+07	24.472	25.2415	25.3682	25.1436	25.2965	25.5234	26.4856	26.906	25.9612	26.5543	6	6	6	70.8	70.8	70.8	10.058	0	13.188	571000000	25	O75531	O75531	Barrier-to-autointegration factor;Barrier-to-autointegration factor, N-terminally processed	BANF1	O75531	6	6
Q9HCD5;Q5JY17	Q9HCD5	Nuclear receptor coactivator 5	NCOA5	Q9HCD5	8	8.27686e+07	3.1427e+07	2.63368	2.96912e-05	1.40611	1.41231	9.2031e+07	6.6662e+07	8.4107e+07	9.53319e+07	7.5711e+07	2.4373e+07	3.7756e+07	2.6115e+07	3.3382e+07	3.5509e+07	26.4556	25.9904	26.3257	26.5065	26.174	24.5388	25.1702	24.6384	24.9926	25.0817	8	8	8	20.7	20.7	20.7	65.536	0	17.358	405830000	22	Q9HCD5;Q5JY17	Q9HCD5	Nuclear receptor coactivator 5	NCOA5	Q9HCD5	8;3	8;3
O76062;E9PLS9;H0YEN6;E9PS18;H0YDY5;E9PQZ7;E9PP79;E9PLL1;E9PRQ1;E9PLI3	O76062;E9PLS9;H0YEN6;E9PS18	Delta(14)-sterol reductase	TM7SF2	O76062	4	1.55628e+07	3.15426e+07	0.49339	0.0444666	-1.18071	1.41229	1.6259e+07	3.032e+07	5.93417e+06	8.34293e+06	1.6958e+07	3.164e+07	5.0736e+07	2.0781e+07	2.8467e+07	2.6089e+07	23.9547	24.8538	22.5006	22.9921	24.0155	24.9152	25.5965	24.3088	24.7628	24.6369	4	4	4	8.1	8.1	8.1	46.405	0.0011444	2.5426	215680000	3	O76062;E9PLS9;H0YEN6;E9PS18;H0YDY5;E9PQZ7;E9PP79;E9PLL1;E9PRQ1;E9PLI3	O76062;E9PLS9;H0YEN6;E9PS18	Delta(14)-sterol reductase	TM7SF2	O76062	4;3;2;2;1;1;1;1;1;1	4;3;2;2;1;1;1;1;1;1
Q9UGV2;F8WBF9;Q5TH30;Q5TH29	Q9UGV2;F8WBF9;Q5TH30	Protein NDRG3	NDRG3	Q9UGV2	12	3.54996e+08	1.3417e+08	2.64587	1.87041e-08	1.405	1.4111	3.4133e+08	3.6114e+08	3.631e+08	3.4164e+08	3.6777e+08	1.4351e+08	1.2832e+08	1.2517e+08	1.4087e+08	1.3298e+08	28.3466	28.428	28.4358	28.3479	28.4542	27.0966	26.9352	26.8993	27.0698	26.9866	12	12	12	46.9	46.9	46.9	41.408	0	162.53	1814700000	68	Q9UGV2;F8WBF9;Q5TH30;Q5TH29	Q9UGV2;F8WBF9;Q5TH30	Protein NDRG3	NDRG3	Q9UGV2	12;10;10;2	12;10;10;2
Q69YQ0;F8WAN1;C9J8U1;C9JLY8	Q69YQ0;F8WAN1;C9J8U1	Cytospin-A	SPECC1L;SPECC1L-ADORA2A	Q69YQ0	16	6.11984e+07	1.37624e+08	0.444678	4.05671e-05	-1.17646	1.40765	5.9196e+07	7.3446e+07	5.6245e+07	4.7974e+07	6.9131e+07	1.3866e+08	1.1118e+08	1.3453e+08	1.5146e+08	1.5229e+08	25.819	26.1302	25.7452	25.5157	26.0428	27.047	26.7283	27.0034	27.1744	27.1822	16	16	16	19.9	19.9	19.9	124.6	0	35.461	866410000	45	Q69YQ0;F8WAN1;C9J8U1;C9JLY8	Q69YQ0;F8WAN1;C9J8U1	Cytospin-A	SPECC1L;SPECC1L-ADORA2A	Q69YQ0	16;14;13;5	16;14;13;5
O95104	O95104	Splicing factor, arginine/serine-rich 15	SCAF4	O95104	9	1.65898e+08	6.32766e+07	2.62179	1.73331e-05	1.40071	1.40641	1.6772e+08	1.4852e+08	1.7855e+08	1.7864e+08	1.5606e+08	7.0009e+07	6.2373e+07	5.8838e+07	7.5046e+07	5.0117e+07	27.3215	27.1461	27.4118	27.4125	27.2175	26.061	25.8944	25.8102	26.1613	25.5788	12	12	9	15.3	15.3	12.8	125.87	0	73.858	838950000	44	O95104	O95104	Splicing factor, arginine/serine-rich 15	SCAF4	O95104	12	12
P16144;J3QQL2;J3QRK0	P16144	Integrin beta-4	ITGB4	P16144	8	1.14282e+07	2.46662e+07	0.463316	0.00681512	-1.17353	1.40446	1.25021e+07	1.01469e+07	1.01036e+07	1.83166e+07	6.07204e+06	3.4484e+07	2.049e+07	2.3276e+07	2.1139e+07	2.3942e+07	23.5757	23.2745	23.2684	24.1266	22.5338	25.0394	24.2884	24.4723	24.3334	24.513	8	8	8	6	6	6	202.16	0	12.502	114500000	8	P16144;J3QQL2;J3QRK0	P16144	Integrin beta-4	ITGB4	P16144	8;1;1	8;1;1
Q14240;E7EQG2	Q14240;E7EQG2	Eukaryotic initiation factor 4A-II;Eukaryotic initiation factor 4A-II, N-terminally processed	EIF4A2	Q14240	9	1.5518e+08	3.49562e+08	0.443927	7.23602e-05	-1.16571	1.39591	1.8911e+08	1.593e+08	1.5675e+08	1.4584e+08	1.249e+08	3.8237e+08	3.2027e+08	4.3401e+08	2.6804e+08	3.4312e+08	27.4946	27.2472	27.2239	27.1198	26.8962	28.5104	28.2547	28.6932	27.9979	28.3541	28	9	9	54.3	22.4	22.4	46.402	0	24.595	2269000000	37	Q14240;E7EQG2	Q14240;E7EQG2	Eukaryotic initiation factor 4A-II;Eukaryotic initiation factor 4A-II, N-terminally processed	EIF4A2	Q14240	28;26	9;7
P21333;Q5HY54;Q60FE5;A0A087WWY3;F8WE98;H0Y5F3;H7C2E7	P21333;Q5HY54;Q60FE5;A0A087WWY3	Filamin-A	FLNA	P21333	194	5.57894e+10	1.25418e+11	0.444827	1.65411e-06	-1.16553	1.39572	5.5834e+10	5.963e+10	5.3866e+10	5.5096e+10	5.4521e+10	1.449e+11	1.2166e+11	1.2013e+11	1.1934e+11	1.2106e+11	35.7004	35.7953	35.6487	35.6812	35.6661	37.0763	36.8241	36.8058	36.7963	36.8169	233	233	194	79.2	79.2	68.6	280.74	0	323.31	792350000000	5610	P21333;Q5HY54;Q60FE5;A0A087WWY3;F8WE98;H0Y5F3;H7C2E7	P21333;Q5HY54;Q60FE5;A0A087WWY3	Filamin-A	FLNA	P21333	233;232;228;191;49;11;5	233;232;228;191;49;11;5
Q969P6;H0YAR3	Q969P6	DNA topoisomerase I, mitochondrial	TOP1MT	Q969P6	1	1.99026e+07	6.93833e+06	2.8685	0.0496692	1.39078	1.39557	2.714e+07	3.0505e+07	1.8518e+07	1.8812e+07	4.53788e+06	2.96268e+06	1.0236e+07	8.72826e+06	5.45951e+06	7.3052e+06	24.6939	24.8625	24.1424	24.1651	22.1136	21.4985	23.2872	23.0573	22.3803	22.8005	7	1	1	8.5	2.3	2.3	69.871	0.001368	2.4993	75726000	6	Q969P6;H0YAR3	Q969P6	DNA topoisomerase I, mitochondrial	TOP1MT	Q969P6	7;2	1;1
Q96G46;K7EJX8;K7EPA4	Q96G46;K7EJX8	tRNA-dihydrouridine(47) synthase [NAD(P)(+)]-like	DUS3L	Q96G46	5	1.86336e+07	7.41939e+06	2.51148	0.0316265	1.39022	1.39496	2.3349e+07	2.1733e+07	5.91316e+06	1.9948e+07	2.2225e+07	6.50491e+06	3.75695e+06	3.79551e+06	1.56185e+07	7.42113e+06	24.4769	24.3734	22.4955	24.2497	24.4057	22.6331	21.8411	21.8559	23.8967	22.8232	5	5	5	14.9	14.9	14.9	72.593	0	13.623	86203000	8	Q96G46;K7EJX8;K7EPA4	Q96G46;K7EJX8	tRNA-dihydrouridine(47) synthase [NAD(P)(+)]-like	DUS3L	Q96G46	5;4;1	5;4;1
H0Y3K4;Q96EV2	H0Y3K4;Q96EV2	RNA-binding protein 33	RBM33	H0Y3K4	5	5.45328e+07	2.0491e+07	2.6613	0.000486853	1.38954	1.39421	3.9933e+07	3.6831e+07	6.4895e+07	6.6444e+07	6.4561e+07	1.4954e+07	2.5992e+07	1.8219e+07	2.2005e+07	2.1285e+07	25.2511	25.1344	25.9516	25.9856	25.9442	23.834	24.6316	24.1189	24.3913	24.3433	5	5	5	8.7	8.7	8.7	100.24	0	7.7874	265790000	10	H0Y3K4;Q96EV2	H0Y3K4;Q96EV2	RNA-binding protein 33	RBM33	H0Y3K4	5;5	5;5
O75691	O75691	Small subunit processome component 20 homolog	UTP20	O75691	12	2.91745e+07	1.00958e+07	2.88977	0.0343871	1.38761	1.3921	9.16739e+06	1.8294e+07	2.5573e+07	3.8605e+07	5.4233e+07	5.9423e+06	5.83828e+06	1.19633e+07	1.4868e+07	1.1867e+07	23.1281	24.1249	24.6081	25.2023	25.6927	22.5026	22.4771	23.5121	23.8257	23.5005	12	12	12	5.9	5.9	5.9	318.38	0	12.995	102570000	17	O75691	O75691	Small subunit processome component 20 homolog	UTP20	O75691	12	12
C9J6A7;Q96AT9;C9IYE8;E7ESZ6;C9J8S0;C9J9T0;C9IZU8;Q2QD12	C9J6A7;Q96AT9;C9IYE8;E7ESZ6;C9J8S0;C9J9T0;C9IZU8;Q2QD12	Ribulose-phosphate 3-epimerase;Ribulose-phosphate 3-epimerase-like protein 1	RPE;RPEL1	C9J6A7	2	6.19804e+06	1.48078e+07	0.418566	0.0247242	-1.16149	1.39131	5.0832e+06	7.81421e+06	8.26938e+06	5.0303e+06	4.7931e+06	1.7191e+07	1.9342e+07	1.94e+07	5.4199e+06	1.2686e+07	22.2773	22.8977	22.9793	22.2622	22.1925	24.0352	24.2052	24.2096	22.3698	23.5967	2	2	2	17.6	17.6	17.6	17.414	0.0033076	2.0412	80649000	5	C9J6A7;Q96AT9;C9IYE8;E7ESZ6;C9J8S0;C9J9T0;C9IZU8;Q2QD12	C9J6A7;Q96AT9;C9IYE8;E7ESZ6;C9J8S0;C9J9T0;C9IZU8;Q2QD12	Ribulose-phosphate 3-epimerase;Ribulose-phosphate 3-epimerase-like protein 1	RPE;RPEL1	C9J6A7	2;2;1;1;1;1;1;1	2;2;1;1;1;1;1;1
Q9BW19;A0A087X1W5;A2AB20;A0A140T9E6	Q9BW19	Kinesin-like protein KIFC1	KIFC1	Q9BW19	7	4.0258e+07	8.89426e+07	0.452629	0.000239411	-1.16104	1.39081	5.2828e+07	3.9023e+07	3.0782e+07	3.4557e+07	4.41e+07	1.0839e+08	8.2379e+07	8.8463e+07	8.2266e+07	8.3215e+07	25.6548	25.2178	24.8756	25.0425	25.3943	26.6917	26.2958	26.3986	26.2938	26.3103	7	7	7	13.1	13.1	13.1	73.747	0	13.641	563540000	20	Q9BW19;A0A087X1W5;A2AB20;A0A140T9E6	Q9BW19	Kinesin-like protein KIFC1	KIFC1	Q9BW19	7;2;1;1	7;2;1;1
P04921	P04921	Glycophorin-C	GYPC	P04921	1	1.68193e+07	7.54388e+06	2.22953	0.0268695	1.38595	1.39029	1.40946e+07	1.4638e+07	1.6945e+07	1.6146e+07	2.2273e+07	5.86957e+06	5.07871e+06	1.63865e+07	2.77386e+06	7.61077e+06	23.7486	23.8032	24.0144	23.9447	24.4088	22.4848	22.276	23.966	21.4035	22.8596	1	1	1	21.1	21.1	21.1	13.81	0	11.082	46742000	4	P04921	P04921	Glycophorin-C	GYPC	P04921	1	1
Q15397;S4R3K8	Q15397	Pumilio domain-containing protein KIAA0020	KIAA0020	Q15397	18	2.63834e+08	1.02495e+08	2.57412	0.000192294	1.3819	1.38587	2.1839e+08	3.4337e+08	2.3419e+08	2.6335e+08	2.5987e+08	1.0528e+08	7.07e+07	8.7954e+07	1.3739e+08	1.1115e+08	27.7023	28.3552	27.8031	27.9724	27.9532	26.6497	26.0752	26.3902	27.0337	26.7279	18	18	18	33	33	33	73.584	0	58.697	1340900000	54	Q15397;S4R3K8	Q15397	Pumilio domain-containing protein KIAA0020	KIAA0020	Q15397	18;1	18;1
P53384;I3L531;I3L518;I3L3A0	P53384	Cytosolic Fe-S cluster assembly factor NUBP1	NUBP1	P53384	6	3.33878e+07	7.39452e+07	0.451521	0.00269706	-1.1553	1.38455	2.8264e+07	1.9937e+07	4.0934e+07	4.3532e+07	3.4272e+07	6.283e+07	6.3144e+07	1.1449e+08	5.9709e+07	6.9553e+07	24.7525	24.2489	25.2868	25.3756	25.0305	25.905	25.9121	26.7706	25.8314	26.0516	6	6	6	29.7	29.7	29.7	34.534	0	41.875	487240000	24	P53384;I3L531;I3L518;I3L3A0	P53384	Cytosolic Fe-S cluster assembly factor NUBP1	NUBP1	P53384	6;2;1;1	6;2;1;1
Q8TED0;H0Y8P4;D6RF65	Q8TED0;H0Y8P4	U3 small nucleolar RNA-associated protein 15 homolog	UTP15	Q8TED0	14	2.991e+08	1.1561e+08	2.58714	5.23487e-06	1.37662	1.38011	2.7671e+08	3.5478e+08	2.9149e+08	3.0012e+08	2.724e+08	1.3317e+08	1.2093e+08	9.01811e+07	1.2079e+08	1.1298e+08	28.0438	28.4023	28.1189	28.161	28.0212	26.9887	26.8496	26.4263	26.8479	26.7515	14	14	14	32.6	32.6	32.6	58.414	0	72.987	1508300000	62	Q8TED0;H0Y8P4;D6RF65	Q8TED0;H0Y8P4	U3 small nucleolar RNA-associated protein 15 homolog	UTP15	Q8TED0	14;11;4	14;11;4
E9PAM4;Q9BTU6	E9PAM4;Q9BTU6	Phosphatidylinositol 4-kinase type 2-alpha	PI4K2A	E9PAM4	6	4.1933e+07	1.83687e+07	2.28285	0.0335392	1.37508	1.37843	5.0572e+07	4.4234e+07	4.0815e+07	3.8118e+07	3.5926e+07	2.2514e+07	2.2477e+07	2.2687e+07	1.9379e+07	4.7865e+06	25.5918	25.3987	25.2826	25.184	25.0985	24.4243	24.4219	24.4354	24.208	22.1905	6	6	6	16.7	16.7	16.7	51.218	0	10.27	223220000	16	E9PAM4;Q9BTU6	E9PAM4;Q9BTU6	Phosphatidylinositol 4-kinase type 2-alpha	PI4K2A	E9PAM4	6;6	6;6
Q9BWJ5	Q9BWJ5	Splicing factor 3B subunit 5	SF3B5	Q9BWJ5	3	9.53784e+06	2.07426e+07	0.459819	0.0449923	-1.14736	1.37588	1.56566e+07	1.4483e+07	5.41379e+06	6.19622e+06	5.93961e+06	7.48982e+06	2.6534e+07	2.5699e+07	1.8525e+07	2.5465e+07	23.9003	23.7879	22.3682	22.563	22.5019	22.8365	24.6613	24.6152	24.143	24.602	3	3	3	48.8	48.8	48.8	10.135	0.00049346	3.656	110060000	4	Q9BWJ5	Q9BWJ5	Splicing factor 3B subunit 5	SF3B5	Q9BWJ5	3	3
E7ERS3;Q86VM9;H3BRH3;H3BP01;H3BRN6	E7ERS3;Q86VM9	Zinc finger CCCH domain-containing protein 18	ZC3H18	E7ERS3	9	2.18398e+08	9.15714e+07	2.385	0.00906527	1.37162	1.37465	2.5777e+08	2.5984e+08	2.028e+08	2.018e+08	1.6978e+08	5.1616e+07	5.2278e+07	8.1893e+07	1.5479e+08	1.1728e+08	27.9415	27.953	27.5955	27.5884	27.3391	25.6213	25.6397	26.2872	27.2057	26.8054	9	9	9	10.6	10.6	10.6	108.94	0	16.967	1130100000	38	E7ERS3;Q86VM9;H3BRH3;H3BP01;H3BRN6	E7ERS3;Q86VM9	Zinc finger CCCH domain-containing protein 18	ZC3H18	E7ERS3	9;9;4;2;1	9;9;4;2;1
F8WAS3;C9IZN5;A0A087X1G1;H7BYD0;Q16718	F8WAS3;C9IZN5;A0A087X1G1;H7BYD0;Q16718	NADH dehydrogenase [ubiquinone] 1 alpha subcomplex subunit 5	NDUFA5	F8WAS3	1	7.16924e+06	1.55136e+07	0.462127	0.00147831	-1.14187	1.36988	9.38991e+06	4.73175e+06	6.47283e+06	6.078e+06	9.1737e+06	1.0895e+07	1.72678e+07	1.7058e+07	1.5794e+07	1.6553e+07	23.1627	22.1739	22.626	22.5352	23.1291	23.3772	24.0416	24.0239	23.9129	23.9806	1	1	1	12.9	12.9	12.9	7.8423	0.0004914	3.5989	67103000	4	F8WAS3;C9IZN5;A0A087X1G1;H7BYD0;Q16718	F8WAS3;C9IZN5;A0A087X1G1;H7BYD0;Q16718	NADH dehydrogenase [ubiquinone] 1 alpha subcomplex subunit 5	NDUFA5	F8WAS3	1;1;1;1;1	1;1;1;1;1
A0A087WY55;Q9NP79;Q5TGM0	A0A087WY55;Q9NP79	Vacuolar protein sorting-associated protein VTA1 homolog	VTA1	A0A087WY55	3	3.6832e+07	8.30918e+07	0.443269	0.00175457	-1.13886	1.3666	3.7769e+07	2.9167e+07	3.6354e+07	3.6158e+07	4.4712e+07	6.665e+07	5.4016e+07	1.116e+08	8.483e+07	9.8363e+07	25.1707	24.7978	25.1156	25.1078	25.4142	25.9901	25.6869	26.7338	26.3381	26.5516	3	3	3	15.7	15.7	15.7	31.102	0	78.854	542440000	21	A0A087WY55;Q9NP79;Q5TGM0	A0A087WY55;Q9NP79	Vacuolar protein sorting-associated protein VTA1 homolog	VTA1	A0A087WY55	3;3;1	3;3;1
O15382;B3KSI3;M0QXF9;M0QZ10;M0QZP4;M0R2K7	O15382;B3KSI3;M0QXF9;M0QZ10;M0QZP4	Branched-chain-amino-acid aminotransferase, mitochondrial;Branched-chain-amino-acid aminotransferase	BCAT2	O15382	18	2.54434e+08	5.61268e+08	0.45332	5.42216e-06	-1.13791	1.36556	2.4953e+08	2.8993e+08	2.2806e+08	2.6527e+08	2.3938e+08	5.2764e+08	4.6502e+08	5.8632e+08	6.4093e+08	5.8643e+08	27.8946	28.1111	27.7648	27.9829	27.8347	28.975	28.7927	29.1271	29.2556	29.1274	18	18	18	49.7	49.7	49.7	44.287	0	96.029	3671400000	96	O15382;B3KSI3;M0QXF9;M0QZ10;M0QZP4;M0R2K7	O15382;B3KSI3;M0QXF9;M0QZ10;M0QZP4	Branched-chain-amino-acid aminotransferase, mitochondrial;Branched-chain-amino-acid aminotransferase	BCAT2	O15382	18;17;17;16;13;4	18;17;17;16;13;4
O15511;B1ALC0	O15511;B1ALC0	Actin-related protein 2/3 complex subunit 5	ARPC5	O15511	6	1.8088e+08	4.0337e+08	0.448422	0.000550202	-1.13564	1.36308	1.7976e+08	1.7536e+08	1.8679e+08	1.9732e+08	1.6517e+08	2.9924e+08	3.4316e+08	4.9351e+08	4.5123e+08	4.2971e+08	27.4215	27.3857	27.4768	27.556	27.2994	28.1567	28.3543	28.8785	28.7493	28.6788	6	6	6	54.3	54.3	54.3	16.32	0	19.667	2576500000	40	O15511;B1ALC0	O15511;B1ALC0	Actin-related protein 2/3 complex subunit 5	ARPC5	O15511	6;5	6;5
Q8N9T8;H0YFD2;F8WFC1;H0YG91;H0YH26	Q8N9T8	Protein KRI1 homolog	KRI1	Q8N9T8	12	1.70442e+08	6.85278e+07	2.48719	0.00252084	1.36015	1.36212	1.8373e+08	1.326e+08	1.3427e+08	2.0493e+08	1.9668e+08	7.7809e+07	3.3557e+07	6.9088e+07	7.6592e+07	8.5593e+07	27.453	26.9825	27.0006	27.6106	27.5513	26.2134	25.0001	26.0419	26.1907	26.351	12	12	12	25	25	25	82.597	0	48.834	885460000	41	Q8N9T8;H0YFD2;F8WFC1;H0YG91;H0YH26	Q8N9T8	Protein KRI1 homolog	KRI1	Q8N9T8	12;5;4;1;1	12;5;4;1;1
P52630;B4DLC8	P52630;B4DLC8	Signal transducer and activator of transcription 2	STAT2	P52630	12	7.7008e+07	1.68798e+08	0.456214	3.9133e-05	-1.13474	1.3621	7.9891e+07	6.0192e+07	9.2666e+07	7.1782e+07	8.0509e+07	2.1084e+08	1.6017e+08	1.6598e+08	1.6398e+08	1.4302e+08	26.2515	25.8431	26.4655	26.0971	26.2626	27.6516	27.255	27.3064	27.2889	27.0916	12	12	12	20	20	20	97.915	0	34.687	1058500000	27	P52630;B4DLC8	P52630;B4DLC8	Signal transducer and activator of transcription 2	STAT2	P52630	12;8	12;8
P17096;A0A1W2PRV2	P17096	High mobility group protein HMG-I/HMG-Y	HMGA1	P17096	9	1.73908e+09	6.9029e+08	2.51935	0.000310955	1.35985	1.36179	1.9607e+09	1.8204e+09	1.7172e+09	1.5438e+09	1.6533e+09	5.4963e+08	5.6158e+08	8.8183e+08	8.5444e+08	6.0397e+08	30.8687	30.7616	30.6774	30.5238	30.6227	29.0339	29.0649	29.7159	29.6704	29.1699	9	9	9	59.8	59.8	59.8	11.676	0	69.058	9302200000	132	P17096;A0A1W2PRV2	P17096	High mobility group protein HMG-I/HMG-Y	HMGA1	P17096	9;2	9;2
Q9BQ15;C9JT95;C9JMP5	Q9BQ15;C9JT95;C9JMP5	SOSS complex subunit B1	NABP2	Q9BQ15	3	2.43908e+07	1.11855e+07	2.18058	0.0470661	1.35858	1.36041	2.9396e+07	2.6137e+07	2.1558e+07	2.1638e+07	2.3225e+07	1.6018e+07	1.3094e+07	1.5411e+07	8.75001e+06	2.65424e+06	24.8091	24.6396	24.3617	24.3671	24.4692	23.9332	23.6424	23.8775	23.0609	21.3399	3	3	3	27.5	27.5	27.5	22.338	0	7.921	121580000	8	Q9BQ15;C9JT95;C9JMP5	Q9BQ15;C9JT95;C9JMP5	SOSS complex subunit B1	NABP2	Q9BQ15	3;2;2	3;2;2
Q14997	Q14997	Proteasome activator complex subunit 4	PSME4	Q14997	4	9.97062e+07	3.91898e+07	2.54419	0.00115356	1.35519	1.35671	1.0441e+08	7.8442e+07	1.3319e+08	1.1678e+08	6.5709e+07	3.2666e+07	2.5311e+07	3.4564e+07	5.2463e+07	5.0945e+07	26.6377	26.2251	26.9889	26.7992	25.9696	24.9613	24.5933	25.0428	25.6448	25.6024	4	4	4	2.5	2.5	2.5	211.33	0.00025432	4.2386	539510000	10	Q14997	Q14997	Proteasome activator complex subunit 4	PSME4	Q14997	4	4
A0A0C4DGQ8;Q6IAN0;J3KRS1;J3QLK1;J3QKT1	A0A0C4DGQ8;Q6IAN0;J3KRS1	Dehydrogenase/reductase SDR family member 7B	DHRS7B	A0A0C4DGQ8	5	2.58396e+07	5.62824e+07	0.459106	2.63417e-05	-1.12957	1.35646	2.3786e+07	3.0211e+07	2.4844e+07	2.098e+07	2.9377e+07	5.7073e+07	5.476e+07	5.667e+07	4.7959e+07	6.495e+07	24.5036	24.8486	24.5664	24.3225	24.8082	25.7663	25.7066	25.7561	25.5153	25.9528	5	5	5	20.6	20.6	20.6	33.524	0	14.479	383120000	13	A0A0C4DGQ8;Q6IAN0;J3KRS1;J3QLK1;J3QKT1	A0A0C4DGQ8;Q6IAN0;J3KRS1	Dehydrogenase/reductase SDR family member 7B	DHRS7B	A0A0C4DGQ8	5;5;3;1;1	5;5;3;1;1
P82094	P82094	TATA element modulatory factor	TMF1	P82094	1	1.85396e+07	8.38777e+06	2.21031	0.0373906	1.35489	1.35638	1.1841e+07	1.7242e+07	2.2565e+07	1.6708e+07	2.4342e+07	3.12191e+06	3.51065e+06	1.36575e+07	9.14282e+06	1.2506e+07	23.4973	24.0394	24.4276	23.994	24.5369	21.574	21.7433	23.7032	23.1242	23.5761	7	7	1	8.4	8.4	1	122.84	0	25.87	86362000	14	P82094	P82094	TATA element modulatory factor	TMF1	P82094	7	7
P84090;G3V279	P84090;G3V279	Enhancer of rudimentary homolog	ERH	P84090	6	1.62306e+08	3.65572e+08	0.443978	0.00264088	-1.12757	1.35427	1.512e+08	1.9779e+08	1.4416e+08	1.5061e+08	1.6777e+08	2.4198e+08	2.981e+08	5.0009e+08	3.2492e+08	4.6277e+08	27.1719	27.5594	27.1031	27.1662	27.3219	27.8503	28.1512	28.8976	28.2755	28.7857	6	6	6	55.8	55.8	55.8	12.259	0	104.45	2284500000	40	P84090;G3V279	P84090;G3V279	Enhancer of rudimentary homolog	ERH	P84090	6;4	6;4
O15066;F8WAR6;F8WER6;O14782	O15066	Kinesin-like protein KIF3B;Kinesin-like protein KIF3B, N-terminally processed	KIF3B	O15066	6	3.01024e+07	1.28784e+07	2.33743	0.0206336	1.35142	1.35259	2.5604e+07	4.3637e+07	4.0087e+07	2.2662e+07	1.8522e+07	1.10983e+07	6.26928e+06	1.5034e+07	2.5466e+07	6.5245e+06	24.6099	25.379	25.2566	24.4338	24.1427	23.4038	22.5799	23.8417	24.6021	22.6374	7	7	6	11	11	9.5	85.124	0	11.842	176000000	15	O15066;F8WAR6;F8WER6;O14782	O15066	Kinesin-like protein KIF3B;Kinesin-like protein KIF3B, N-terminally processed	KIF3B	O15066	7;2;2;2	7;2;2;2
I3L3B4;F8W9H0;E9PLN8;Q9BQB6	I3L3B4;F8W9H0;E9PLN8;Q9BQB6	Vitamin K epoxide reductase complex subunit 1	VKORC1	I3L3B4	1	4.46922e+07	9.52604e+07	0.469158	0.00143977	-1.12492	1.35137	6.0223e+07	3.7644e+07	4.8526e+07	4.6559e+07	3.0509e+07	8.35299e+07	1.0797e+08	9.523e+07	9.757e+07	9.2002e+07	25.8438	25.1659	25.5323	25.4726	24.8627	26.3158	26.6861	26.5049	26.5399	26.4552	1	1	1	12.5	12.5	12.5	11.082	0	9.3595	600270000	10	I3L3B4;F8W9H0;E9PLN8;Q9BQB6	I3L3B4;F8W9H0;E9PLN8;Q9BQB6	Vitamin K epoxide reductase complex subunit 1	VKORC1	I3L3B4	1;1;1;1	1;1;1;1
P60891;B1ALA9;B7ZB02;A0A0B4J207;P21108;B1ALA7	P60891;B1ALA9	Ribose-phosphate pyrophosphokinase 1	PRPS1	P60891	10	3.92994e+08	8.604e+08	0.456757	1.2613e-05	-1.12461	1.35104	4.2278e+08	3.8402e+08	3.6582e+08	4.1213e+08	3.8022e+08	9.8833e+08	8.8318e+08	9.1237e+08	7.445e+08	7.7362e+08	28.6553	28.5166	28.4466	28.6185	28.5023	29.8804	29.7181	29.765	29.4717	29.5271	21	21	10	63.8	63.8	34	34.834	0	96.873	5455300000	121	P60891;B1ALA9;B7ZB02;A0A0B4J207;P21108;B1ALA7	P60891;B1ALA9	Ribose-phosphate pyrophosphokinase 1	PRPS1	P60891	21;19;10;7;7;4	21;19;10;7;7;4
P61604;B8ZZL8;B8ZZ54	P61604;B8ZZL8	10 kDa heat shock protein, mitochondrial	HSPE1	P61604	7	7.5476e+09	2.99126e+09	2.52322	0.000116297	1.34983	1.35085	7.3789e+09	8.1063e+09	7.67959e+09	7.191e+09	7.38219e+09	3.0613e+09	2.2961e+09	2.8474e+09	3.6393e+09	3.1122e+09	32.7808	32.9164	32.8384	32.7435	32.7814	31.5115	31.0965	31.407	31.761	31.5353	15	15	7	95.1	95.1	45.1	10.932	0	78.431	41460000000	500	P61604;B8ZZL8;B8ZZ54	P61604;B8ZZL8	10 kDa heat shock protein, mitochondrial	HSPE1	P61604	15;11;7	15;11;7
Q9UDR5;F8WAH1;F8WE53	Q9UDR5;F8WAH1	Alpha-aminoadipic semialdehyde synthase, mitochondrial;Lysine ketoglutarate reductase;Saccharopine dehydrogenase	AASS	Q9UDR5	5	8.10898e+07	3.5024e+07	2.31526	0.0139767	1.34923	1.35019	7.4518e+07	7.8271e+07	7.876e+07	1.0103e+08	7.287e+07	2.6979e+07	4.9943e+07	5.5561e+07	2.7119e+07	1.5518e+07	26.1511	26.222	26.231	26.5902	26.1188	24.6853	25.5738	25.7276	24.6928	23.8874	5	5	5	7.5	7.5	7.5	102.13	0	6.5029	439200000	17	Q9UDR5;F8WAH1;F8WE53	Q9UDR5;F8WAH1	Alpha-aminoadipic semialdehyde synthase, mitochondrial;Lysine ketoglutarate reductase;Saccharopine dehydrogenase	AASS	Q9UDR5	5;4;2	5;4;2
Q15126	Q15126	Phosphomevalonate kinase	PMVK	Q15126	8	4.21196e+07	9.2234e+07	0.45666	0.0014964	-1.12133	1.34745	2.9839e+07	5.837e+07	4.3238e+07	4.0978e+07	3.8173e+07	1.1567e+08	6.7299e+07	1.2233e+08	7.1132e+07	8.4739e+07	24.8307	25.7987	25.3658	25.2883	25.186	26.7854	26.0041	26.8662	26.084	26.3365	8	8	8	39.1	39.1	39.1	21.995	0	18.105	608280000	28	Q15126	Q15126	Phosphomevalonate kinase	PMVK	Q15126	8	8
Q5VYS8;X6R3Q3;Q5VYT0;A0A0C4DFW3	Q5VYS8	Terminal uridylyltransferase 7	ZCCHC6	Q5VYS8	5	2.3612e+07	1.08873e+07	2.16876	0.0368901	1.34605	1.34672	2.3453e+07	2.6948e+07	2.184e+07	2.0334e+07	2.5485e+07	1.721e+07	7.32841e+06	3.34702e+06	1.7355e+07	9.1963e+06	24.4833	24.6837	24.3805	24.2774	24.6031	24.0367	22.8051	21.6744	24.0488	23.1326	5	5	5	4.4	4.4	4.4	171.23	0	25.259	118220000	12	Q5VYS8;X6R3Q3;Q5VYT0;A0A0C4DFW3	Q5VYS8	Terminal uridylyltransferase 7	ZCCHC6	Q5VYS8	5;2;1;1	5;2;1;1
P19838;D6RH30;D6RC45;D6RF93	P19838;D6RH30	Nuclear factor NF-kappa-B p105 subunit;Nuclear factor NF-kappa-B p50 subunit	NFKB1	P19838	12	1.34338e+08	5.57946e+07	2.40772	0.00313806	1.34501	1.34559	1.5404e+08	1.1748e+08	1.2158e+08	1.4774e+08	1.3085e+08	4.2575e+07	4.3587e+07	4.0375e+07	5.517e+07	9.7266e+07	27.1987	26.8078	26.8573	27.1385	26.9633	25.3435	25.3774	25.267	25.7174	26.5354	12	12	12	16.9	16.9	16.9	105.35	0	72.829	669680000	33	P19838;D6RH30;D6RC45;D6RF93	P19838;D6RH30	Nuclear factor NF-kappa-B p105 subunit;Nuclear factor NF-kappa-B p50 subunit	NFKB1	P19838	12;6;5;5	12;6;5;5
Q9BYJ9;Q5JXC6	Q9BYJ9	YTH domain-containing family protein 1	YTHDF1	Q9BYJ9	11	5.14432e+08	2.03472e+08	2.52827	4.93884e-06	1.34445	1.34498	5.3154e+08	5.9002e+08	4.7547e+08	5.0118e+08	4.7395e+08	2.4876e+08	1.8859e+08	1.7201e+08	2.1068e+08	1.9732e+08	28.9856	29.1362	28.8248	28.9008	28.8202	27.8902	27.4907	27.3579	27.6505	27.556	18	18	11	37.7	37.7	25.6	60.873	0	117.58	2673900000	91	Q9BYJ9;Q5JXC6	Q9BYJ9	YTH domain-containing family protein 1	YTHDF1	Q9BYJ9	18;2	18;2
E9PN66;E9PKN9;E9PS55;E9PMW4;E9PQ46;E9PIK4;U3KQ32;E9PKZ4;E9PPM1;O14683;E9PNB3;E9PMY0;E9PIN5	E9PN66;E9PKN9;E9PS55;E9PMW4;E9PQ46;E9PIK4;U3KQ32;E9PKZ4;E9PPM1;O14683;E9PNB3;E9PMY0;E9PIN5	Tumor protein p53-inducible protein 11	TP53I11	E9PN66	3	1.9368e+07	4.02588e+07	0.481087	0.0071459	-1.11762	1.3434	2.0791e+07	1.2776e+07	3.3444e+07	1.4643e+07	1.5186e+07	4.3554e+07	4.7951e+07	4.3841e+07	2.5944e+07	4.0004e+07	24.3095	23.6069	24.9952	23.8037	23.8562	25.3763	25.5151	25.3858	24.6289	25.2536	3	3	3	46.8	46.8	46.8	6.8649	0	5.3098	250550000	8	E9PN66;E9PKN9;E9PS55;E9PMW4;E9PQ46;E9PIK4;U3KQ32;E9PKZ4;E9PPM1;O14683;E9PNB3;E9PMY0;E9PIN5	E9PN66;E9PKN9;E9PS55;E9PMW4;E9PQ46;E9PIK4;U3KQ32;E9PKZ4;E9PPM1;O14683;E9PNB3;E9PMY0;E9PIN5	Tumor protein p53-inducible protein 11	TP53I11	E9PN66	3;3;3;3;3;3;3;3;3;3;2;2;2	3;3;3;3;3;3;3;3;3;3;2;2;2
M0QXZ5;Q96B54	M0QXZ5;Q96B54	Zinc finger protein 428	ZNF428	M0QXZ5	3	1.525e+07	3.2168e+07	0.474073	0.00805066	-1.11542	1.341	2.2069e+07	1.7584e+07	7.71388e+06	1.447e+07	1.4413e+07	3.9971e+07	2.6369e+07	4.2993e+07	2.3401e+07	2.8106e+07	24.3955	24.0678	22.879	23.7866	23.7809	25.2525	24.6523	25.3576	24.4801	24.7444	3	3	3	20.6	20.6	20.6	23.568	0	9.2122	210860000	17	M0QXZ5;Q96B54	M0QXZ5;Q96B54	Zinc finger protein 428	ZNF428	M0QXZ5	3;3	3;3
Q14764;H3BQK6;H3BRL2;H3BUK7;H3BNF6;H3BP76;H3BNF2;H3BUP3;H3BQE7;H3BPZ2	Q14764	Major vault protein	MVP	Q14764	54	8.07534e+08	1.75258e+09	0.460769	1.95463e-06	-1.11476	1.34028	8.32e+08	7.75059e+08	8.6584e+08	7.7117e+08	7.936e+08	1.8206e+09	1.919e+09	1.8097e+09	1.6945e+09	1.5191e+09	29.632	29.5297	29.6895	29.5225	29.5638	30.7618	30.8377	30.7531	30.6582	30.5006	54	54	54	63.9	63.9	63.9	99.326	0	317.44	11263000000	272	Q14764;H3BQK6;H3BRL2;H3BUK7;H3BNF6;H3BP76;H3BNF2;H3BUP3;H3BQE7;H3BPZ2	Q14764	Major vault protein	MVP	Q14764	54;14;12;9;9;8;3;3;3;2	54;14;12;9;9;8;3;3;3;2
Q9Y3A4;Q9NSQ0	Q9Y3A4;Q9NSQ0	Ribosomal RNA-processing protein 7 homolog A;Putative ribosomal RNA-processing protein 7 homolog B	RRP7A;RRP7BP	Q9Y3A4	3	3.08108e+07	1.28033e+07	2.40647	0.0116388	1.3388	1.33881	2.1995e+07	3.9886e+07	2.1624e+07	4.1484e+07	2.9065e+07	1.0591e+07	5.00547e+06	1.5498e+07	1.5023e+07	1.7899e+07	24.3907	25.2494	24.3661	25.3061	24.7928	23.3363	22.2551	23.8856	23.8407	24.0934	3	3	3	10	10	10	32.334	0	7.9442	157530000	7	Q9Y3A4;Q9NSQ0	Q9Y3A4;Q9NSQ0	Ribosomal RNA-processing protein 7 homolog A;Putative ribosomal RNA-processing protein 7 homolog B	RRP7A;RRP7BP	Q9Y3A4	3;2	3;2
Q13751;Q5THA1	Q13751;Q5THA1	Laminin subunit beta-3	LAMB3	Q13751	3	2.40764e+07	9.30568e+06	2.58728	0.0176713	1.33865	1.33865	9.15102e+06	2.6498e+07	2.0101e+07	2.7198e+07	3.7434e+07	1.4988e+07	5.85017e+06	1.0246e+07	5.22155e+06	1.02227e+07	23.1255	24.6594	24.2608	24.697	25.1578	23.8373	22.48	23.2886	22.316	23.2853	3	3	3	4.5	4.5	4.5	129.57	0	17.251	74762000	3	Q13751;Q5THA1	Q13751;Q5THA1	Laminin subunit beta-3	LAMB3	Q13751	3;2	3;2
Q9H0Q0;C9IYV6;C9JPE5	Q9H0Q0	Protein FAM49A	FAM49A	Q9H0Q0	6	6.08892e+07	2.50912e+07	2.42671	0.00310427	1.33827	1.33823	6.9164e+07	4.7528e+07	5.9066e+07	7.5215e+07	5.3473e+07	2.5547e+07	3.533e+07	3.1197e+07	1.98896e+07	1.34925e+07	26.0435	25.5023	25.8158	26.1645	25.6723	24.6067	25.0744	24.8949	24.2455	23.6857	7	6	6	26.9	22.9	22.9	37.312	0	24.057	279260000	20	Q9H0Q0;C9IYV6;C9JPE5	Q9H0Q0	Protein FAM49A	FAM49A	Q9H0Q0	7;3;2	6;3;2
A0A0A0MRE5;Q9ULH1;H0YBF7;H0YBM4;E5RHD7	A0A0A0MRE5;Q9ULH1;H0YBF7	Arf-GAP with SH3 domain, ANK repeat and PH domain-containing protein 1	ASAP1	A0A0A0MRE5	11	4.82268e+07	1.03809e+08	0.46457	0.00193203	-1.11102	1.3362	6.0153e+07	3.0313e+07	4.567e+07	5.9618e+07	4.538e+07	1.0625e+08	7.1822e+07	8.6145e+07	1.1643e+08	1.384e+08	25.8421	24.8534	25.4447	25.8292	25.4356	26.6629	26.0979	26.3603	26.7949	27.0443	13	13	11	16.2	16.2	15.2	124.77	0	40.775	663620000	36	A0A0A0MRE5;Q9ULH1;H0YBF7;H0YBM4;E5RHD7	A0A0A0MRE5;Q9ULH1;H0YBF7	Arf-GAP with SH3 domain, ANK repeat and PH domain-containing protein 1	ASAP1	A0A0A0MRE5	13;13;11;5;2	13;13;11;5;2
P04179;F5H4R2;F5GYZ5;F5H3C5;G8JLJ2;G5E9P6;F5GXZ9	P04179;F5H4R2;F5GYZ5;F5H3C5;G8JLJ2	Superoxide dismutase [Mn], mitochondrial	SOD2	P04179	13	4.40138e+09	1.74506e+09	2.52219	2.84834e-07	1.33511	1.33478	4.1972e+09	4.73911e+09	3.8893e+09	4.3161e+09	4.8652e+09	1.5156e+09	1.8587e+09	1.7263e+09	1.6829e+09	1.9418e+09	31.9668	32.142	31.8569	32.0071	32.1799	30.4972	30.7916	30.685	30.6483	30.8547	13	13	13	60.4	60.4	60.4	24.75	0	174.49	22986000000	223	P04179;F5H4R2;F5GYZ5;F5H3C5;G8JLJ2;G5E9P6;F5GXZ9	P04179;F5H4R2;F5GYZ5;F5H3C5;G8JLJ2	Superoxide dismutase [Mn], mitochondrial	SOD2	P04179	13;10;10;9;7;3;3	13;10;10;9;7;3;3
Q9Y646;E5RH35;E5RJZ7;E5RJP8;E5RJA8	Q9Y646;E5RH35;E5RJZ7;E5RJP8;E5RJA8	Carboxypeptidase Q	CPQ	Q9Y646	3	5.85212e+06	1.16325e+07	0.503082	0.0272679	-1.10913	1.33413	5.91018e+06	2.38686e+06	4.57813e+06	6.33203e+06	1.00534e+07	1.1858e+07	1.2041e+07	1.566e+07	1.0103e+07	8.5007e+06	22.4948	21.1867	22.1263	22.5942	23.2612	23.4994	23.5215	23.9006	23.2683	23.0191	3	3	3	7.6	7.6	7.6	51.887	0	12.889	57465000	2	Q9Y646;E5RH35;E5RJZ7;E5RJP8;E5RJA8	Q9Y646;E5RH35;E5RJZ7;E5RJP8;E5RJA8	Carboxypeptidase Q	CPQ	Q9Y646	3;2;2;2;2	3;2;2;2;2
Q96FQ6	Q96FQ6	Protein S100-A16	S100A16	Q96FQ6	6	3.70674e+07	8.75556e+07	0.423359	0.0304623	-1.10784	1.33272	3.0339e+07	2.9036e+07	4.3992e+07	4.1251e+07	4.0719e+07	3.6659e+07	1.3718e+08	1.1248e+08	5.6143e+07	9.53159e+07	24.8547	24.7913	25.3907	25.2979	25.2792	25.1277	27.0315	26.7451	25.7426	26.5062	6	6	6	54.4	54.4	54.4	11.801	0	12.489	559400000	11	Q96FQ6	Q96FQ6	Protein S100-A16	S100A16	Q96FQ6	6	6
P62304;A6NHK2	P62304;A6NHK2	Small nuclear ribonucleoprotein E	SNRPE	P62304	2	2.5624e+07	5.90758e+07	0.433748	0.04295	-1.10691	1.33171	2.1694e+07	1.445e+07	2.7015e+07	3.0256e+07	3.4705e+07	5.3255e+07	1.9321e+07	7.5469e+07	6.2763e+07	8.4571e+07	24.3708	23.7846	24.6873	24.8507	25.0486	25.6664	24.2037	26.1694	25.9034	26.3337	2	2	2	25	25	25	10.803	0	6.0588	324940000	8	P62304;A6NHK2	P62304;A6NHK2	Small nuclear ribonucleoprotein E	SNRPE	P62304	2;1	2;1
Q9UPN3;H0Y390;H0Y6T5;H0Y7I1;H0YC65	Q9UPN3;H0Y390	Microtubule-actin cross-linking factor 1, isoforms 1/2/3/5	MACF1	Q9UPN3	2	9.10944e+07	1.9029e+08	0.478713	0.00303669	-1.10438	1.32895	1.2771e+08	1.02e+08	6.4611e+07	9.9927e+07	6.1224e+07	1.703e+08	2.2248e+08	2.07e+08	1.4842e+08	2.0325e+08	26.9283	26.604	25.9453	26.5744	25.8676	27.3435	27.7291	27.6251	27.1451	27.5987	47	46	2	7.8	7.6	0.4	838.3	0	151.71	1220800000	74	Q9UPN3;H0Y390;H0Y6T5;H0Y7I1;H0YC65	Q9UPN3;H0Y390	Microtubule-actin cross-linking factor 1, isoforms 1/2/3/5	MACF1	Q9UPN3	47;39;8;4;2	46;39;8;4;2
O95336;M0R261;M0R1L2;M0R0U3	O95336;M0R261	6-phosphogluconolactonase	PGLS	O95336	13	1.40284e+08	3.01764e+08	0.46488	5.906e-05	-1.10389	1.32841	1.4313e+08	1.0557e+08	1.4714e+08	1.4943e+08	1.5615e+08	2.4028e+08	2.8543e+08	3.7325e+08	3.0999e+08	2.9987e+08	27.0928	26.6536	27.1326	27.1549	27.2184	27.8401	28.0886	28.4756	28.2076	28.1598	13	13	13	70.5	70.5	70.5	27.547	0	46.364	2000100000	58	O95336;M0R261;M0R1L2;M0R0U3	O95336;M0R261	6-phosphogluconolactonase	PGLS	O95336	13;9;6;6	13;9;6;6
Q9H773;H3BPN2;H3BSA6	Q9H773	dCTP pyrophosphatase 1	DCTPP1	Q9H773	3	8.84378e+06	1.88267e+07	0.469746	0.0211811	-1.10201	1.32636	4.36896e+06	1.14093e+07	1.3284e+07	7.39102e+06	7.76565e+06	9.52353e+06	1.5174e+07	2.7613e+07	2.2714e+07	1.9109e+07	22.0589	23.4437	23.6632	22.8173	22.8887	23.1831	23.8551	24.7188	24.4371	24.1877	3	3	3	37.6	37.6	37.6	18.681	0	8.6061	82263000	4	Q9H773;H3BPN2;H3BSA6	Q9H773	dCTP pyrophosphatase 1	DCTPP1	Q9H773	3;1;1	3;1;1
Q9BSC4;H7C1Z3	Q9BSC4	Nucleolar protein 10	NOL10	Q9BSC4	12	2.3843e+08	9.56852e+07	2.49182	3.90682e-05	1.32506	1.32381	2.7062e+08	1.8303e+08	2.478e+08	2.6478e+08	2.2592e+08	9.3139e+07	8.5058e+07	7.9008e+07	9.1831e+07	1.2939e+08	28.0117	27.4475	27.8846	27.9802	27.7512	26.4729	26.3419	26.2355	26.4525	26.9472	12	12	12	24.3	24.3	24.3	80.301	0	36.467	1213700000	37	Q9BSC4;H7C1Z3	Q9BSC4	Nucleolar protein 10	NOL10	Q9BSC4	12;2	12;2
P49458;E9PE20	P49458;E9PE20	Signal recognition particle 9 kDa protein	SRP9	P49458	8	6.86356e+07	1.51242e+08	0.453813	0.00252884	-1.09893	1.323	6.3095e+07	5.677e+07	6.6123e+07	7.7396e+07	7.9794e+07	1.0223e+08	1.1775e+08	2.1872e+08	1.4633e+08	1.7118e+08	25.911	25.7586	25.9786	26.2058	26.2498	26.6072	26.8112	27.7045	27.1247	27.3509	8	8	8	72.1	72.1	72.1	10.112	0	27.949	957400000	30	P49458;E9PE20	P49458;E9PE20	Signal recognition particle 9 kDa protein	SRP9	P49458	8;5	8;5
Q8WXF1;X6RDA4	Q8WXF1;X6RDA4	Paraspeckle component 1	PSPC1	Q8WXF1	10	2.552e+08	1.01933e+08	2.50359	3.49448e-07	1.3234	1.322	2.4202e+08	2.3233e+08	2.9806e+08	2.5965e+08	2.4394e+08	1.1624e+08	9.1267e+07	1.0582e+08	9.616e+07	1.0018e+08	27.8506	27.7916	28.151	27.952	27.862	26.7925	26.4436	26.657	26.5189	26.578	11	10	10	22	20.7	20.7	58.743	0	25.035	1299100000	40	Q8WXF1;X6RDA4	Q8WXF1;X6RDA4	Paraspeckle component 1	PSPC1	Q8WXF1	11;8	10;7
Q92990	Q92990	Glomulin	GLMN	Q92990	2	3.22518e+07	1.46881e+07	2.19577	0.0427762	1.32307	1.32163	4.0998e+07	2.819e+07	3.166e+07	3.537e+07	2.5041e+07	1.783e+07	1.6309e+07	3.56471e+06	1.7238e+07	1.8499e+07	25.2891	24.7487	24.9162	25.076	24.5778	24.0878	23.9592	21.7654	24.0391	24.1409	2	2	2	3.4	3.4	3.4	68.207	0	6.4564	168060000	11	Q92990	Q92990	Glomulin	GLMN	Q92990	2	2
Q8IWE2;D6R9C9	Q8IWE2	Protein NOXP20	FAM114A1	Q8IWE2	13	2.22136e+08	4.74138e+08	0.468505	1.88982e-07	-1.09543	1.31918	2.1178e+08	2.0436e+08	2.2098e+08	2.3071e+08	2.4285e+08	5.0722e+08	4.554e+08	4.6869e+08	4.5797e+08	4.8141e+08	27.658	27.6065	27.7193	27.7815	27.8555	28.918	28.7626	28.8041	28.7707	28.8427	13	13	13	23.8	23.8	23.8	60.741	0	144.75	3035000000	80	Q8IWE2;D6R9C9	Q8IWE2	Protein NOXP20	FAM114A1	Q8IWE2	13;1	13;1
Q8N5F7	Q8N5F7	NF-kappa-B-activating protein	NKAP	Q8N5F7	1	2.57888e+07	1.0577e+07	2.4382	0.000977674	1.32033	1.31864	2.4212e+07	2.8905e+07	2.793e+07	2.5947e+07	2.195e+07	1.153e+07	1.1568e+07	1.264e+07	6.22591e+06	1.0921e+07	24.5292	24.7848	24.7353	24.6291	24.3877	23.4589	23.4636	23.5915	22.5699	23.3806	1	1	1	3.4	3.4	3.4	47.138	0.0004896	3.5277	136050000	6	Q8N5F7	Q8N5F7	NF-kappa-B-activating protein	NKAP	Q8N5F7	1	1
P19022;A0A0G2JRA4;A0A087WX99;P55283	P19022	Cadherin-2	CDH2	P19022	11	1.17976e+08	2.52404e+08	0.467409	5.57916e-06	-1.09393	1.31754	1.0061e+08	1.2447e+08	1.1416e+08	1.2828e+08	1.2236e+08	3.0878e+08	2.3558e+08	2.3466e+08	2.4981e+08	2.3319e+08	26.5842	26.8912	26.7665	26.9347	26.8666	28.202	27.8116	27.806	27.8963	27.7969	11	11	11	19.2	19.2	19.2	99.808	0	122.02	1653900000	51	P19022;A0A0G2JRA4;A0A087WX99;P55283	P19022	Cadherin-2	CDH2	P19022	11;1;1;1	11;1;1;1
P53999;D6RC37;D6R970	P53999	Activated RNA polymerase II transcriptional coactivator p15	SUB1	P53999	14	2.8839e+09	1.15915e+09	2.48795	9.55506e-06	1.31876	1.31693	3.2463e+09	3.2219e+09	2.9463e+09	2.4593e+09	2.5457e+09	1.1007e+09	1.1605e+09	1.2615e+09	1.3648e+09	9.0823e+08	31.5961	31.5853	31.4563	31.1956	31.2454	30.0358	30.1121	30.2325	30.346	29.7585	14	14	14	69.3	69.3	69.3	14.395	0	95.093	14945000000	151	P53999;D6RC37;D6R970	P53999	Activated RNA polymerase II transcriptional coactivator p15	SUB1	P53999	14;3;3	14;3;3
O95396	O95396	Adenylyltransferase and sulfurtransferase MOCS3;Molybdopterin-synthase adenylyltransferase;Molybdopterin-synthase sulfurtransferase	MOCS3	O95396	3	3.36802e+07	1.48554e+07	2.2672	0.0190412	1.31679	1.31478	3.6034e+07	3.1513e+07	3.4607e+07	3.7941e+07	2.8306e+07	1.60054e+07	2.06332e+07	1.27636e+07	1.9531e+07	5.3438e+06	25.1029	24.9094	25.0446	25.1773	24.7546	23.9321	24.2985	23.6055	24.2193	22.3494	3	3	3	9.8	9.8	9.8	49.669	0	5.5634	128780000	6	O95396	O95396	Adenylyltransferase and sulfurtransferase MOCS3;Molybdopterin-synthase adenylyltransferase;Molybdopterin-synthase sulfurtransferase	MOCS3	O95396	3	3
Q5T280	Q5T280	Putative methyltransferase C9orf114	C9orf114	Q5T280	2	1.79552e+07	8.14191e+06	2.20528	0.0175855	1.31463	1.31242	1.9786e+07	1.909e+07	1.6335e+07	1.7212e+07	1.7353e+07	1.6607e+07	5.32612e+06	4.12448e+06	6.5397e+06	8.1122e+06	24.238	24.1863	23.9615	24.0369	24.0487	23.9853	22.3447	21.9758	22.6408	22.9517	2	2	2	6.4	6.4	6.4	42.008	0.00049913	3.8633	71875000	6	Q5T280	Q5T280	Putative methyltransferase C9orf114	C9orf114	Q5T280	2	2
Q8N392	Q8N392	Rho GTPase-activating protein 18	ARHGAP18	Q8N392	19	2.9968e+08	1.23972e+08	2.41732	0.00141764	1.31233	1.3099	2.9265e+08	2.7333e+08	3.136e+08	3.434e+08	2.7542e+08	7.1319e+07	1.3194e+08	1.4148e+08	1.4509e+08	1.3003e+08	28.1246	28.0261	28.2243	28.3553	28.0371	26.0878	26.9753	27.076	27.1124	26.9543	19	19	19	39.8	39.8	39.8	74.976	0	55.41	1529200000	80	Q8N392	Q8N392	Rho GTPase-activating protein 18	ARHGAP18	Q8N392	19	19
O00401	O00401	Neural Wiskott-Aldrich syndrome protein	WASL	O00401	12	1.5828e+08	6.27588e+07	2.52204	0.00255392	1.31134	1.30883	1.9105e+08	1.7772e+08	1.5244e+08	8.0722e+07	1.8947e+08	7.257e+07	6.1568e+07	3.8286e+07	6.1708e+07	7.9662e+07	27.5094	27.405	27.1837	26.2665	27.4974	26.1129	25.8757	25.1903	25.879	26.2474	12	12	12	32.9	32.9	32.9	54.826	0	26.639	824240000	22	O00401	O00401	Neural Wiskott-Aldrich syndrome protein	WASL	O00401	12	12
A0A087WU53;Q9H0U3	A0A087WU53;Q9H0U3	Magnesium transporter protein 1	MAGT1	A0A087WU53	4	5.77404e+07	1.2026e+08	0.48013	0.00266562	-1.08227	1.3048	5.0973e+07	3.6255e+07	6.4374e+07	8.2466e+07	5.4634e+07	1.4567e+08	1.3166e+08	1.3085e+08	8.125e+07	1.1187e+08	25.6032	25.1117	25.94	26.2973	25.7033	27.1181	26.9722	26.9633	26.2759	26.7372	4	4	4	10.1	10.1	10.1	41.531	0	8.1331	793560000	20	A0A087WU53;Q9H0U3	A0A087WU53;Q9H0U3	Magnesium transporter protein 1	MAGT1	A0A087WU53	4;4	4;4
G3V1J5;Q9Y2L1;F2Z2C0	G3V1J5;Q9Y2L1;F2Z2C0	Exosome complex exonuclease RRP44	DIS3	G3V1J5	17	4.46166e+08	1.79746e+08	2.4822	3.46062e-06	1.30677	1.30384	4.5389e+08	3.8689e+08	4.1151e+08	4.9322e+08	4.8532e+08	1.7188e+08	1.8577e+08	1.8151e+08	1.9039e+08	1.6918e+08	28.7578	28.5273	28.6164	28.8777	28.8544	27.3568	27.4689	27.4355	27.5044	27.334	17	17	17	26.1	26.1	26.1	90.583	0	51.473	2478600000	75	G3V1J5;Q9Y2L1;F2Z2C0	G3V1J5;Q9Y2L1;F2Z2C0	Exosome complex exonuclease RRP44	DIS3	G3V1J5	17;17;12	17;17;12
P98179	P98179	RNA-binding protein 3	RBM3	P98179	8	2.31744e+08	4.89692e+08	0.473244	4.56211e-06	-1.07954	1.30183	2.7556e+08	2.171e+08	2.372e+08	2.1034e+08	2.1852e+08	5.2818e+08	5.6037e+08	4.2729e+08	4.6135e+08	4.7127e+08	28.0378	27.6938	27.8215	27.6481	27.7032	28.9765	29.0618	28.6706	28.7813	28.812	8	8	8	66.9	66.9	66.9	17.17	0	124.59	3170500000	75	P98179	P98179	RNA-binding protein 3	RBM3	P98179	8	8
P13716;B7ZBK6	P13716	Delta-aminolevulinic acid dehydratase	ALAD	P13716	12	3.78722e+07	7.69772e+07	0.491993	0.0197984	-1.07924	1.3015	5.2739e+07	4.352e+07	1.58501e+07	3.813e+07	3.9122e+07	4.6187e+07	9.7066e+07	7.8126e+07	6.9157e+07	9.435e+07	25.6524	25.3752	23.918	25.1844	25.2215	25.461	26.5325	26.2193	26.0434	26.4915	12	12	12	37.9	37.9	37.9	36.294	0	20.608	472150000	15	P13716;B7ZBK6	P13716	Delta-aminolevulinic acid dehydratase	ALAD	P13716	12;2	12;2
P20290	P20290	Transcription factor BTF3	BTF3	P20290	6	6.75348e+08	2.83776e+08	2.37986	0.00233307	1.3034	1.30016	6.5453e+08	6.1984e+08	7.1788e+08	6.6167e+08	7.2282e+08	2.9801e+08	1.9506e+08	2.0231e+08	4.009e+08	3.226e+08	29.2859	29.2073	29.4192	29.3015	29.4291	28.1508	27.5393	27.592	28.5787	28.2652	13	13	6	80.6	80.6	45.6	22.168	0	165.5	3522000000	98	P20290	P20290	Transcription factor BTF3	BTF3	P20290	13	13
Q7Z4H8	Q7Z4H8	KDEL motif-containing protein 2	KDELC2	Q7Z4H8	1	7.46176e+06	1.61904e+07	0.460876	0.0236265	-1.07633	1.29832	5.67187e+06	5.22769e+06	8.79113e+06	5.87273e+06	1.17453e+07	1.6454e+07	2.51713e+07	1.5264e+07	1.7148e+07	6.91459e+06	22.4354	22.3177	23.0676	22.4856	23.4856	23.9719	24.5853	23.8636	24.0315	22.7212	1	1	1	3	3	3	58.572	0.00047438	3.0392	338330000	6	Q7Z4H8	Q7Z4H8	KDEL motif-containing protein 2	KDELC2	Q7Z4H8	1	1
P27144;D3DQ64	P27144;D3DQ64	Adenylate kinase 4, mitochondrial	AK4	P27144	9	9.8893e+07	2.08704e+08	0.473843	0.000428818	-1.07237	1.294	9.8098e+07	7.3144e+07	9.5303e+07	1.267e+08	1.0122e+08	1.7013e+08	1.8385e+08	2.8416e+08	1.8016e+08	2.2522e+08	26.5477	26.1242	26.506	26.9168	26.5929	27.3421	27.454	28.0821	27.4247	27.7468	9	9	9	57.4	57.4	57.4	25.268	0	27.459	1373300000	39	P27144;D3DQ64	P27144;D3DQ64	Adenylate kinase 4, mitochondrial	AK4	P27144	9;6	9;6
Q5JZ08;E7ES21;A0A0C4DG76;Q9BQS7	Q5JZ08;E7ES21;A0A0C4DG76;Q9BQS7	Hephaestin	HEPH	Q5JZ08	1	7.94454e+07	1.6935e+08	0.46912	0.00088901	-1.07172	1.29328	7.6548e+07	8.89701e+07	8.0848e+07	9.06949e+07	6.0166e+07	2.1825e+08	1.9387e+08	1.805e+08	1.2915e+08	1.2498e+08	26.1899	26.4068	26.2687	26.4345	25.8424	27.7014	27.5305	27.4274	26.9445	26.8971	1	1	1	1.5	1.5	1.5	91.353	0.00048135	3.2373	1094000000	4	Q5JZ08;E7ES21;A0A0C4DG76;Q9BQS7	Q5JZ08;E7ES21;A0A0C4DG76;Q9BQS7	Hephaestin	HEPH	Q5JZ08	1;1;1;1	1;1;1;1
P08133;E5RFF0;E5RJF5;E5RK63;E5RI05;E5RJR0;E5RIU8	P08133	Annexin A6	ANXA6	P08133	18	1.79814e+09	3.79674e+09	0.473601	3.23169e-05	-1.07058	1.29204	1.7984e+09	1.7311e+09	1.6794e+09	1.7569e+09	2.0249e+09	3.3439e+09	3.3754e+09	4.5901e+09	3.6105e+09	4.0638e+09	30.7441	30.689	30.6453	30.7104	30.9152	31.6389	31.6524	32.0959	31.7496	31.9202	54	54	18	69.8	69.8	24.8	75.872	0	323.31	24339000000	432	P08133;E5RFF0;E5RJF5;E5RK63;E5RI05;E5RJR0;E5RIU8	P08133	Annexin A6	ANXA6	P08133	54;15;13;13;12;10;8	54;15;13;13;12;10;8
B7Z6D5;Q96GQ7;A0A087X059;A0A087WYH5	B7Z6D5;Q96GQ7	Probable ATP-dependent RNA helicase DDX27	DDX27	B7Z6D5	27	7.13014e+08	2.90858e+08	2.45142	5.77196e-08	1.29427	1.29019	6.8175e+08	7.1013e+08	7.9304e+08	7.1701e+08	6.6314e+08	2.9286e+08	3.085e+08	3.1517e+08	2.6233e+08	2.7543e+08	29.3447	29.4035	29.5628	29.4174	29.3047	28.1256	28.2007	28.2316	27.9668	28.0371	27	27	27	38.4	38.4	38.4	86.604	0	137.24	3723100000	123	B7Z6D5;Q96GQ7;A0A087X059;A0A087WYH5	B7Z6D5;Q96GQ7	Probable ATP-dependent RNA helicase DDX27	DDX27	B7Z6D5	27;27;9;1	27;27;9;1
P68032;P62736;P63267;P68133;A6NL76;C9JFL5;F6UVQ4;F6QUT6;F8WB63;B8ZZJ2	P68032;P62736;P63267;P68133;A6NL76	Actin, alpha cardiac muscle 1;Actin, aortic smooth muscle;Actin, gamma-enteric smooth muscle;Actin, alpha skeletal muscle	ACTC1;ACTA2;ACTG2;ACTA1	P68032	15	8.41078e+09	1.74756e+10	0.481287	0.000125696	-1.0662	1.28726	9.0847e+09	9.9978e+09	7.01469e+09	9.20589e+09	6.75081e+09	1.5078e+10	1.6212e+10	1.8721e+10	1.779e+10	1.9577e+10	33.0808	33.219	32.7077	33.0999	32.6524	33.8117	33.9163	34.1239	34.0503	34.1884	38	15	15	69.8	40.6	40.6	42.019	0	323.31	135970000000	1500	P68032;P62736;P63267;P68133;A6NL76;C9JFL5;F6UVQ4;F6QUT6;F8WB63;B8ZZJ2	P68032;P62736;P63267;P68133;A6NL76	Actin, alpha cardiac muscle 1;Actin, aortic smooth muscle;Actin, gamma-enteric smooth muscle;Actin, alpha skeletal muscle	ACTC1;ACTA2;ACTG2;ACTA1	P68032	38;37;35;35;24;15;15;15;14;14	15;15;13;12;7;4;4;4;3;3
P09936;D6RE83;D6R956;D6R974;D6RF53	P09936;D6RE83;D6R956;D6R974	Ubiquitin carboxyl-terminal hydrolase isozyme L1;Ubiquitin carboxyl-terminal hydrolase	UCHL1	P09936	19	6.56894e+09	1.38254e+10	0.475136	3.4187e-05	-1.06595	1.28699	6.195e+09	5.906e+09	6.90779e+09	7.154e+09	6.6819e+09	1.4398e+10	1.1348e+10	1.666e+10	1.3324e+10	1.3397e+10	32.5285	32.4595	32.6856	32.7361	32.6376	33.7451	33.4017	33.9557	33.6333	33.6412	19	19	19	67.3	67.3	67.3	24.824	0	323.31	88529000000	422	P09936;D6RE83;D6R956;D6R974;D6RF53	P09936;D6RE83;D6R956;D6R974	Ubiquitin carboxyl-terminal hydrolase isozyme L1;Ubiquitin carboxyl-terminal hydrolase	UCHL1	P09936	19;17;14;12;3	19;17;14;12;3
Q08J23;A0A140T9Y7;A0A140T9Z1	Q08J23	tRNA (cytosine(34)-C(5))-methyltransferase	NSUN2	Q08J23	39	9.54454e+08	3.90598e+08	2.44357	2.14039e-07	1.2908	1.28639	9.96201e+08	8.66301e+08	9.3976e+08	1.0347e+09	9.3531e+08	4.1194e+08	3.3432e+08	4.1745e+08	3.9077e+08	3.9851e+08	29.8919	29.6903	29.8077	29.9466	29.8009	28.6179	28.3167	28.637	28.5417	28.57	39	39	39	62.6	62.6	62.6	86.47	0	207.32	4867200000	187	Q08J23;A0A140T9Y7;A0A140T9Z1	Q08J23	tRNA (cytosine(34)-C(5))-methyltransferase	NSUN2	Q08J23	39;7;2	39;7;2
Q8IV08;M0R1F7;M0R3G9;M0R2W7	Q8IV08	Phospholipase D3	PLD3	Q8IV08	9	1.01161e+08	2.07288e+08	0.488023	0.00161938	-1.06488	1.28582	8.43811e+07	1.1417e+08	1.2651e+08	1.1347e+08	6.7275e+07	2.2089e+08	1.8833e+08	1.9054e+08	1.9302e+08	2.4366e+08	26.3304	26.7666	26.9147	26.7577	26.0036	27.7188	27.4887	27.5055	27.5242	27.8603	9	9	9	21.6	21.6	21.6	54.705	0	42.009	1418000000	36	Q8IV08;M0R1F7;M0R3G9;M0R2W7	Q8IV08	Phospholipase D3	PLD3	Q8IV08	9;2;1;1	9;2;1;1
P61457	P61457	Pterin-4-alpha-carbinolamine dehydratase	PCBD1	P61457	6	4.09236e+07	8.32826e+07	0.491382	0.0136137	-1.06383	1.28467	2.8452e+07	6.1165e+07	3.0038e+07	5.764e+07	2.7323e+07	4.8362e+07	7.6665e+07	1.0018e+08	1.1267e+08	7.8536e+07	24.762	25.8662	24.8403	25.7806	24.7036	25.5274	26.1921	26.578	26.7475	26.2269	6	6	6	66.3	66.3	66.3	11.999	0	15.572	566750000	17	P61457	P61457	Pterin-4-alpha-carbinolamine dehydratase	PCBD1	P61457	6	6
A0A140TA09;Q99942	A0A140TA09;Q99942	E3 ubiquitin-protein ligase RNF5	RNF5	A0A140TA09	1	7.11537e+06	1.46859e+07	0.484502	0.00672788	-1.06377	1.2846	4.08803e+06	7.76492e+06	9.70809e+06	8.40309e+06	5.61271e+06	2.15035e+07	1.239e+07	1.4298e+07	9.9822e+06	1.5256e+07	21.963	22.8885	23.2108	23.0025	22.4203	24.3581	23.5627	23.7693	23.2509	23.8629	1	1	1	18.7	18.7	18.7	10.013	0	11.116	49144000	5	A0A140TA09;Q99942	A0A140TA09;Q99942	E3 ubiquitin-protein ligase RNF5	RNF5	A0A140TA09	1;1	1;1
O00469;C9JXZ0;F8WEW3	O00469	Procollagen-lysine,2-oxoglutarate 5-dioxygenase 2	PLOD2	O00469	2	4.06658e+07	8.6542e+07	0.469897	0.00197486	-1.06373	1.28456	5.2429e+07	4.6222e+07	3.109e+07	3.8862e+07	3.4726e+07	1.3788e+08	7.6185e+07	7.0839e+07	7.6826e+07	7.098e+07	25.6439	25.4621	24.8899	25.2119	25.0495	27.0388	26.183	26.078	26.1951	26.0809	41	2	2	54.3	3	3	84.685	0	6.5037	530080000	19	O00469;C9JXZ0;F8WEW3	O00469	Procollagen-lysine,2-oxoglutarate 5-dioxygenase 2	PLOD2	O00469	41;14;2	2;2;2
Q15149;E9PMV1;H0YDN1;E9PKG0;E9PQ28;E9PIA2	Q15149	Plectin	PLEC	Q15149	348	8.99204e+09	1.88736e+10	0.476434	6.49827e-05	-1.06341	1.28422	9.01211e+09	8.70669e+09	8.95529e+09	9.1195e+09	9.16659e+09	1.8286e+10	2.0213e+10	2.1635e+10	1.6725e+10	1.7509e+10	33.0692	33.0195	33.0601	33.0863	33.0937	34.09	34.2346	34.3326	33.9613	34.0274	359	359	348	67.3	67.3	64.9	531.78	0	323.31	122870000000	2309	Q15149;E9PMV1;H0YDN1;E9PKG0;E9PQ28;E9PIA2	Q15149	Plectin	PLEC	Q15149	359;46;12;11;4;3	359;46;12;11;4;3
Q9NYL9;H0YNJ8;H0YKU1;H0YNU8;G5EA42;Q9NZR1	Q9NYL9;H0YNJ8;H0YKU1	Tropomodulin-3	TMOD3	Q9NYL9	16	2.09314e+08	4.38858e+08	0.476952	4.315e-05	-1.05971	1.28018	2.1174e+08	2.1777e+08	2.161e+08	1.8558e+08	2.1538e+08	4.082e+08	3.8164e+08	5.3467e+08	4.0432e+08	4.6546e+08	27.6577	27.6982	27.6871	27.4675	27.6823	28.6047	28.5076	28.9941	28.5909	28.7941	17	17	16	56.5	56.5	54.3	39.594	0	78.709	2886300000	81	Q9NYL9;H0YNJ8;H0YKU1;H0YNU8;G5EA42;Q9NZR1	Q9NYL9;H0YNJ8;H0YKU1	Tropomodulin-3	TMOD3	Q9NYL9	17;12;11;1;1;1	17;12;11;1;1;1
Q9NV56	Q9NV56	MRG/MORF4L-binding protein	MRGBP	Q9NV56	1	1.39229e+07	5.99778e+06	2.32134	0.00555499	1.28448	1.2795	1.7016e+07	1.381e+07	1.3922e+07	1.2924e+07	1.19426e+07	5.6434e+06	8.06058e+06	6.88282e+06	6.5167e+06	2.88542e+06	24.0204	23.7192	23.7309	23.6235	23.5096	22.4281	22.9425	22.7146	22.6357	21.4604	1	1	1	7.4	7.4	7.4	22.417	0	7.2071	51391000	8	Q9NV56	Q9NV56	MRG/MORF4L-binding protein	MRGBP	Q9NV56	1	1
Q9NRW3;A0A087WX48;Q6ICH2;Q8IUX4;Q96AK3	Q9NRW3	DNA dC->dU-editing enzyme APOBEC-3C	APOBEC3C	Q9NRW3	5	1.11457e+08	4.70318e+07	2.36982	0.00112704	1.28425	1.27925	1.0688e+08	1.2239e+08	9.1115e+07	1.0918e+08	1.2772e+08	3.3847e+07	5.8562e+07	6.2432e+07	3.3404e+07	4.6914e+07	26.6714	26.8669	26.4412	26.7021	26.9284	25.0125	25.8035	25.8958	24.9935	25.4835	5	5	5	28.9	28.9	28.9	22.826	0	11.726	579550000	18	Q9NRW3;A0A087WX48;Q6ICH2;Q8IUX4;Q96AK3	Q9NRW3	DNA dC->dU-editing enzyme APOBEC-3C	APOBEC3C	Q9NRW3	5;1;1;1;1	5;1;1;1;1
Q9Y221;J3QLW7;J3QRD6;J3QRR4	Q9Y221;J3QLW7	60S ribosome subunit biogenesis protein NIP7 homolog	NIP7	Q9Y221	9	2.39468e+08	1.0278e+08	2.32991	0.00461538	1.28418	1.27917	1.7451e+08	3.0529e+08	2.1388e+08	2.5524e+08	2.4842e+08	1.5881e+08	1.0981e+08	5.3261e+07	8.4218e+07	1.078e+08	27.3787	28.1856	27.6722	27.9273	27.8882	27.2427	26.7104	25.6666	26.3276	26.6838	9	9	9	68.9	68.9	68.9	20.462	0	19.149	1287200000	35	Q9Y221;J3QLW7;J3QRD6;J3QRR4	Q9Y221;J3QLW7	60S ribosome subunit biogenesis protein NIP7 homolog	NIP7	Q9Y221	9;7;2;2	9;7;2;2
Q9Y316;B5MCI6;C9JSD7	Q9Y316	Protein MEMO1	MEMO1	Q9Y316	11	2.301e+08	9.558e+07	2.40741	7.3221e-05	1.28318	1.27807	2.4661e+08	2.2644e+08	2.5928e+08	1.9586e+08	2.2231e+08	8.1776e+07	1.3042e+08	8.2628e+07	9.0708e+07	9.2368e+07	27.8777	27.7546	27.9499	27.5452	27.728	26.2852	26.9586	26.3001	26.4347	26.4609	11	11	11	56.2	56.2	56.2	33.733	0	48.392	1253800000	33	Q9Y316;B5MCI6;C9JSD7	Q9Y316	Protein MEMO1	MEMO1	Q9Y316	11;3;1	11;3;1
C9JCN8;P15408	C9JCN8;P15408	Fos-related antigen 2	FOSL2	C9JCN8	3	6.94672e+07	2.86346e+07	2.42599	4.16482e-05	1.28285	1.27772	8.1546e+07	5.3264e+07	6.9432e+07	6.8441e+07	7.4653e+07	3.2468e+07	3.2259e+07	3.0115e+07	2.7512e+07	2.0819e+07	26.2811	25.6667	26.0491	26.0284	26.1537	24.9525	24.9432	24.844	24.7136	24.3114	3	3	3	21.3	21.3	21.3	22.254	0	31.234	364810000	20	C9JCN8;P15408	C9JCN8;P15408	Fos-related antigen 2	FOSL2	C9JCN8	3;3	3;3
Q9UPQ9;H0Y720	Q9UPQ9;H0Y720	Trinucleotide repeat-containing gene 6B protein	TNRC6B	Q9UPQ9	5	2.24236e+07	8.56002e+06	2.61957	0.0169472	1.28026	1.27489	3.2219e+07	8.40278e+06	2.6001e+07	1.8299e+07	2.7196e+07	6.2723e+06	7.51127e+06	9.06354e+06	8.40455e+06	1.15484e+07	24.9414	23.0024	24.6321	24.1253	24.6969	22.5806	22.8406	23.1116	23.0027	23.4612	5	5	5	5.1	5.1	5.1	194	0	17.135	61870000	8	Q9UPQ9;H0Y720	Q9UPQ9;H0Y720	Trinucleotide repeat-containing gene 6B protein	TNRC6B	Q9UPQ9	5;3	5;3
J3KN67	J3KN67		TPM3	J3KN67	0	2.23746e+08	4.59964e+08	0.486443	0.000284065	-1.05293	1.27277	2.5197e+08	1.6343e+08	2.2801e+08	2.0225e+08	2.7307e+08	4.8079e+08	4.1584e+08	5.5042e+08	4.5192e+08	4.0085e+08	27.9087	27.2841	27.7645	27.5916	28.0247	28.8408	28.6315	29.036	28.7515	28.5785	32	11	0	60.4	27.7	0	33.222	0	22.014	3660400000	71	J3KN67	J3KN67		TPM3	J3KN67	32	11
Q15061;C9JEE7;C9IZK7	Q15061	WD repeat-containing protein 43	WDR43	Q15061	14	4.64058e+08	1.92372e+08	2.41229	5.66907e-06	1.27625	1.27051	4.2195e+08	4.8277e+08	5.0288e+08	4.8727e+08	4.2542e+08	1.587e+08	1.9433e+08	2.1423e+08	2.1653e+08	1.7807e+08	28.6525	28.8468	28.9056	28.8601	28.6643	27.2417	27.5339	27.6746	27.69	27.4079	14	14	14	26.4	26.4	26.4	74.89	0	61.626	2447800000	88	Q15061;C9JEE7;C9IZK7	Q15061	WD repeat-containing protein 43	WDR43	Q15061	14;3;3	14;3;3
E9PNH7;A0A024R3B9;E9PJL7;E9PRA8;E9PR44;P02511	E9PNH7;A0A024R3B9;E9PJL7;E9PRA8;E9PR44;P02511	Alpha-crystallin B chain	CRYAB	E9PNH7	1	5.54411e+06	1.26007e+07	0.439985	0.0357843	-1.05082	1.27046	7.81109e+06	7.09568e+06	4.22744e+06	4.12281e+06	4.46355e+06	8.58107e+06	2.7268e+07	1.0434e+07	9.93946e+06	6.7809e+06	22.8971	22.7585	22.0114	21.9752	22.0898	23.0327	24.7007	23.3148	23.2447	22.693	1	1	1	10.4	10.4	10.4	11.996	0.0054301	1.8345	44258000	1	E9PNH7;A0A024R3B9;E9PJL7;E9PRA8;E9PR44;P02511	E9PNH7;A0A024R3B9;E9PJL7;E9PRA8;E9PR44;P02511	Alpha-crystallin B chain	CRYAB	E9PNH7	1;1;1;1;1;1	1;1;1;1;1;1
Q9Y6A9;C9JBL1;X6R2S6	Q9Y6A9	Signal peptidase complex subunit 1	SPCS1	Q9Y6A9	3	2.85028e+07	5.81192e+07	0.49042	0.00480591	-1.0478	1.26716	4.2067e+07	3.1477e+07	2.1109e+07	1.8957e+07	2.8904e+07	6.7941e+07	5.9294e+07	7.607e+07	3.9458e+07	4.7833e+07	25.3262	24.9078	24.3314	24.1762	24.7848	26.0178	25.8214	26.1808	25.2338	25.5115	3	3	3	34.3	34.3	34.3	11.805	0	10.541	349640000	10	Q9Y6A9;C9JBL1;X6R2S6	Q9Y6A9	Signal peptidase complex subunit 1	SPCS1	Q9Y6A9	3;1;1	3;1;1
Q9BU23	Q9BU23	Lipase maturation factor 2	LMF2	Q9BU23	5	3.35108e+07	6.90966e+07	0.484985	0.000173788	-1.04769	1.26705	2.7818e+07	2.687e+07	3.5391e+07	4.1045e+07	3.643e+07	5.7435e+07	7.5068e+07	8.4597e+07	5.9041e+07	6.9342e+07	24.7295	24.6795	25.0769	25.2907	25.1186	25.7754	26.1617	26.3341	25.8152	26.0472	5	5	5	7.4	7.4	7.4	79.697	0	102.17	456860000	23	Q9BU23	Q9BU23	Lipase maturation factor 2	LMF2	Q9BU23	5	5
P30740	P30740	Leukocyte elastase inhibitor	SERPINB1	P30740	14	5.11126e+08	2.26886e+08	2.25279	0.00714096	1.27242	1.26633	5.0585e+08	5.3844e+08	5.0618e+08	5.223e+08	4.8286e+08	1.9661e+08	4.1727e+08	1.9063e+08	1.7853e+08	1.5139e+08	28.9141	29.0042	28.9151	28.9603	28.847	27.5508	28.6364	27.5062	27.4116	27.1737	15	15	14	43.3	43.3	40.6	42.741	0	98.025	2715900000	84	P30740	P30740	Leukocyte elastase inhibitor	SERPINB1	P30740	15	15
Q9NYP7;A0A0A0MTI6	Q9NYP7;A0A0A0MTI6	Elongation of very long chain fatty acids protein 5;Elongation of very long chain fatty acids protein	ELOVL5	Q9NYP7	4	1.74268e+07	3.62156e+07	0.481196	0.000189718	-1.04682	1.2661	1.7543e+07	1.9091e+07	2.0474e+07	1.6036e+07	1.399e+07	3.0749e+07	2.912e+07	4.704e+07	3.7891e+07	3.6278e+07	24.0644	24.1864	24.2873	23.9348	23.7379	24.874	24.7955	25.4874	25.1754	25.1126	4	4	4	15.1	15.1	15.1	35.293	0	8.0119	238580000	5	Q9NYP7;A0A0A0MTI6	Q9NYP7;A0A0A0MTI6	Elongation of very long chain fatty acids protein 5;Elongation of very long chain fatty acids protein	ELOVL5	Q9NYP7	4;2	4;2
Q92979;V9GYP5;A0A087WWQ2;A0A087WVM7	Q92979;V9GYP5;A0A087WWQ2;A0A087WVM7	Ribosomal RNA small subunit methyltransferase NEP1	EMG1	Q92979	14	3.9228e+08	1.63412e+08	2.40056	2.28838e-05	1.27091	1.26468	3.8372e+08	3.9023e+08	3.6911e+08	3.9978e+08	4.1856e+08	1.3258e+08	1.8511e+08	1.658e+08	1.7319e+08	1.6038e+08	28.5155	28.5397	28.4595	28.5746	28.6409	26.9823	27.4638	27.3049	27.3678	27.2569	14	14	14	60.2	60.2	60.2	26.72	0	36.14	2004100000	54	Q92979;V9GYP5;A0A087WWQ2;A0A087WVM7	Q92979;V9GYP5;A0A087WWQ2;A0A087WVM7	Ribosomal RNA small subunit methyltransferase NEP1	EMG1	Q92979	14;9;9;8	14;9;9;8
O43752	O43752	Syntaxin-6	STX6	O43752	2	1.99726e+07	9.19512e+06	2.17209	0.0176126	1.26759	1.26106	1.9388e+07	2.0728e+07	1.9396e+07	1.8992e+07	2.1359e+07	6.52302e+06	4.87078e+06	1.4126e+07	6.04227e+06	1.44135e+07	24.2087	24.3051	24.2093	24.1789	24.3483	22.6371	22.2157	23.7519	22.5267	23.7809	2	2	2	10.6	10.6	10.6	29.176	0.00026532	5.0716	82208000	2	O43752	O43752	Syntaxin-6	STX6	O43752	2	2
H7C2Z6;H7BXD5;P28676;C9JIZ3	H7C2Z6;H7BXD5;P28676	Grancalcin	GCA	H7C2Z6	3	9.03431e+06	1.80942e+07	0.499293	0.0376936	-1.04156	1.26035	6.8692e+06	5.6812e+06	1.4782e+07	1.2858e+07	4.98113e+06	2.2047e+07	2.9049e+07	1.6278e+07	1.0003e+07	1.3094e+07	22.7117	22.4378	23.8173	23.6162	22.248	24.3941	24.792	23.9564	23.2539	23.6424	3	3	3	19.2	19.2	19.2	16.712	0.00026144	4.7452	117140000	5	H7C2Z6;H7BXD5;P28676;C9JIZ3	H7C2Z6;H7BXD5;P28676	Grancalcin	GCA	H7C2Z6	3;3;3;1	3;3;3;1
P04080;A0A1W2PS52;A0A1W2PQG6	P04080;A0A1W2PS52	Cystatin-B	CSTB	P04080	7	3.23124e+08	6.76652e+08	0.477534	0.00114154	-1.04122	1.25999	3.0852e+08	2.8523e+08	3.684e+08	2.8506e+08	3.6841e+08	4.8399e+08	8.9426e+08	7.7171e+08	5.5357e+08	6.7973e+08	28.2008	28.0876	28.4567	28.0867	28.4567	28.8504	29.7361	29.5235	29.0442	29.3404	7	7	7	86.7	86.7	86.7	11.139	0	83.948	4322700000	85	P04080;A0A1W2PS52;A0A1W2PQG6	P04080;A0A1W2PS52	Cystatin-B	CSTB	P04080	7;4;2	7;4;2
E7EVL6;C9JZE3;C9JYJ8;Q9BWE0	E7EVL6;C9JZE3;C9JYJ8;Q9BWE0	Replication initiator 1	REPIN1	E7EVL6	1	1.12302e+07	4.77758e+06	2.35061	0.000998771	1.26632	1.25967	9.5662e+06	1.3116e+07	1.34597e+07	9.0068e+06	1.10024e+07	4.19978e+06	6.31948e+06	3.68028e+06	6.32495e+06	3.36345e+06	23.1895	23.6448	23.6821	23.1026	23.3913	22.0019	22.5914	21.8114	22.5926	21.6815	1	1	1	10.3	10.3	10.3	16.14	0.00070175	2.8351	23127000	2	E7EVL6;C9JZE3;C9JYJ8;Q9BWE0	E7EVL6;C9JZE3;C9JYJ8;Q9BWE0	Replication initiator 1	REPIN1	E7EVL6	1;1;1;1	1;1;1;1
Q9Y673	Q9Y673	Dolichyl-phosphate beta-glucosyltransferase	ALG5	Q9Y673	5	1.21848e+08	5.1528e+07	2.36469	0.00036683	1.2649	1.25812	1.2989e+08	1.1345e+08	1.1934e+08	1.1128e+08	1.3528e+08	6.1001e+07	4.0244e+07	3.9188e+07	5.778e+07	5.9427e+07	26.9527	26.7575	26.8305	26.7296	27.0114	25.8623	25.2623	25.2239	25.7841	25.8246	5	5	5	23.5	23.5	23.5	36.946	0	47.446	650200000	32	Q9Y673	Q9Y673	Dolichyl-phosphate beta-glucosyltransferase	ALG5	Q9Y673	5	5
Q5TEC6	Q5TEC6	Histone H3	HIST2H3PS2	Q5TEC6	1	3.29426e+08	7.08018e+08	0.465279	0.00767706	-1.03857	1.25709	3.6562e+08	3.0746e+08	3.4125e+08	3.4258e+08	2.9022e+08	5.4917e+08	8.659e+08	1.0782e+09	4.8021e+08	5.6661e+08	28.4458	28.1958	28.3463	28.3519	28.1126	29.0327	29.6896	30.006	28.8391	29.0778	8	1	1	33.8	8.1	8.1	15.43	0	8.1102	4622900000	31	Q5TEC6	Q5TEC6	Histone H3	HIST2H3PS2	Q5TEC6	8	1
P49006	P49006	MARCKS-related protein	MARCKSL1	P49006	5	7.78728e+07	1.63888e+08	0.475159	0.00209841	-1.03684	1.2552	8.3182e+07	8.5171e+07	8.20731e+07	6.5421e+07	7.3517e+07	1.3123e+08	1.459e+08	2.4241e+08	1.2592e+08	1.7398e+08	26.3098	26.3439	26.2904	25.9633	26.1316	26.9675	27.1204	27.8529	26.9079	27.3743	5	5	5	50.8	50.8	50.8	19.529	0	56.281	1019400000	25	P49006	P49006	MARCKS-related protein	MARCKSL1	P49006	5	5
Q8N999	Q8N999	Uncharacterized protein C12orf29	C12orf29	Q8N999	4	3.5142e+07	1.44862e+07	2.4259	0.000120354	1.2621	1.25506	3.374e+07	3.7584e+07	4.5602e+07	2.6284e+07	3.25e+07	1.228e+07	1.4051e+07	1.4465e+07	1.6727e+07	1.4908e+07	25.008	25.1636	25.4426	24.6477	24.9539	23.5498	23.7442	23.7861	23.9957	23.8296	4	4	4	18.8	18.8	18.8	37.49	0	6.1154	175070000	10	Q8N999	Q8N999	Uncharacterized protein C12orf29	C12orf29	Q8N999	4	4
Q96CB8;A0A087WXN4	Q96CB8;A0A087WXN4	Integrator complex subunit 12	INTS12	Q96CB8	3	2.56052e+07	1.13288e+07	2.26018	0.0059771	1.25953	1.25226	2.2143e+07	2.8899e+07	2.2999e+07	2.6178e+07	2.7807e+07	6.35486e+06	9.5278e+06	1.2122e+07	1.8736e+07	9.90344e+06	24.4003	24.7845	24.4551	24.6419	24.7289	22.5994	23.1837	23.5311	24.1593	23.2395	3	3	3	17.7	17.7	17.7	48.807	0	10.338	103330000	10	Q96CB8;A0A087WXN4	Q96CB8;A0A087WXN4	Integrator complex subunit 12	INTS12	Q96CB8	3;2	3;2
Q13813;A0A0D9SGF6;A0A0D9SF54;A0A0D9SFF6;A0A0D9SFH4;A0A1B0GTB7;A0A1B0GV13;A0A1B0GUH3	Q13813;A0A0D9SGF6;A0A0D9SF54	Spectrin alpha chain, non-erythrocytic 1	SPTAN1	Q13813	152	1.6576e+09	3.40392e+09	0.486968	1.23233e-05	-1.034	1.2521	1.7366e+09	1.4614e+09	1.6944e+09	1.5504e+09	1.8452e+09	2.8683e+09	3.1729e+09	3.9977e+09	3.3938e+09	3.5869e+09	30.6936	30.4447	30.6581	30.53	30.7811	31.4175	31.5632	31.8965	31.6603	31.7401	152	152	152	59.3	59.3	59.3	284.54	0	323.31	22745000000	625	Q13813;A0A0D9SGF6;A0A0D9SF54;A0A0D9SFF6;A0A0D9SFH4;A0A1B0GTB7;A0A1B0GV13;A0A1B0GUH3	Q13813;A0A0D9SGF6;A0A0D9SF54	Spectrin alpha chain, non-erythrocytic 1	SPTAN1	Q13813	152;151;148;4;3;2;2;1	152;151;148;4;3;2;2;1
Q96RE7;K7ELC5;Q96BF6	Q96RE7	Nucleus accumbens-associated protein 1	NACC1	Q96RE7	3	1.68082e+07	7.77019e+06	2.16316	0.0242204	1.25764	1.25019	1.931e+07	1.0494e+07	1.5337e+07	1.9809e+07	1.9091e+07	6.51122e+06	3.1501e+06	5.06864e+06	1.2954e+07	1.1167e+07	24.2028	23.3231	23.8705	24.2397	24.1864	22.6345	21.587	22.2732	23.6269	23.4127	3	3	3	8.2	8.2	8.2	57.258	0	8.6806	79620000	7	Q96RE7;K7ELC5;Q96BF6	Q96RE7	Nucleus accumbens-associated protein 1	NACC1	Q96RE7	3;1;1	3;1;1
P14174	P14174	Macrophage migration inhibitory factor	MIF	P14174	5	7.39778e+08	1.53364e+09	0.482367	0.000809538	-1.03159	1.24947	6.8589e+08	7.2563e+08	7.158e+08	9.1639e+08	6.5518e+08	1.2689e+09	1.1078e+09	1.569e+09	1.8198e+09	1.9027e+09	29.3534	29.4347	29.415	29.7714	29.2873	30.2409	30.045	30.5472	30.7611	30.8254	5	5	5	51.3	51.3	51.3	12.476	0	31.959	10447000000	126	P14174	P14174	Macrophage migration inhibitory factor	MIF	P14174	5	5
Q9NR12;D6RH06;D6RF83;H7BYK4;D6RAN1;H0Y8W6;O75112	Q9NR12	PDZ and LIM domain protein 7	PDLIM7	Q9NR12	32	1.33716e+09	2.71922e+09	0.491744	7.68533e-05	-1.03025	1.248	1.235e+09	1.3826e+09	1.1678e+09	1.5319e+09	1.3685e+09	2.7494e+09	2.6542e+09	2.6874e+09	2.7914e+09	2.7137e+09	30.2019	30.3647	30.1211	30.5127	30.3499	31.3565	31.3056	31.3236	31.3783	31.3376	32	32	32	80.5	80.5	80.5	49.844	0	301.53	17725000000	360	Q9NR12;D6RH06;D6RF83;H7BYK4;D6RAN1;H0Y8W6;O75112	Q9NR12	PDZ and LIM domain protein 7	PDLIM7	Q9NR12	32;13;11;9;6;2;1	32;13;11;9;6;2;1
O00399;E5RK00	O00399	Dynactin subunit 6	DCTN6	O00399	3	1.89803e+07	3.64704e+07	0.520431	0.044943	-1.02982	1.24753	7.13364e+06	2.5474e+07	1.5653e+07	2.929e+07	1.7351e+07	2.7279e+07	5.4574e+07	3.2827e+07	2.4077e+07	4.3595e+07	22.7662	24.6025	23.8999	24.8039	24.0485	24.7013	25.7017	24.9684	24.5212	25.3777	3	3	3	19.5	19.5	19.5	20.747	0	6.3065	250640000	7	O00399;E5RK00	O00399	Dynactin subunit 6	DCTN6	O00399	3;1	3;1
Q15125;C9J719;C9JJ78	Q15125	3-beta-hydroxysteroid-Delta(8),Delta(7)-isomerase	EBP	Q15125	3	3.19224e+08	6.45312e+08	0.494682	0.00216987	-1.02901	1.24665	3.2199e+08	2.0042e+08	2.9179e+08	3.8052e+08	4.014e+08	5.6223e+08	8.491e+08	4.7947e+08	7.0579e+08	6.2997e+08	28.2624	27.5785	28.1204	28.5034	28.5805	29.0666	29.6614	28.8369	29.3947	29.2307	3	3	3	14.3	14.3	14.3	26.352	0	95.637	4291600000	63	Q15125;C9J719;C9JJ78	Q15125	3-beta-hydroxysteroid-Delta(8),Delta(7)-isomerase	EBP	Q15125	3;1;1	3;1;1
C9J6H0;C9JYH7;E7EX82;Q8NDX5	C9J6H0;C9JYH7;E7EX82;Q8NDX5	Polyhomeotic-like protein 3	PHC3	C9J6H0	1	1.13542e+07	2.33552e+07	0.486153	0.000678157	-1.0267	1.24413	9.555e+06	1.2236e+07	1.4535e+07	1.0076e+07	1.0369e+07	3.2914e+07	1.7697e+07	2.1416e+07	2.3379e+07	2.137e+07	23.1878	23.5446	23.793	23.2644	23.3058	24.9722	24.077	24.3522	24.4787	24.3491	1	1	1	7.1	7.1	7.1	19.337	0.0056301	1.8146	148700000	6	C9J6H0;C9JYH7;E7EX82;Q8NDX5	C9J6H0;C9JYH7;E7EX82;Q8NDX5	Polyhomeotic-like protein 3	PHC3	C9J6H0	1;1;1;1	1;1;1;1
A6NNI4;G8JLH6;P21926;A0A087WU13;F5GXT1	A6NNI4;G8JLH6;P21926;A0A087WU13	Tetraspanin;CD9 antigen	CD9	A6NNI4	9	1.56202e+09	3.18698e+09	0.490125	7.291e-06	-1.02489	1.24215	1.5216e+09	1.5683e+09	1.5384e+09	1.681e+09	1.5008e+09	3.1782e+09	2.9097e+09	2.8742e+09	3.4834e+09	3.4894e+09	30.5029	30.5466	30.5188	30.6467	30.4831	31.5656	31.4382	31.4205	31.6978	31.7003	9	9	9	46.5	46.5	46.5	17.764	0	159	20700000000	154	A6NNI4;G8JLH6;P21926;A0A087WU13;F5GXT1	A6NNI4;G8JLH6;P21926;A0A087WU13	Tetraspanin;CD9 antigen	CD9	A6NNI4	9;9;9;5;4	9;9;9;5;4
Q5QJE6;J3KP30;E9PRB3	Q5QJE6;J3KP30	Deoxynucleotidyltransferase terminal-interacting protein 2	DNTTIP2	Q5QJE6	15	2.16814e+08	9.07846e+07	2.38822	9.5472e-06	1.24955	1.24136	2.5122e+08	2.3826e+08	1.9788e+08	2.0068e+08	1.9603e+08	8.5902e+07	9.4083e+07	8.5111e+07	9.4479e+07	9.43481e+07	27.9044	27.828	27.5601	27.5803	27.5465	26.3562	26.4874	26.3428	26.4935	26.4915	15	15	15	30.7	30.7	30.7	84.468	0	98.698	1129700000	52	Q5QJE6;J3KP30;E9PRB3	Q5QJE6;J3KP30	Deoxynucleotidyltransferase terminal-interacting protein 2	DNTTIP2	Q5QJE6	15;12;2	15;12;2
P35221;G3XAM7;E5RIB1;E5RJ41;E5RGY7;E5RG03;A0A0A0MRI5;E5RGD2;E5RGY6;E5RJP7;E5RHV7;H0YBB8;A0A0A0MTJ6;E5RJL0;E5RFM5;E5RIE0;E5RFG3;E5RFM3;E5RFK9;E5RJZ2;E5RIT8;A0A087WZL6;E5RGU3;E5RHJ5;B9A010;Q9UI47	P35221;G3XAM7	Catenin alpha-1	CTNNA1	P35221	41	6.51398e+08	1.32088e+09	0.493155	3.16116e-06	-1.02318	1.24028	6.7023e+08	5.8121e+08	6.147e+08	6.432e+08	7.4765e+08	1.253e+09	1.3904e+09	1.4042e+09	1.2329e+09	1.3239e+09	29.3201	29.1145	29.1953	29.2607	29.4778	30.2227	30.3729	30.3871	30.1994	30.3021	51	51	41	66.2	66.2	53.1	100.07	0	323.31	8675400000	214	P35221;G3XAM7;E5RIB1;E5RJ41;E5RGY7;E5RG03;A0A0A0MRI5;E5RGD2;E5RGY6;E5RJP7;E5RHV7;H0YBB8;A0A0A0MTJ6;E5RJL0;E5RFM5;E5RIE0;E5RFG3;E5RFM3;E5RFK9;E5RJZ2;E5RIT8;A0A087WZL6;E5RGU3;E5RHJ5;B9A010;Q9UI47	P35221;G3XAM7	Catenin alpha-1	CTNNA1	P35221	51;45;13;11;7;6;6;5;5;4;4;4;4;3;3;3;2;2;2;1;1;1;1;1;1;1	51;45;13;11;7;6;6;5;5;4;4;4;4;3;3;3;2;2;2;1;1;1;1;1;1;1
H3BRL3;O14562;H3BUM8	H3BRL3;O14562	Ubiquitin domain-containing protein UBFD1	UBFD1	H3BRL3	7	3.22852e+07	6.80038e+07	0.474756	0.00711733	-1.02213	1.23914	3.3705e+07	3.4114e+07	2.2958e+07	3.2082e+07	3.8567e+07	5.2455e+07	4.6221e+07	9.35689e+07	9.5908e+07	5.1866e+07	25.0065	25.0239	24.4525	24.9353	25.2009	25.6446	25.462	26.4795	26.5151	25.6283	7	7	7	26	26	26	32.64	0	20.402	451540000	24	H3BRL3;O14562;H3BUM8	H3BRL3;O14562	Ubiquitin domain-containing protein UBFD1	UBFD1	H3BRL3	7;7;3	7;7;3
Q99471;H3BPF6;H3BMQ1	Q99471;H3BPF6	Prefoldin subunit 5	PFDN5	Q99471	3	1.52403e+07	2.87896e+07	0.529368	0.0351209	-1.02212	1.23912	1.2203e+07	1.8654e+07	2.041e+07	1.90466e+07	5.8878e+06	2.0815e+07	2.7867e+07	3.537e+07	2.5532e+07	3.4364e+07	23.5407	24.153	24.2828	24.183	22.4893	24.3111	24.7321	25.076	24.6058	25.0344	3	3	3	26.6	26.6	26.6	17.328	0	29.074	181030000	9	Q99471;H3BPF6;H3BMQ1	Q99471;H3BPF6	Prefoldin subunit 5	PFDN5	Q99471	3;2;1	3;2;1
C9JIF9;P13798;H7C393;H7C1U0;C9JLK2;F8WEH5;H0YFE5	C9JIF9;P13798;H7C393	Acylamino-acid-releasing enzyme	APEH	C9JIF9	22	4.82652e+08	9.88034e+08	0.488497	0.00016253	-1.02198	1.23898	5.2615e+08	4.4595e+08	5.0359e+08	4.9909e+08	4.3848e+08	1.0998e+09	1.1282e+09	1.0659e+09	7.7448e+08	8.7179e+08	28.9709	28.7323	28.9077	28.8947	28.7079	30.0346	30.0714	29.9894	29.5287	29.6994	22	22	22	39.5	39.5	39.5	81.673	0	114.7	6303500000	132	C9JIF9;P13798;H7C393;H7C1U0;C9JLK2;F8WEH5;H0YFE5	C9JIF9;P13798;H7C393	Acylamino-acid-releasing enzyme	APEH	C9JIF9	22;22;13;10;8;3;1	22;22;13;10;8;3;1
Q13043;F5H5B4;A0A087WVN8;E5RIM6;Q8NBU1	Q13043;F5H5B4	Serine/threonine-protein kinase 4;Serine/threonine-protein kinase 4 37kDa subunit;Serine/threonine-protein kinase 4 18kDa subunit	STK4	Q13043	6	1.34567e+08	5.51352e+07	2.44067	0.00142734	1.24578	1.23724	1.4918e+08	1.2961e+08	1.9214e+08	9.0075e+07	1.1183e+08	5.0328e+07	5.7045e+07	4.8194e+07	6.0811e+07	5.9298e+07	27.1525	26.9496	27.5176	26.4246	26.7367	25.5849	25.7656	25.5224	25.8578	25.8215	9	9	6	24.4	24.4	15.8	55.63	0	27.218	694500000	27	Q13043;F5H5B4;A0A087WVN8;E5RIM6;Q8NBU1	Q13043;F5H5B4	Serine/threonine-protein kinase 4;Serine/threonine-protein kinase 4 37kDa subunit;Serine/threonine-protein kinase 4 18kDa subunit	STK4	Q13043	9;6;3;1;1	9;6;3;1;1
Q16666;A0A0A0MRB1;X6RHM1;H3BM18;H3BR88;H3BVE6;H3BR65;X6RHR0;Q6K0P9	Q16666	Gamma-interferon-inducible protein 16	IFI16	Q16666	44	2.88366e+09	1.21904e+09	2.36552	4.0285e-06	1.24542	1.23685	2.9216e+09	2.8936e+09	2.8826e+09	2.9547e+09	2.7658e+09	1.2856e+09	1.3515e+09	1.1592e+09	1.1855e+09	1.1134e+09	31.4441	31.4302	31.4247	31.4604	31.365	30.2598	30.3319	30.1105	30.1428	30.0523	44	44	44	55.9	55.9	55.9	88.255	0	323.31	15270000000	355	Q16666;A0A0A0MRB1;X6RHM1;H3BM18;H3BR88;H3BVE6;H3BR65;X6RHR0;Q6K0P9	Q16666	Gamma-interferon-inducible protein 16	IFI16	Q16666	44;16;11;10;10;5;3;3;3	44;16;11;10;10;5;3;3;3
P00387;B1AHF3	P00387;B1AHF3	NADH-cytochrome b5 reductase 3;NADH-cytochrome b5 reductase 3 membrane-bound form;NADH-cytochrome b5 reductase 3 soluble form	CYB5R3	P00387	20	1.38012e+09	2.7932e+09	0.4941	1.10656e-06	-1.01933	1.23608	1.4171e+09	1.3993e+09	1.2612e+09	1.5513e+09	1.2717e+09	3.0434e+09	2.663e+09	2.7067e+09	2.8907e+09	2.6622e+09	30.4003	30.3821	30.2321	30.5308	30.2441	31.503	31.3104	31.3339	31.4288	31.31	20	20	20	78.7	78.7	78.7	34.234	0	323.31	18387000000	255	P00387;B1AHF3	P00387;B1AHF3	NADH-cytochrome b5 reductase 3;NADH-cytochrome b5 reductase 3 membrane-bound form;NADH-cytochrome b5 reductase 3 soluble form	CYB5R3	P00387	20;12	20;12
O95881	O95881	Thioredoxin domain-containing protein 12	TXNDC12	O95881	7	3.31132e+07	6.77188e+07	0.488981	0.00141421	-1.01823	1.23488	2.9105e+07	3.6583e+07	2.6443e+07	3.0315e+07	4.312e+07	7.227e+07	4.6535e+07	9.0257e+07	5.6912e+07	7.262e+07	24.7948	25.1247	24.6564	24.8535	25.3619	26.1069	25.4718	26.4275	25.7622	26.1139	7	7	7	50	50	50	19.206	0	9.3078	443950000	20	O95881	O95881	Thioredoxin domain-containing protein 12	TXNDC12	O95881	7	7
P50443	P50443	Sulfate transporter	SLC26A2	P50443	7	4.46688e+07	8.78266e+07	0.508602	0.00361016	-1.01597	1.23241	4.4668e+07	3.8324e+07	4.8116e+07	6.2554e+07	2.9682e+07	8.9785e+07	8.4105e+07	9.6002e+07	7.9546e+07	8.9695e+07	25.4127	25.1917	25.52	25.8986	24.8231	26.42	26.3257	26.5166	26.2453	26.4185	7	7	7	10	10	10	81.661	0	10.438	563790000	20	P50443	P50443	Sulfate transporter	SLC26A2	P50443	7	7
P60903	P60903	Protein S100-A10	S100A10	P60903	6	6.88092e+08	1.40712e+09	0.489007	0.000848888	-1.0149	1.23124	6.2896e+08	7.4978e+08	5.3511e+08	7.798e+08	7.4681e+08	1.0874e+09	1.0636e+09	1.7375e+09	1.4647e+09	1.6824e+09	29.2284	29.4819	28.9953	29.5385	29.4762	30.0182	29.9863	30.6944	30.448	30.6479	6	6	6	53.6	53.6	53.6	11.203	0	44.727	9069100000	183	P60903	P60903	Protein S100-A10	S100A10	P60903	6	6
E9PEE8;P18564;A0A087WXP3	E9PEE8;P18564;A0A087WXP3	Integrin beta;Integrin beta-6	ITGB6	E9PEE8	2	1.83552e+08	3.7692e+08	0.486979	0.00234888	-1.0131	1.22927	2.3822e+08	1.694e+08	1.9505e+08	1.53e+08	1.6209e+08	4.1903e+08	4.4389e+08	4.8042e+08	2.6102e+08	2.8024e+08	27.8277	27.3359	27.5393	27.189	27.2722	28.6425	28.7256	28.8397	27.9596	28.0621	2	2	2	3.6	3.6	3.6	81.543	0.0088608	1.5454	2409300000	19	E9PEE8;P18564;A0A087WXP3	E9PEE8;P18564;A0A087WXP3	Integrin beta;Integrin beta-6	ITGB6	E9PEE8	2;2;1	2;2;1
Q96BR5	Q96BR5	Cytochrome c oxidase assembly factor 7	COA7	Q96BR5	7	1.69294e+08	7.2086e+07	2.3485	7.41868e-06	1.23809	1.22884	1.5039e+08	1.7674e+08	1.8295e+08	1.7227e+08	1.6412e+08	7.0912e+07	6.045e+07	7.2702e+07	6.9702e+07	8.6664e+07	27.1641	27.3971	27.4469	27.3601	27.2902	26.0795	25.8492	26.1155	26.0547	26.3689	7	7	7	39.4	39.4	39.4	25.709	0	54.481	879110000	43	Q96BR5	Q96BR5	Cytochrome c oxidase assembly factor 7	COA7	Q96BR5	7	7
Q9BVP2;C9JZT7;B4DMU5;C9JYH9;Q5T376;Q9P2Q2	Q9BVP2	Guanine nucleotide-binding protein-like 3	GNL3	Q9BVP2	25	1.09343e+09	4.65e+08	2.35146	1.19685e-07	1.23242	1.22265	1.0406e+09	1.1612e+09	1.1201e+09	1.1743e+09	9.7095e+08	4.9326e+08	4.7197e+08	4.8025e+08	4.651e+08	4.1442e+08	29.9548	30.113	30.061	30.1292	29.8548	28.8778	28.8141	28.8392	28.793	28.6265	25	25	25	46.8	46.8	46.8	61.992	0	116.21	5828600000	135	Q9BVP2;C9JZT7;B4DMU5;C9JYH9;Q5T376;Q9P2Q2	Q9BVP2	Guanine nucleotide-binding protein-like 3	GNL3	Q9BVP2	25;6;6;4;1;1	25;6;6;4;1;1
Q96J02;A0A1W2PR79;Q9H0M0;H0YBA4	Q96J02	E3 ubiquitin-protein ligase Itchy homolog	ITCH	Q96J02	14	1.718e+08	7.40212e+07	2.32096	0.000204389	1.22829	1.21814	1.7305e+08	1.695e+08	1.7781e+08	1.7196e+08	1.6668e+08	8.8424e+07	6.6662e+07	7.2858e+07	8.2112e+07	6.005e+07	27.3666	27.3367	27.4058	27.3575	27.3125	26.3979	25.9904	26.1186	26.2911	25.8397	14	14	14	19	19	19	102.8	0	34.112	905510000	42	Q96J02;A0A1W2PR79;Q9H0M0;H0YBA4	Q96J02	E3 ubiquitin-protein ligase Itchy homolog	ITCH	Q96J02	14;3;2;1	14;3;2;1
Q9UBI1;R4GMW6;H0Y4W0;H0Y6Z9;R4GN54;R4GNF2;H0Y4E5;R4GN06;Q5T8Z1	Q9UBI1;R4GMW6;H0Y4W0;H0Y6Z9;R4GN54	COMM domain-containing protein 3	COMMD3;COMMD3-BMI1	Q9UBI1	2	1.5017e+07	2.86982e+07	0.523274	0.0163139	-1.00288	1.21812	7.89299e+06	1.03432e+07	1.9912e+07	1.8259e+07	1.8678e+07	2.9901e+07	2.1419e+07	2.9609e+07	2.5487e+07	3.7075e+07	22.9121	23.3022	24.2471	24.1221	24.1548	24.8337	24.3524	24.8195	24.6033	25.1439	7	7	2	46.7	46.7	11.8	22.151	0	11.221	176640000	6	Q9UBI1;R4GMW6;H0Y4W0;H0Y6Z9;R4GN54;R4GNF2;H0Y4E5;R4GN06;Q5T8Z1	Q9UBI1;R4GMW6;H0Y4W0;H0Y6Z9;R4GN54	COMM domain-containing protein 3	COMMD3;COMMD3-BMI1	Q9UBI1	7;5;5;5;4;2;2;1;1	7;5;5;5;4;2;2;1;1
P63092;Q5JWF2;A0A0A0MR13;S4R3E3;Q5JWE9;H0Y7F4;P38405;S4R3V9;K7EQ80;K7EPE2	P63092;Q5JWF2;A0A0A0MR13	Guanine nucleotide-binding protein G(s) subunit alpha isoforms short;Guanine nucleotide-binding protein G(s) subunit alpha isoforms XLas	GNAS	P63092	9	1.23211e+08	2.3224e+08	0.530533	0.0221573	-1.0014	1.2165	1.4171e+08	1.3161e+08	5.3925e+07	1.5862e+08	1.3019e+08	2.6046e+08	2.1201e+08	2.237e+08	2.3275e+08	2.3228e+08	27.0784	26.9717	25.6845	27.241	26.956	27.9565	27.6596	27.737	27.7942	27.7913	10	9	9	26.1	23.4	23.4	45.664	0	38.881	1569200000	46	P63092;Q5JWF2;A0A0A0MR13;S4R3E3;Q5JWE9;H0Y7F4;P38405;S4R3V9;K7EQ80;K7EPE2	P63092;Q5JWF2;A0A0A0MR13	Guanine nucleotide-binding protein G(s) subunit alpha isoforms short;Guanine nucleotide-binding protein G(s) subunit alpha isoforms XLas	GNAS	P63092	10;10;5;3;2;2;2;1;1;1	9;9;5;3;1;1;1;1;1;1
Q07352;G3V2D5;G3V2P5;G3V515	Q07352;G3V2D5;G3V2P5	Zinc finger protein 36, C3H1 type-like 1	ZFP36L1	Q07352	5	2.59892e+07	1.23885e+07	2.09784	0.0307636	1.22272	1.21206	2.6398e+07	2.55e+07	3.3468e+07	2.6715e+07	1.7865e+07	2.1012e+07	1.3292e+07	8.9186e+06	4.33307e+06	1.4387e+07	24.6539	24.604	24.9963	24.6711	24.0906	24.3247	23.6641	23.0884	22.047	23.7783	6	6	5	21.3	21.3	19.2	36.313	0	23.34	139010000	15	Q07352;G3V2D5;G3V2P5;G3V515	Q07352;G3V2D5;G3V2P5	Zinc finger protein 36, C3H1 type-like 1	ZFP36L1	Q07352	6;5;5;2	6;5;5;2
Q01082;A0A087WUZ3;F8W6C1;P11277;E9PJZ2;H0YJE6	Q01082;A0A087WUZ3	Spectrin beta chain, non-erythrocytic 1	SPTBN1	Q01082	130	2.13278e+09	4.26616e+09	0.49993	1.76674e-05	-0.996032	1.21064	2.0798e+09	2.1259e+09	2.1611e+09	2.069e+09	2.2281e+09	4.0496e+09	3.9645e+09	4.9293e+09	4.0561e+09	4.3313e+09	30.9538	30.9854	31.0091	30.9463	31.0532	31.9151	31.8845	32.1987	31.9174	32.0122	139	139	130	61.4	61.4	57.8	274.61	0	323.31	28429000000	708	Q01082;A0A087WUZ3;F8W6C1;P11277;E9PJZ2;H0YJE6	Q01082;A0A087WUZ3	Spectrin beta chain, non-erythrocytic 1	SPTBN1	Q01082	139;136;30;5;1;1	139;136;30;5;1;1
Q05048;A0A0A0MSZ9;A3KFI9;A0A087WV92	Q05048;A0A0A0MSZ9	Cleavage stimulation factor subunit 1	CSTF1	Q05048	16	2.22288e+08	1.08167e+08	2.05504	0.0347374	1.21737	1.20622	3.0405e+08	2.554e+08	2.123e+08	1.7746e+08	1.6223e+08	1.9683e+08	1.556e+08	7.3048e+07	4.3337e+07	7.202e+07	28.1797	27.9282	27.6615	27.4029	27.2735	27.5524	27.2133	26.1223	25.3691	26.1019	16	16	16	45	45	45	48.357	0	49.63	1306600000	40	Q05048;A0A0A0MSZ9;A3KFI9;A0A087WV92	Q05048;A0A0A0MSZ9	Cleavage stimulation factor subunit 1	CSTF1	Q05048	16;12;2;1	16;12;2;1
Q9P0J0;U3KQP3;B4DEZ3;K7EJE1;E7ENQ6	Q9P0J0	NADH dehydrogenase [ubiquinone] 1 alpha subcomplex subunit 13	NDUFA13	Q9P0J0	3	2.15732e+07	4.20544e+07	0.512983	0.00376398	-0.99179	1.20601	3.0815e+07	2.0205e+07	1.502e+07	2.5448e+07	1.6378e+07	3.3745e+07	4.239e+07	5.2193e+07	3.3557e+07	4.8387e+07	24.8771	24.2682	23.8404	24.601	23.9653	25.0082	25.3372	25.6374	25.0001	25.5281	3	3	3	25.7	25.7	25.7	16.698	0	6.1836	279390000	13	Q9P0J0;U3KQP3;B4DEZ3;K7EJE1;E7ENQ6	Q9P0J0	NADH dehydrogenase [ubiquinone] 1 alpha subcomplex subunit 13	NDUFA13	Q9P0J0	3;1;1;1;1	3;1;1;1;1
E9PM62;Q5T9L3;E9PKJ0;Q7Z430;E9PJW4;H0YDL2;E9PQK1;H0YCG9	E9PM62;Q5T9L3;E9PKJ0;Q7Z430;E9PJW4;H0YDL2;E9PQK1;H0YCG9	Protein wntless homolog	WLS	E9PM62	2	1.28418e+07	5.71163e+06	2.24836	0.00301497	1.21658	1.20536	1.6739e+07	1.3094e+07	1.1981e+07	1.0197e+07	1.2198e+07	6.5704e+06	3.7835e+06	7.6535e+06	3.69315e+06	6.85759e+06	23.9967	23.6424	23.5142	23.2816	23.5401	22.6475	21.8513	22.8677	21.8164	22.7093	2	2	2	8.6	8.6	8.6	26.206	0.002439	2.1072	52466000	6	E9PM62;Q5T9L3;E9PKJ0;Q7Z430;E9PJW4;H0YDL2;E9PQK1;H0YCG9	E9PM62;Q5T9L3;E9PKJ0;Q7Z430;E9PJW4;H0YDL2;E9PQK1;H0YCG9	Protein wntless homolog	WLS	E9PM62	2;2;1;1;1;1;1;1	2;2;1;1;1;1;1;1
M0QXB4;O14579;M0R061	M0QXB4;O14579;M0R061	Coatomer subunit epsilon	COPE	M0QXB4	6	5.34322e+07	1.06484e+08	0.501785	0.000507393	-0.988726	1.20266	5.5502e+07	5.1664e+07	4.482e+07	4.6252e+07	6.8923e+07	7.7938e+07	1.1207e+08	1.1947e+08	9.2933e+07	1.3001e+08	25.726	25.6227	25.4176	25.463	26.0385	26.2158	26.7398	26.8321	26.4697	26.954	6	6	6	29	29	29	36.923	0	61.151	697300000	30	M0QXB4;O14579;M0R061	M0QXB4;O14579;M0R061	Coatomer subunit epsilon	COPE	M0QXB4	6;6;3	6;6;3
Q8TEQ6	Q8TEQ6	Gem-associated protein 5	GEMIN5	Q8TEQ6	16	2.3985e+08	1.09129e+08	2.19787	0.00741965	1.21371	1.20222	2.481e+08	2.9479e+08	2.1103e+08	2.3536e+08	2.0997e+08	1.3881e+08	1.0201e+08	5.6044e+07	9.0449e+07	1.5833e+08	27.8863	28.1351	27.6529	27.8103	27.6456	27.0485	26.6041	25.7401	26.4306	27.2384	16	16	16	14.2	14.2	14.2	168.59	0	50.561	1298500000	55	Q8TEQ6	Q8TEQ6	Gem-associated protein 5	GEMIN5	Q8TEQ6	16	16
Q5T6V5;Q5T6V6;Q5T6V7	Q5T6V5	UPF0553 protein C9orf64	C9orf64	Q5T6V5	4	4.48032e+07	2.19637e+07	2.03988	0.0424352	1.21274	1.20116	3.9985e+07	5.3929e+07	3.5373e+07	5.2324e+07	4.2405e+07	6.8764e+06	1.44871e+07	3.2765e+07	2.824e+07	2.745e+07	25.253	25.6846	25.0761	25.641	25.3377	22.7132	23.7883	24.9657	24.7512	24.7103	4	4	4	13.5	13.5	13.5	39.028	0.00049702	3.7907	247510000	8	Q5T6V5;Q5T6V6;Q5T6V7	Q5T6V5	UPF0553 protein C9orf64	C9orf64	Q5T6V5	4;1;1	4;1;1
Q9NVM9;H0YH12;H0YIA9	Q9NVM9;H0YH12;H0YIA9	Protein asunder homolog	ASUN	Q9NVM9	4	3.15776e+07	1.59718e+07	1.97709	0.0427543	1.21247	1.20087	3.0768e+07	2.8423e+07	3.1478e+07	3.4588e+07	3.2631e+07	6.39417e+06	8.79482e+06	1.18959e+07	2.5252e+07	2.7522e+07	24.8749	24.7606	24.9078	25.0438	24.9597	22.6083	23.0682	23.504	24.5899	24.7141	4	4	4	5.5	5.5	5.5	80.224	0.00048792	3.4764	143350000	3	Q9NVM9;H0YH12;H0YIA9	Q9NVM9;H0YH12;H0YIA9	Protein asunder homolog	ASUN	Q9NVM9	4;3;2	4;3;2
A6NMQ3;Q5T5H1;O43768;A0A1W2PRU0;H3BQ52;H3BTD3;H3BMD8;P56211	A6NMQ3;Q5T5H1;O43768;A0A1W2PRU0	Alpha-endosulfine	ENSA	A6NMQ3	3	5.55662e+06	1.07394e+07	0.517406	0.00553358	-0.986023	1.19971	5.56835e+06	5.55228e+06	3.10703e+06	6.34744e+06	7.208e+06	1.12308e+07	1.0937e+07	1.0706e+07	7.8601e+06	1.2963e+07	22.4088	22.4046	21.5671	22.5977	22.7812	23.421	23.3827	23.3519	22.9061	23.6279	3	3	3	26.4	26.4	26.4	15.634	0	19.345	48284000	8	A6NMQ3;Q5T5H1;O43768;A0A1W2PRU0;H3BQ52;H3BTD3;H3BMD8;P56211	A6NMQ3;Q5T5H1;O43768;A0A1W2PRU0	Alpha-endosulfine	ENSA	A6NMQ3	3;3;3;2;1;1;1;1	3;3;3;2;1;1;1;1
Q13907;C9JKM8;C9JD53;Q9BXS1	Q13907	Isopentenyl-diphosphate Delta-isomerase 1	IDI1	Q13907	11	1.55152e+08	3.13146e+08	0.495462	0.00212632	-0.985877	1.19955	1.3976e+08	1.537e+08	1.6856e+08	1.2823e+08	1.8551e+08	2.4283e+08	2.1968e+08	3.8227e+08	3.2531e+08	3.9564e+08	27.0584	27.1955	27.3287	26.9342	27.4669	27.8554	27.7108	28.51	28.2772	28.5596	11	11	11	53.3	53.3	53.3	26.319	0	61.998	2085600000	54	Q13907;C9JKM8;C9JD53;Q9BXS1	Q13907	Isopentenyl-diphosphate Delta-isomerase 1	IDI1	Q13907	11;5;3;1	11;5;3;1
Q15785	Q15785	Mitochondrial import receptor subunit TOM34	TOMM34	Q15785	13	1.52538e+08	6.70784e+07	2.27402	0.000596868	1.21122	1.19951	1.6659e+08	1.299e+08	1.4067e+08	1.4001e+08	1.8552e+08	5.2838e+07	6.5e+07	4.8786e+07	7.9052e+07	8.9716e+07	27.3117	26.9528	27.0677	27.061	27.467	25.6551	25.9539	25.54	26.2363	26.4189	13	13	13	53.7	53.7	53.7	34.559	0	83.59	774430000	34	Q15785	Q15785	Mitochondrial import receptor subunit TOM34	TOMM34	Q15785	13	13
H7C5A7;E9PJN0;O14734;E9PRD4;H0Y698;Q9BR14;E9PMC4;E9PIS4	H7C5A7;E9PJN0;O14734	Acyl-coenzyme A thioesterase 8	ACOT8	H7C5A7	5	8.19584e+07	3.7369e+07	2.19322	0.00732223	1.21106	1.19932	9.0353e+07	7.9292e+07	9.3421e+07	6.3133e+07	8.3593e+07	5.8669e+07	3.5031e+07	4.0508e+07	3.3712e+07	1.8925e+07	26.4291	26.2407	26.4772	25.9119	26.3169	25.8061	25.0621	25.2717	25.0068	24.1738	5	5	5	31.1	31.1	31.1	23.333	0	6.2588	453100000	10	H7C5A7;E9PJN0;O14734;E9PRD4;H0Y698;Q9BR14;E9PMC4;E9PIS4	H7C5A7;E9PJN0;O14734	Acyl-coenzyme A thioesterase 8	ACOT8	H7C5A7	5;5;5;2;1;1;1;1	5;5;5;2;1;1;1;1
A0A0A0MRT2;Q9BTA9;C9JVK6;C9JD58;J3QTA0	A0A0A0MRT2;Q9BTA9	WW domain-containing adapter protein with coiled-coil	WAC	A0A0A0MRT2	3	2.26884e+07	1.10964e+07	2.04466	0.03205	1.20615	1.19397	2.3051e+07	2.3502e+07	2.301e+07	1.9141e+07	2.4738e+07	1.6852e+07	5.54414e+06	4.90404e+06	1.5321e+07	1.2861e+07	24.4583	24.4863	24.4558	24.1902	24.5602	24.0064	22.4025	22.2255	23.869	23.6165	3	3	3	12.7	12.7	12.7	53.878	0	14.647	93537000	8	A0A0A0MRT2;Q9BTA9;C9JVK6;C9JD58;J3QTA0	A0A0A0MRT2;Q9BTA9	WW domain-containing adapter protein with coiled-coil	WAC	A0A0A0MRT2	3;3;1;1;1	3;3;1;1;1
O60216;E5RI01;E5RFZ5;E5RFV8;E5RIN7;E5RG18;E5RJW1;E5RJK5;Q9H4I0;A0A140T8W2	O60216	Double-strand-break repair protein rad21 homolog	RAD21	O60216	16	1.8981e+08	8.53716e+07	2.22334	0.0101561	1.20502	1.19273	1.3512e+08	2.5595e+08	1.4527e+08	1.7428e+08	2.3843e+08	1.1709e+08	3.8142e+07	7.7344e+07	1.0962e+08	8.4662e+07	27.0097	27.9313	27.1142	27.3768	27.829	26.803	25.1849	26.2048	26.7079	26.3352	16	16	16	29	29	29	71.689	0	59.447	1048500000	51	O60216;E5RI01;E5RFZ5;E5RFV8;E5RIN7;E5RG18;E5RJW1;E5RJK5;Q9H4I0;A0A140T8W2	O60216	Double-strand-break repair protein rad21 homolog	RAD21	O60216	16;5;5;4;4;3;3;3;2;1	16;5;5;4;4;3;3;3;2;1
Q9BX68	Q9BX68	Histidine triad nucleotide-binding protein 2, mitochondrial	HINT2	Q9BX68	5	4.11922e+07	8.19478e+07	0.502664	0.000352558	-0.978523	1.19152	4.1787e+07	4.0807e+07	4.344e+07	4.5423e+07	3.4504e+07	8.3297e+07	6.0046e+07	1.0145e+08	8.0116e+07	8.483e+07	25.3166	25.2823	25.3725	25.4369	25.0403	26.3118	25.8396	26.5962	26.2556	26.3381	5	5	5	44.2	44.2	44.2	17.162	0	22.175	545840000	20	Q9BX68	Q9BX68	Histidine triad nucleotide-binding protein 2, mitochondrial	HINT2	Q9BX68	5	5
P40121;E7ENU9;B8ZZL6;H7C0X8	P40121;E7ENU9;B8ZZL6	Macrophage-capping protein	CAPG	P40121	25	3.52352e+09	6.93174e+09	0.508317	2.32426e-08	-0.975529	1.18825	3.5537e+09	3.6494e+09	3.4899e+09	3.5829e+09	3.3417e+09	7.2507e+09	6.65461e+09	6.857e+09	7.3048e+09	6.5916e+09	31.7267	31.765	31.7005	31.7385	31.6379	32.7555	32.6317	32.6749	32.7662	32.618	25	25	25	64.9	64.9	64.9	38.498	0	323.31	45207000000	401	P40121;E7ENU9;B8ZZL6;H7C0X8	P40121;E7ENU9;B8ZZL6	Macrophage-capping protein	CAPG	P40121	25;18;13;7	25;18;13;7
A0A0A0MRJ6;H7BY58;P22061;F6S8N6;F8WDT3;F8WAV5;F8WAX2;C9J0F2;H7C4X2	A0A0A0MRJ6;H7BY58;P22061;F6S8N6	Protein-L-isoaspartate O-methyltransferase;Protein-L-isoaspartate(D-aspartate) O-methyltransferase	PCMT1	A0A0A0MRJ6	11	2.0886e+08	4.11114e+08	0.508034	0.000625169	-0.974222	1.18683	1.8201e+08	2.8156e+08	2.1537e+08	1.7633e+08	1.8903e+08	3.9692e+08	3.5006e+08	5.7082e+08	3.506e+08	3.8717e+08	27.4394	28.0689	27.6822	27.3937	27.494	28.5643	28.383	29.0885	28.3853	28.5284	11	11	11	41.1	41.1	41.1	30.315	0	77.15	2781500000	61	A0A0A0MRJ6;H7BY58;P22061;F6S8N6;F8WDT3;F8WAV5;F8WAX2;C9J0F2;H7C4X2	A0A0A0MRJ6;H7BY58;P22061;F6S8N6	Protein-L-isoaspartate O-methyltransferase;Protein-L-isoaspartate(D-aspartate) O-methyltransferase	PCMT1	A0A0A0MRJ6	11;11;11;10;4;4;4;2;1	11;11;11;10;4;4;4;2;1
Q14181;E9PIQ6	Q14181	DNA polymerase alpha subunit B	POLA2	Q14181	5	3.78124e+07	1.8099e+07	2.0892	0.0309975	1.19876	1.1859	3.9294e+07	2.7692e+07	4.466e+07	4.4239e+07	3.3177e+07	2.6931e+07	1.7672e+07	1.9391e+07	2.0619e+07	5.88191e+06	25.2278	24.723	25.4125	25.3988	24.9837	24.6828	24.075	24.2089	24.2975	22.4879	5	5	5	12.2	12.2	12.2	65.947	0	12.46	199580000	13	Q14181;E9PIQ6	Q14181	DNA polymerase alpha subunit B	POLA2	Q14181	5;1	5;1
Q9UHR4	Q9UHR4	Brain-specific angiogenesis inhibitor 1-associated protein 2-like protein 1	BAIAP2L1	Q9UHR4	6	9.36259e+06	1.7616e+07	0.531482	0.031724	-0.97302	1.18551	4.2251e+06	7.75687e+06	1.4873e+07	8.95499e+06	1.1003e+07	2.3135e+07	2.3204e+07	1.6789e+07	1.1887e+07	1.3065e+07	22.0106	22.887	23.8262	23.0943	23.3914	24.4636	24.4679	24.001	23.5029	23.6392	6	6	6	11.7	11.7	11.7	56.882	0	15.152	108670000	11	Q9UHR4	Q9UHR4	Brain-specific angiogenesis inhibitor 1-associated protein 2-like protein 1	BAIAP2L1	Q9UHR4	6	6
F5GZI3;Q5VWU8;Q5VWV2;Q8TEW0;B1AP52	F5GZI3;Q5VWU8;Q5VWV2;Q8TEW0	Partitioning defective 3 homolog	PARD3	F5GZI3	4	1.6843e+07	7.68787e+06	2.19085	0.00688139	1.19345	1.1801	1.0904e+07	1.6857e+07	1.8513e+07	1.6919e+07	2.1022e+07	8.78299e+06	5.07944e+06	8.05371e+06	4.46523e+06	1.2058e+07	23.3784	24.0068	24.142	24.0121	24.3254	23.0663	22.2762	22.9412	22.0903	23.5235	4	4	4	7.9	7.9	7.9	82.063	0	7.2526	80380000	12	F5GZI3;Q5VWU8;Q5VWV2;Q8TEW0;B1AP52	F5GZI3;Q5VWU8;Q5VWV2;Q8TEW0	Partitioning defective 3 homolog	PARD3	F5GZI3	4;4;4;4;1	4;4;4;4;1
Q9UPN7;K7EM28	Q9UPN7	Serine/threonine-protein phosphatase 6 regulatory subunit 1	PPP6R1	Q9UPN7	12	4.62122e+07	9.09616e+07	0.508041	0.00726852	-0.968042	1.18008	4.9126e+07	4.8386e+07	2.7139e+07	4.6749e+07	5.9661e+07	1.4019e+08	9.5311e+07	8.2708e+07	6.723e+07	6.9369e+07	25.55	25.5281	24.6939	25.4784	25.8303	27.0628	26.5061	26.3015	26.0026	26.0478	12	12	12	22.8	22.8	22.8	96.723	0	64.439	614250000	29	Q9UPN7;K7EM28	Q9UPN7	Serine/threonine-protein phosphatase 6 regulatory subunit 1	PPP6R1	Q9UPN7	12;1	12;1
P32455;Q9H0R5;F6SPX6;F6X827	P32455	Interferon-induced guanylate-binding protein 1	GBP1	P32455	28	6.58864e+08	1.28768e+09	0.511667	1.19535e-05	-0.967178	1.17913	5.8746e+08	7.5049e+08	7.1539e+08	6.5472e+08	5.8626e+08	1.093e+09	1.2841e+09	1.3898e+09	1.444e+09	1.2275e+09	29.1299	29.4833	29.4142	29.2863	29.127	30.0256	30.2581	30.3722	30.4274	30.1931	34	34	28	45.9	45.9	34.3	67.93	0	248.85	8521000000	171	P32455;Q9H0R5;F6SPX6;F6X827	P32455	Interferon-induced guanylate-binding protein 1	GBP1	P32455	34;5;1;1	34;5;1;1
A0A087X1Z3;Q9UL46;H0YM70;H0YKU2	A0A087X1Z3;Q9UL46;H0YM70	Proteasome activator complex subunit 2	PSME2	A0A087X1Z3	11	2.1231e+08	4.30302e+08	0.493398	0.00864728	-0.966671	1.17858	2.4539e+08	1.7598e+08	1.9583e+08	2.0048e+08	2.4387e+08	2.5086e+08	4.0091e+08	5.52e+08	3.6328e+08	5.8446e+08	27.8705	27.3908	27.545	27.5789	27.8615	27.9023	28.5787	29.0401	28.4365	29.1225	11	11	11	48.8	48.8	48.8	29.126	0	89.152	2848400000	44	A0A087X1Z3;Q9UL46;H0YM70;H0YKU2	A0A087X1Z3;Q9UL46;H0YM70	Proteasome activator complex subunit 2	PSME2	A0A087X1Z3	11;11;10;2	11;11;10;2
Q5JRG1;H7BYF2;Q9BVL2	Q5JRG1;H7BYF2;Q9BVL2	Nucleoporin p58/p45	NUPL1	Q5JRG1	9	1.31932e+08	5.88902e+07	2.24031	0.000916054	1.19205	1.17857	1.1972e+08	1.2568e+08	1.3028e+08	1.3793e+08	1.4605e+08	6.3486e+07	5.4298e+07	3.8977e+07	6.4478e+07	7.3212e+07	26.8351	26.9052	26.957	27.0394	27.1219	25.9199	25.6944	25.2161	25.9423	26.1256	9	9	9	18.6	18.6	18.6	49.095	0	23.348	712370000	34	Q5JRG1;H7BYF2;Q9BVL2	Q5JRG1;H7BYF2;Q9BVL2	Nucleoporin p58/p45	NUPL1	Q5JRG1	9;9;9	9;9;9
Q9UNQ2;A0A0C4DGB1	Q9UNQ2;A0A0C4DGB1	Probable dimethyladenosine transferase	DIMT1	Q9UNQ2	2	2.20381e+07	9.76246e+06	2.25743	0.0126846	1.1912	1.17764	2.4196e+07	2.5425e+07	1.05393e+07	2.0513e+07	2.9517e+07	1.10235e+07	6.07597e+06	1.5444e+07	5.89098e+06	1.03778e+07	24.5283	24.5997	23.3293	24.29	24.815	23.3941	22.5347	23.8805	22.4901	23.307	2	2	2	7.3	7.3	7.3	35.236	0	7.5046	92332000	5	Q9UNQ2;A0A0C4DGB1	Q9UNQ2;A0A0C4DGB1	Probable dimethyladenosine transferase	DIMT1	Q9UNQ2	2;1	2;1
F8W7C6;A0A087WV22;H7C123;H7C2C5;H7C2U2	F8W7C6;A0A087WV22;H7C123;H7C2C5		RPL10	F8W7C6	2	5.19668e+08	2.32244e+08	2.2376	0.000994722	1.18999	1.17632	4.8127e+08	6.2954e+08	5.6726e+08	5.1817e+08	4.021e+08	2.2154e+08	1.5376e+08	1.9443e+08	2.9551e+08	2.9598e+08	28.8423	29.2297	29.0794	28.9489	28.583	27.723	27.1961	27.5347	28.1386	28.1409	15	2	2	56.4	7.4	7.4	18.565	0.00047801	3.1315	2860100000	30	F8W7C6;A0A087WV22;H7C123;H7C2C5;H7C2U2	F8W7C6;A0A087WV22;H7C123;H7C2C5		RPL10	F8W7C6	15;15;8;8;1	2;2;0;0;0
P19367;B1AR63;B1AR62;B1AR61;Q2TB90	P19367	Hexokinase-1	HK1	P19367	44	2.22688e+09	9.80378e+08	2.27145	4.60392e-06	1.18832	1.1745	2.2462e+09	2.1073e+09	2.3196e+09	2.3731e+09	2.0882e+09	1.026e+09	1.1087e+09	1.0094e+09	9.17299e+08	8.4049e+08	31.0648	30.9727	31.1112	31.1441	30.9596	29.9344	30.0462	29.9109	29.7728	29.6467	48	48	44	46.3	46.3	43.3	102.48	0	282.27	12114000000	312	P19367;B1AR63;B1AR62;B1AR61;Q2TB90	P19367	Hexokinase-1	HK1	P19367	48;11;8;8;5	48;11;8;8;5
C9JYY6;Q92823;F8W775;A0A087X2B3;C9JH43	C9JYY6;Q92823;F8W775;A0A087X2B3	Neuronal cell adhesion molecule	NRCAM	C9JYY6	9	4.28242e+07	8.49256e+07	0.504255	0.00162181	-0.960967	1.17235	3.9683e+07	4.1814e+07	4.8974e+07	4.444e+07	3.921e+07	7.4424e+07	6.2405e+07	8.6399e+07	8.405e+07	1.1735e+08	25.242	25.3175	25.5455	25.4054	25.2247	26.1493	25.8952	26.3645	26.3247	26.8062	9	9	9	10	10	10	133.81	0	27.05	561150000	28	C9JYY6;Q92823;F8W775;A0A087X2B3;C9JH43	C9JYY6;Q92823;F8W775;A0A087X2B3	Neuronal cell adhesion molecule	NRCAM	C9JYY6	9;9;8;6;1	9;9;8;6;1
J3KQJ1;Q8NBJ7;A8MXB9;C9J660;C9JL30;H7C3B2;F8WA42;E9PBT8;J3QT17;E9PG02;F8WEX5;F8WES7;F8WEV7	J3KQJ1;Q8NBJ7;A8MXB9;C9J660;C9JL30;H7C3B2;F8WA42;E9PBT8;J3QT17	Sulfatase-modifying factor 2	SUMF2	J3KQJ1	13	9.92082e+07	1.93104e+08	0.513755	4.32174e-05	-0.960554	1.1719	8.75649e+07	1.0222e+08	8.4886e+07	1.0619e+08	1.1518e+08	1.9735e+08	2.1647e+08	2.1528e+08	1.5866e+08	1.7776e+08	26.3839	26.6071	26.339	26.6621	26.7793	27.5562	27.6896	27.6816	27.2414	27.4054	13	13	13	43.8	43.8	43.8	35.922	0	30.761	1276700000	44	J3KQJ1;Q8NBJ7;A8MXB9;C9J660;C9JL30;H7C3B2;F8WA42;E9PBT8;J3QT17;E9PG02;F8WEX5;F8WES7;F8WEV7	J3KQJ1;Q8NBJ7;A8MXB9;C9J660;C9JL30;H7C3B2;F8WA42;E9PBT8;J3QT17	Sulfatase-modifying factor 2	SUMF2	J3KQJ1	13;13;10;10;9;9;9;8;7;6;4;3;2	13;13;10;10;9;9;9;8;7;6;4;3;2
Q9UNZ2;F2Z2K0;R4GNE6	Q9UNZ2;F2Z2K0	NSFL1 cofactor p47	NSFL1C	Q9UNZ2	27	4.80916e+08	9.33478e+08	0.515187	8.00755e-06	-0.960428	1.17176	4.1597e+08	5.223e+08	4.9005e+08	4.4435e+08	5.3191e+08	1.031e+09	9.38149e+08	9.34039e+08	9.1369e+08	8.5051e+08	28.6319	28.9603	28.8684	28.7271	28.9866	29.9414	29.8052	29.7989	29.7671	29.6638	27	27	27	74.6	74.6	74.6	40.572	0	191.9	6291600000	138	Q9UNZ2;F2Z2K0;R4GNE6	Q9UNZ2;F2Z2K0	NSFL1 cofactor p47	NSFL1C	Q9UNZ2	27;19;1	27;19;1
Q9UKY7;H0Y8K3;D6R9V8;D6RFH2;D6RAV0;D6RDN0;D6R973	Q9UKY7;H0Y8K3	Protein CDV3 homolog	CDV3	Q9UKY7	14	2.00234e+08	4.04438e+08	0.495092	0.00868172	-0.959981	1.17128	1.9604e+08	1.7821e+08	1.8725e+08	1.9683e+08	2.4284e+08	3.3001e+08	2.4084e+08	5.8419e+08	4.1371e+08	4.5344e+08	27.5466	27.409	27.4804	27.5524	27.8554	28.2979	27.8435	29.1219	28.624	28.7563	14	14	14	76.7	76.7	76.7	27.335	0	245.44	2698800000	88	Q9UKY7;H0Y8K3;D6R9V8;D6RFH2;D6RAV0;D6RDN0;D6R973	Q9UKY7;H0Y8K3	Protein CDV3 homolog	CDV3	Q9UKY7	14;9;5;4;3;3;2	14;9;5;4;3;3;2
Q9NR30	Q9NR30	Nucleolar RNA helicase 2	DDX21	Q9NR30	50	2.44216e+09	1.07708e+09	2.26738	6.80215e-07	1.18296	1.16864	2.416e+09	2.437e+09	2.5507e+09	2.4298e+09	2.3773e+09	1.1827e+09	9.96619e+08	1.0407e+09	1.0869e+09	1.0785e+09	31.17	31.1825	31.2482	31.1782	31.1467	30.1394	29.8925	29.9549	30.0176	30.0064	54	54	50	56.8	56.8	53.1	87.343	0	302.95	13371000000	390	Q9NR30	Q9NR30	Nucleolar RNA helicase 2	DDX21	Q9NR30	54	54
J3KPF9;A0A087X011;E9PES4;Q9Y496;H7C2F6	J3KPF9;A0A087X011;E9PES4;Q9Y496;H7C2F6	Kinesin-like protein;Kinesin-like protein KIF3A	KIF3A	J3KPF9	3	3.05862e+07	1.38672e+07	2.20565	0.0168966	1.17985	1.16524	3.6563e+07	4.8762e+07	2.7233e+07	2.095e+07	1.9423e+07	1.00351e+07	1.05051e+07	2.3371e+07	1.7932e+07	7.4928e+06	25.1239	25.5393	24.6989	24.3204	24.2113	23.2586	23.3246	24.4782	24.096	22.8371	4	3	3	6.1	4.6	4.6	80.354	0	11.306	148670000	13	J3KPF9;A0A087X011;E9PES4;Q9Y496;H7C2F6	J3KPF9;A0A087X011;E9PES4;Q9Y496;H7C2F6	Kinesin-like protein;Kinesin-like protein KIF3A	KIF3A	J3KPF9	4;4;4;4;2	3;3;3;3;2
P17026	P17026	Zinc finger protein 22	ZNF22	P17026	3	2.39146e+07	1.19237e+07	2.00564	0.0346518	1.17885	1.16416	2.5174e+07	1.8129e+07	2.9811e+07	1.907e+07	2.7389e+07	2.0433e+07	5.05434e+06	8.56554e+06	7.45944e+06	1.8106e+07	24.5854	24.1118	24.8293	24.1848	24.7071	24.2844	22.2691	23.0301	22.8306	24.11	3	3	3	14.7	14.7	14.7	25.915	0.00025867	4.516	111280000	5	P17026	P17026	Zinc finger protein 22	ZNF22	P17026	3	3
O75683	O75683	Surfeit locus protein 6	SURF6	O75683	11	2.09946e+08	9.3329e+07	2.24953	4.57901e-05	1.17709	1.16223	2.0336e+08	2.0968e+08	2.0352e+08	2.1596e+08	2.1721e+08	1.098e+08	8.94699e+07	8.105e+07	9.8678e+07	8.76469e+07	27.5995	27.6436	27.6006	27.6862	27.6945	26.7103	26.4149	26.2723	26.5562	26.3852	11	11	11	31	31	31	41.45	0	69.86	1130000000	44	O75683	O75683	Surfeit locus protein 6	SURF6	O75683	11	11
Q8IWA5;K7ESF5;K7EPV6;K7ER17;K7EMR2	Q8IWA5;K7ESF5;K7EPV6	Choline transporter-like protein 2	SLC44A2	Q8IWA5	10	1.04642e+08	2.0255e+08	0.516623	1.16737e-05	-0.94921	1.15951	9.4652e+07	1.1183e+08	1.0899e+08	1.1136e+08	9.63779e+07	1.9926e+08	1.7378e+08	2.3348e+08	1.9054e+08	2.1569e+08	26.4961	26.7367	26.6996	26.7307	26.5222	27.5701	27.3727	27.7987	27.5055	27.6844	10	10	10	11.5	11.5	11.5	80.123	0	18.832	1342500000	29	Q8IWA5;K7ESF5;K7EPV6;K7ER17;K7EMR2	Q8IWA5;K7ESF5;K7EPV6	Choline transporter-like protein 2	SLC44A2	Q8IWA5	10;6;5;3;1	10;6;5;3;1
P18084;V9GZ57;H7C5U2;V9GYZ1;V9GYD8;H7C580;H7C4W1	P18084;V9GZ57	Integrin beta-5;Integrin beta	ITGB5	P18084	10	3.7629e+07	7.3409e+07	0.512593	0.0118655	-0.948958	1.15924	5.678e+07	3.946e+07	2.8676e+07	2.5838e+07	3.7391e+07	5.4681e+07	5.7204e+07	6.238e+07	1.2399e+08	6.879e+07	25.7589	25.2339	24.7733	24.623	25.1562	25.7045	25.7696	25.8946	26.8856	26.0357	10	10	10	14.4	14.4	14.4	88.053	0	33.685	461690000	26	P18084;V9GZ57;H7C5U2;V9GYZ1;V9GYD8;H7C580;H7C4W1	P18084;V9GZ57	Integrin beta-5;Integrin beta	ITGB5	P18084	10;5;4;2;1;1;1	10;5;4;2;1;1;1
A0A0C4DFN8;A0A0A0MSZ4;P22570;A0A0A0MTR6;A0A0A0MT64;A0A0A0MTN9;A0A0C4DGN7;J3QQX3;J3QKZ8;J3QQW7;J3KS64	A0A0C4DFN8;A0A0A0MSZ4;P22570;A0A0A0MTR6;A0A0A0MT64;A0A0A0MTN9;A0A0C4DGN7;J3QQX3	NADPH:adrenodoxin oxidoreductase, mitochondrial	FDXR	A0A0C4DFN8	29	1.591e+09	7.13336e+08	2.23037	5.75896e-05	1.16882	1.15321	1.7914e+09	1.5497e+09	1.4992e+09	1.627e+09	1.4877e+09	9.2443e+08	6.3038e+08	7.0703e+08	6.5716e+08	6.4768e+08	30.7384	30.5293	30.4815	30.5996	30.4704	29.784	29.2316	29.3972	29.2917	29.2707	29	29	29	68.4	68.4	68.4	53.808	0	143.18	8565200000	217	A0A0C4DFN8;A0A0A0MSZ4;P22570;A0A0A0MTR6;A0A0A0MT64;A0A0A0MTN9;A0A0C4DGN7;J3QQX3;J3QKZ8;J3QQW7;J3KS64	A0A0C4DFN8;A0A0A0MSZ4;P22570;A0A0A0MTR6;A0A0A0MT64;A0A0A0MTN9;A0A0C4DGN7;J3QQX3	NADPH:adrenodoxin oxidoreductase, mitochondrial	FDXR	A0A0C4DFN8	29;29;29;28;28;27;27;26;6;3;1	29;29;29;28;28;27;27;26;6;3;1
Q02952	Q02952	A-kinase anchor protein 12	AKAP12	Q02952	84	5.05394e+09	2.25488e+09	2.24133	5.69157e-06	1.16819	1.15251	4.97449e+09	5.1644e+09	5.30031e+09	4.9462e+09	4.8843e+09	2.2096e+09	1.9683e+09	2.3376e+09	2.5086e+09	2.2503e+09	32.2119	32.266	32.3034	32.2037	32.1855	31.0411	30.8743	31.1224	31.2242	31.0675	84	84	84	61.2	61.2	61.2	191.48	0	323.31	27204000000	755	Q02952	Q02952	A-kinase anchor protein 12	AKAP12	Q02952	84	84
E7ETU9	E7ETU9		PLOD2	E7ETU9	3	2.10354e+09	4.0454e+09	0.519983	1.36896e-07	-0.942504	1.15219	2.107e+09	2.1722e+09	2.1983e+09	1.9582e+09	2.082e+09	4.165e+09	3.7292e+09	4.0523e+09	4.374e+09	3.9065e+09	30.9725	31.0165	31.0337	30.8669	30.9553	31.9557	31.7962	31.9161	32.0263	31.8632	42	42	3	58.3	58.3	5	81.169	0	323.31	26463000000	440	E7ETU9	E7ETU9		PLOD2	E7ETU9	42	42
Q5JSH3;H7BY83	Q5JSH3;H7BY83	WD repeat-containing protein 44	WDR44	Q5JSH3	13	4.81694e+07	9.16876e+07	0.525364	0.00702124	-0.942006	1.15165	5.2185e+07	6.2189e+07	5.471e+07	4.3702e+07	2.8061e+07	9.0386e+07	1.1016e+08	1.1855e+08	7.4779e+07	6.4563e+07	25.6371	25.8902	25.7053	25.3812	24.7421	26.4296	26.715	26.8209	26.1561	25.9442	13	13	13	17.3	17.3	17.3	101.37	0	30.177	596610000	28	Q5JSH3;H7BY83	Q5JSH3;H7BY83	WD repeat-containing protein 44	WDR44	Q5JSH3	13;10	13;10
P11413;E7EUI8;E9PD92;E7EM57	P11413;E7EUI8;E9PD92;E7EM57	Glucose-6-phosphate 1-dehydrogenase	G6PD	P11413	38	1.37516e+09	2.6454e+09	0.519831	1.8242e-05	-0.940929	1.15047	1.4296e+09	1.199e+09	1.469e+09	1.5033e+09	1.2749e+09	2.9522e+09	2.5646e+09	2.9826e+09	2.2414e+09	2.4862e+09	30.413	30.1592	30.4522	30.4855	30.2477	31.4591	31.2561	31.4739	31.0618	31.2113	38	38	38	68.7	68.7	68.7	59.256	0	290.07	17775000000	292	P11413;E7EUI8;E9PD92;E7EM57	P11413;E7EUI8;E9PD92;E7EM57	Glucose-6-phosphate 1-dehydrogenase	G6PD	P11413	38;22;20;20	38;22;20;20
Q96B26;H7C581	Q96B26	Exosome complex component RRP43	EXOSC8	Q96B26	9	3.232e+08	1.44816e+08	2.2318	5.14553e-05	1.16602	1.15014	3.2329e+08	3.1257e+08	3.343e+08	3.3606e+08	3.0978e+08	1.459e+08	1.4309e+08	1.1773e+08	1.5341e+08	1.6395e+08	28.2683	28.2196	28.3166	28.3241	28.2067	27.1204	27.0923	26.8109	27.1928	27.2887	9	9	9	40.2	40.2	40.2	30.039	0	31.961	1781400000	49	Q96B26;H7C581	Q96B26	Exosome complex component RRP43	EXOSC8	Q96B26	9;1	9;1
Q8NEZ5;H3BTH6;H3BVA4;H3BUC1;H3BTR7;H3BRE0	Q8NEZ5;H3BTH6	F-box only protein 22	FBXO22	Q8NEZ5	5	9.94106e+07	4.61518e+07	2.15399	0.016271	1.16577	1.14988	8.07639e+07	1.6022e+08	9.2949e+07	7.4013e+07	8.9107e+07	3.8662e+07	1.96209e+07	4.9637e+07	6.9552e+07	5.3287e+07	26.2672	27.2555	26.4699	26.1413	26.409	25.2044	24.2259	25.5649	26.0516	25.6673	5	5	5	14.1	14.1	14.1	44.508	0.00025183	4.0154	511040000	6	Q8NEZ5;H3BTH6;H3BVA4;H3BUC1;H3BTR7;H3BRE0	Q8NEZ5;H3BTH6	F-box only protein 22	FBXO22	Q8NEZ5	5;3;2;2;1;1	5;3;2;2;1;1
P78417;Q5TA02;Q5TA01	P78417;Q5TA02;Q5TA01	Glutathione S-transferase omega-1	GSTO1	P78417	19	1.8536e+09	8.30514e+08	2.23187	1.32665e-05	1.16475	1.14876	1.8012e+09	1.731e+09	1.7842e+09	1.9232e+09	2.0284e+09	7.4792e+08	7.1277e+08	9.7226e+08	8.5248e+08	8.6714e+08	30.7463	30.689	30.7326	30.8409	30.9177	29.4783	29.4089	29.8568	29.6671	29.6917	19	19	19	67.6	67.6	67.6	27.566	0	91.746	10156000000	164	P78417;Q5TA02;Q5TA01	P78417;Q5TA02;Q5TA01	Glutathione S-transferase omega-1	GSTO1	P78417	19;17;11	19;17;11
O43395	O43395	U4/U6 small nuclear ribonucleoprotein Prp3	PRPF3	O43395	16	2.3403e+08	1.08675e+08	2.15349	0.0056776	1.16116	1.14484	1.9419e+08	2.6545e+08	2.5414e+08	1.9167e+08	2.647e+08	1.2228e+08	5.4104e+07	1.0689e+08	1.195e+08	1.406e+08	27.5329	27.9839	27.921	27.514	27.9798	26.8656	25.6892	26.6716	26.8324	27.067	16	16	16	22.5	22.5	22.5	77.528	0	28.81	1274400000	47	O43395	O43395	U4/U6 small nuclear ribonucleoprotein Prp3	PRPF3	O43395	16	16
Q5R3B4;O95563	Q5R3B4;O95563	Mitochondrial pyruvate carrier 2	MPC2	Q5R3B4	2	9.95407e+06	1.82437e+07	0.545616	0.0165948	-0.93494	1.14393	5.11249e+06	1.2435e+07	8.05286e+06	1.309e+07	1.108e+07	1.5062e+07	1.4938e+07	1.8652e+07	2.2328e+07	2.02387e+07	22.2856	23.5679	22.9411	23.642	23.4015	23.8444	23.8325	24.1528	24.4124	24.2706	2	2	2	27.6	27.6	27.6	11.681	0.0002531	4.1261	94629000	4	Q5R3B4;O95563	Q5R3B4;O95563	Mitochondrial pyruvate carrier 2	MPC2	Q5R3B4	2;2	2;2
F5GXX5;P61803;F5H895;A0A0B4J239	F5GXX5;P61803;F5H895;A0A0B4J239	Dolichyl-diphosphooligosaccharide--protein glycosyltransferase subunit DAD1	DAD1	F5GXX5	3	3.87468e+07	7.38672e+07	0.524547	9.32109e-06	-0.934749	1.14372	4.4943e+07	3.6554e+07	3.9226e+07	3.8219e+07	3.4792e+07	6.964e+07	7.4887e+07	7.7219e+07	6.9957e+07	7.7633e+07	25.4216	25.1235	25.2253	25.1878	25.0523	26.0534	26.1582	26.2025	26.06	26.2102	3	3	3	37.6	37.6	37.6	9.5541	0	17.184	478310000	11	F5GXX5;P61803;F5H895;A0A0B4J239	F5GXX5;P61803;F5H895;A0A0B4J239	Dolichyl-diphosphooligosaccharide--protein glycosyltransferase subunit DAD1	DAD1	F5GXX5	3;3;2;2	3;3;2;2
P51858	P51858	Hepatoma-derived growth factor	HDGF	P51858	22	4.19806e+09	1.90602e+09	2.20253	0.000424297	1.15864	1.14209	4.2661e+09	4.3696e+09	4.1904e+09	3.9185e+09	4.2457e+09	1.5419e+09	1.7529e+09	1.8711e+09	2.5392e+09	1.825e+09	31.9903	32.0249	31.9644	31.8677	31.9834	30.5221	30.7071	30.8012	31.2417	30.7652	23	22	22	78.8	78.8	78.8	26.788	0	323.31	23044000000	328	P51858	P51858	Hepatoma-derived growth factor	HDGF	P51858	23	22
Q9NRG9;F8VZ44;H3BU82;F8VUB6	Q9NRG9;F8VZ44;H3BU82	Aladin	AAAS	Q9NRG9	4	2.1518e+07	4.48406e+07	0.479878	0.0494043	-0.9332	1.14203	1.4767e+07	1.8884e+07	1.8854e+07	2.5822e+07	2.9263e+07	8.9492e+07	4.2815e+07	2.9465e+07	2.2212e+07	4.0219e+07	23.8159	24.1707	24.1684	24.6221	24.8026	26.4153	25.3516	24.8125	24.4048	25.2614	4	4	4	7.7	7.7	7.7	59.573	0.00026116	4.7273	282660000	16	Q9NRG9;F8VZ44;H3BU82;F8VUB6	Q9NRG9;F8VZ44;H3BU82	Aladin	AAAS	Q9NRG9	4;3;2;1	4;3;2;1
Q13868;A3KFL2;A3KFL1;A3KFL5	Q13868;A3KFL2;A3KFL1;A3KFL5	Exosome complex component RRP4	EXOSC2	Q13868	6	8.91812e+07	3.92798e+07	2.27041	0.00109428	1.15844	1.14187	8.3777e+07	5.5407e+07	9.1854e+07	1.1816e+08	9.6708e+07	4.0949e+07	3.804e+07	4.2663e+07	4.5962e+07	2.8785e+07	26.3201	25.7236	26.4528	26.8162	26.5271	25.2873	25.181	25.3465	25.4539	24.7788	6	6	6	20.1	20.1	20.1	32.789	0	9.8087	490700000	13	Q13868;A3KFL2;A3KFL1;A3KFL5	Q13868;A3KFL2;A3KFL1;A3KFL5	Exosome complex component RRP4	EXOSC2	Q13868	6;5;4;4	6;5;4;4
Q9Y5X3;Q5QPE4;Q5QPE5;A0A087WUY5;U3KQL0;U3KQP5	Q9Y5X3;Q5QPE4;Q5QPE5	Sorting nexin-5	SNX5	Q9Y5X3	10	7.10752e+07	1.31696e+08	0.539691	0.00702984	-0.93231	1.14106	7.6324e+07	8.2135e+07	4.0692e+07	6.8453e+07	8.77719e+07	1.3104e+08	1.2071e+08	1.3611e+08	1.1822e+08	1.524e+08	26.1856	26.2915	25.2782	26.0286	26.3873	26.9654	26.847	27.0202	26.8169	27.1833	11	10	10	31.9	29.5	29.5	46.816	0	35.009	874780000	38	Q9Y5X3;Q5QPE4;Q5QPE5;A0A087WUY5;U3KQL0;U3KQP5	Q9Y5X3;Q5QPE4;Q5QPE5	Sorting nexin-5	SNX5	Q9Y5X3	11;8;7;4;1;1	10;7;6;4;1;1
A0A0A0MR39;A0A0A0MQW0;Q9P2K5;A0A087WUT0;H0YN19;A0A0C4DGV1;H0YKS1;A0A087WWC8	A0A0A0MR39;A0A0A0MQW0;Q9P2K5;A0A087WUT0	Myelin expression factor 2	MYEF2	A0A0A0MR39	19	1.84674e+08	3.5035e+08	0.527113	0.000102018	-0.931009	1.13964	1.4801e+08	1.8546e+08	1.9606e+08	1.9389e+08	1.9995e+08	3.2877e+08	3.5273e+08	3.7355e+08	3.4804e+08	3.4866e+08	27.1411	27.4665	27.5467	27.5307	27.5751	28.2925	28.394	28.4767	28.3747	28.3772	19	19	19	36.2	36.2	36.2	64.149	0	64.03	2336000000	78	A0A0A0MR39;A0A0A0MQW0;Q9P2K5;A0A087WUT0;H0YN19;A0A0C4DGV1;H0YKS1;A0A087WWC8	A0A0A0MR39;A0A0A0MQW0;Q9P2K5;A0A087WUT0	Myelin expression factor 2	MYEF2	A0A0A0MR39	19;18;18;16;9;8;6;4	19;18;18;16;9;8;6;4
Q9Y2Z0	Q9Y2Z0	Suppressor of G2 allele of SKP1 homolog	SUGT1	Q9Y2Z0	18	4.57768e+08	2.0535e+08	2.22921	9.25932e-08	1.15521	1.13834	4.6189e+08	4.7463e+08	4.0664e+08	4.6042e+08	4.8526e+08	2.0545e+08	2.1562e+08	1.8971e+08	2.1072e+08	2.0525e+08	28.783	28.8222	28.5992	28.7784	28.8542	27.6142	27.6839	27.4992	27.6508	27.6128	18	18	18	62.7	62.7	62.7	41.024	0	132.96	2457700000	72	Q9Y2Z0	Q9Y2Z0	Suppressor of G2 allele of SKP1 homolog	SUGT1	Q9Y2Z0	18	18
Q01813;B1APP6;B1APP8;H0Y757;Q5VSR5;V9GYV7;V9GY25;H0Y3Y3	Q01813	ATP-dependent 6-phosphofructokinase, platelet type	PFKP	Q01813	48	2.85472e+09	5.43932e+09	0.52483	2.00409e-07	-0.92893	1.13737	2.7785e+09	2.8692e+09	2.8769e+09	3.0059e+09	2.7431e+09	5.88821e+09	5.0388e+09	5.5418e+09	5.31799e+09	5.4098e+09	31.3717	31.418	31.4219	31.4851	31.3532	32.4552	32.2304	32.3677	32.3082	32.3329	52	52	48	54.1	54.1	49.5	85.595	0	323.31	36123000000	611	Q01813;B1APP6;B1APP8;H0Y757;Q5VSR5;V9GYV7;V9GY25;H0Y3Y3	Q01813	ATP-dependent 6-phosphofructokinase, platelet type	PFKP	Q01813	52;18;17;11;10;5;4;4	52;18;17;11;10;5;4;4
P23919;H7C312;G5E9E9;H7BZ20;H7C3A4	P23919;H7C312	Thymidylate kinase	DTYMK	P23919	14	8.00262e+07	1.55602e+08	0.514301	0.00309514	-0.927621	1.13594	8.1828e+07	7.4603e+07	8.21011e+07	8.3069e+07	7.853e+07	1.5435e+08	1.6311e+08	2.1543e+08	1.1934e+08	1.2578e+08	26.2861	26.1527	26.2909	26.3078	26.2267	27.2016	27.2813	27.6826	26.8305	26.9063	14	14	14	56.6	56.6	56.6	23.819	0	36.924	1072600000	28	P23919;H7C312;G5E9E9;H7BZ20;H7C3A4	P23919;H7C312	Thymidylate kinase	DTYMK	P23919	14;8;6;6;3	14;8;6;6;3
Q5QP56;Q9H1R6;Q5TE64;Q07817;Q5QP59	Q5QP56;Q9H1R6;Q5TE64;Q07817;Q5QP59	Bcl-2-like protein 1	BCL2L1	Q5QP56	4	1.1979e+08	5.56638e+07	2.15203	0.00305468	1.15294	1.13586	1.1335e+08	1.0906e+08	1.1986e+08	1.3439e+08	1.2229e+08	5.6541e+07	3.6744e+07	7.3612e+07	6.894e+07	4.2482e+07	26.7562	26.7005	26.8368	27.0019	26.8657	25.7528	25.131	26.1334	26.0388	25.3403	4	4	4	15.5	15.5	15.5	20.244	0	17.521	676820000	25	Q5QP56;Q9H1R6;Q5TE64;Q07817;Q5QP59	Q5QP56;Q9H1R6;Q5TE64;Q07817;Q5QP59	Bcl-2-like protein 1	BCL2L1	Q5QP56	4;4;4;4;2	4;4;4;4;2
Q15427;Q5SZ64	Q15427;Q5SZ64	Splicing factor 3B subunit 4	SF3B4	Q15427	8	7.73296e+08	3.5465e+08	2.18045	0.000626788	1.1518	1.13462	6.8124e+08	9.1077e+08	8.0995e+08	7.0766e+08	7.5686e+08	3.1467e+08	3.57e+08	2.6872e+08	5.1007e+08	3.2279e+08	29.3436	29.7625	29.5933	29.3985	29.4955	28.2293	28.4113	28.0015	28.9261	28.266	8	8	8	24.3	24.3	24.3	44.385	0	127.07	4222400000	101	Q15427;Q5SZ64	Q15427;Q5SZ64	Splicing factor 3B subunit 4	SF3B4	Q15427	8;4	8;4
P10606	P10606	Cytochrome c oxidase subunit 5B, mitochondrial	COX5B	P10606	4	9.0251e+07	1.7576e+08	0.51349	0.00414416	-0.925928	1.13409	1.0292e+08	8.1731e+07	8.041e+07	9.1845e+07	9.43491e+07	1.1899e+08	1.9841e+08	2.3333e+08	1.402e+08	1.8787e+08	26.6169	26.2844	26.2609	26.4527	26.4915	26.8263	27.5639	27.7978	27.0629	27.4852	4	4	4	29.5	29.5	29.5	13.696	0	12.947	1180100000	34	P10606	P10606	Cytochrome c oxidase subunit 5B, mitochondrial	COX5B	P10606	4	4
Q92541;H0YKX1	Q92541	RNA polymerase-associated protein RTF1 homolog	RTF1	Q92541	11	1.42556e+08	6.49036e+07	2.19643	0.000198669	1.15126	1.13403	1.5426e+08	1.5559e+08	1.4908e+08	1.2511e+08	1.2874e+08	6.8241e+07	8.0082e+07	5.4505e+07	7.1916e+07	4.9774e+07	27.2008	27.2132	27.1515	26.8986	26.9399	26.0241	26.255	25.6999	26.0998	25.5689	11	11	11	16.8	16.8	16.8	80.313	0	27.19	786790000	27	Q92541;H0YKX1	Q92541	RNA polymerase-associated protein RTF1 homolog	RTF1	Q92541	11;2	11;2
A0A140T9T7;Q03518	A0A140T9T7;Q03518	Antigen peptide transporter 1	TAP1	A0A140T9T7	12	1.01079e+08	1.91624e+08	0.527484	0.000328222	-0.924915	1.13299	1.0712e+08	1.0663e+08	9.10019e+07	1.2272e+08	7.7921e+07	2.0819e+08	2.2769e+08	2.0238e+08	1.5555e+08	1.6431e+08	26.6747	26.668	26.4394	26.8708	26.2155	27.6333	27.7625	27.5925	27.2128	27.2918	12	12	12	20.3	20.3	20.3	87.175	0	92.98	1257700000	41	A0A140T9T7;Q03518	A0A140T9T7;Q03518	Antigen peptide transporter 1	TAP1	A0A140T9T7	12;12	12;12
Q96CT7;M0R2F5	Q96CT7;M0R2F5	Coiled-coil domain-containing protein 124	CCDC124	Q96CT7	6	3.23532e+07	6.30302e+07	0.513297	0.00584172	-0.922871	1.13075	3.3583e+07	2.4245e+07	3.2686e+07	3.0343e+07	4.0909e+07	6.0145e+07	5.477e+07	1.0217e+08	4.8909e+07	4.9157e+07	25.0012	24.5312	24.9622	24.8549	25.2859	25.8419	25.7069	26.6064	25.5436	25.5509	6	6	6	29.1	29.1	29.1	25.835	0	17.173	436870000	14	Q96CT7;M0R2F5	Q96CT7;M0R2F5	Coiled-coil domain-containing protein 124	CCDC124	Q96CT7	6;3	6;3
P15153;B1AH77;B1AH80;B1AH78	P15153;B1AH77;B1AH80;B1AH78	Ras-related C3 botulinum toxin substrate 2	RAC2	P15153	4	2.45526e+08	1.1158e+08	2.20046	2.72304e-05	1.14561	1.12786	2.5227e+08	2.272e+08	2.6829e+08	2.4019e+08	2.3968e+08	1.3135e+08	1.0075e+08	1.192e+08	9.4188e+07	1.1241e+08	27.9104	27.7594	27.9992	27.8396	27.8365	26.9688	26.5862	26.8288	26.489	26.7442	10	4	4	43.8	25	25	21.429	0	11.681	1345100000	32	P15153;B1AH77;B1AH80;B1AH78	P15153;B1AH77;B1AH80;B1AH78	Ras-related C3 botulinum toxin substrate 2	RAC2	P15153	10;9;9;7	4;4;4;2
P04083;Q5T3N1;Q5T3N0	P04083	Annexin A1	ANXA1	P04083	35	2.46232e+09	4.75094e+09	0.518281	0.00233398	-0.920106	1.12773	2.6909e+09	2.2627e+09	2.345e+09	2.3087e+09	2.7043e+09	3.4392e+09	6.40929e+09	4.9695e+09	3.9956e+09	4.94111e+09	31.3254	31.0754	31.1269	31.1044	31.3326	31.6794	32.5775	32.2105	31.8958	32.2022	35	35	35	82.4	82.4	82.4	38.714	0	323.31	30773000000	402	P04083;Q5T3N1;Q5T3N0	P04083	Annexin A1	ANXA1	P04083	35;17;9	35;17;9
P63104;E7EX29;B0AZS6;B7Z2E6;H0YB80;E7ESK7;E5RIR4;E9PD24;E7EVZ2;E5RGE1	P63104;E7EX29;B0AZS6;B7Z2E6;H0YB80;E7ESK7	14-3-3 protein zeta/delta	YWHAZ	P63104	19	2.36188e+09	4.53834e+09	0.520428	0.00198212	-0.917791	1.12521	2.4683e+09	2.4188e+09	2.2949e+09	2.1142e+09	2.5132e+09	3.1634e+09	4.29519e+09	5.5633e+09	4.3898e+09	5.28e+09	31.2009	31.1716	31.0958	30.9775	31.2269	31.5588	32.0001	32.3733	32.0315	32.2979	24	21	19	63.3	59.2	55.5	27.745	0	323.31	30168000000	331	P63104;E7EX29;B0AZS6;B7Z2E6;H0YB80;E7ESK7;E5RIR4;E9PD24;E7EVZ2;E5RGE1	P63104;E7EX29;B0AZS6;B7Z2E6;H0YB80;E7ESK7	14-3-3 protein zeta/delta	YWHAZ	P63104	24;20;15;12;12;12;9;9;9;6	21;17;14;11;11;10;7;7;7;4
P14854;K7EQD3	P14854	Cytochrome c oxidase subunit 6B1	COX6B1	P14854	5	6.04208e+07	1.16602e+08	0.518179	0.00401709	-0.917318	1.12469	5.3233e+07	6.3421e+07	7.4752e+07	6.0275e+07	5.0423e+07	7.8832e+07	9.9599e+07	1.4033e+08	1.0509e+08	1.5916e+08	25.6658	25.9185	26.1556	25.8451	25.5876	26.2323	26.5696	27.0642	26.6471	27.2459	5	5	5	75.6	75.6	75.6	10.192	0	29.439	788330000	31	P14854;K7EQD3	P14854	Cytochrome c oxidase subunit 6B1	COX6B1	P14854	5;2	5;2
Q9NZN4	Q9NZN4	EH domain-containing protein 2	EHD2	Q9NZN4	21	2.48194e+08	4.6658e+08	0.531943	7.94176e-05	-0.916388	1.12368	2.2131e+08	2.0354e+08	2.8977e+08	2.7114e+08	2.5521e+08	5.0905e+08	4.4552e+08	5.244e+08	4.0671e+08	4.4722e+08	27.7215	27.6007	28.1103	28.0145	27.9271	28.9232	28.7309	28.9661	28.5994	28.7364	27	21	21	51.6	43.8	43.8	61.161	0	105.05	3138600000	85	Q9NZN4	Q9NZN4	EH domain-containing protein 2	EHD2	Q9NZN4	27	21
P61158;B4DXW1;F8WDR7;Q9P1U1;F8WEW2;F8WE84;A0A0A0MTI9;H7C4J1;C9IZN3;Q9C0K3	P61158;B4DXW1	Actin-related protein 3	ACTR3	P61158	32	2.30102e+09	4.36748e+09	0.526853	0.000110091	-0.916301	1.12358	2.4939e+09	2.0702e+09	2.2583e+09	2.5069e+09	2.1758e+09	4.7937e+09	5.1777e+09	4.3398e+09	3.6048e+09	3.9214e+09	31.2158	30.9471	31.0726	31.2233	31.0189	32.1585	32.2697	32.015	31.7473	31.8687	32	32	32	70.8	70.8	70.8	47.371	0	285.27	27879000000	355	P61158;B4DXW1;F8WDR7;Q9P1U1;F8WEW2;F8WE84;A0A0A0MTI9;H7C4J1;C9IZN3;Q9C0K3	P61158;B4DXW1	Actin-related protein 3	ACTR3	P61158	32;28;5;4;2;2;2;2;2;2	32;28;5;4;2;2;2;2;2;2
P33992;B1AHB1;B1AHB2;B1AHA9;F8WFD7	P33992;B1AHB1	DNA replication licensing factor MCM5;DNA helicase	MCM5	P33992	37	7.6886e+08	1.4549e+09	0.528462	3.87197e-05	-0.916133	1.1234	8.6051e+08	7.0188e+08	7.9575e+08	8.0852e+08	6.7764e+08	1.5713e+09	1.5221e+09	1.6629e+09	1.2914e+09	1.2268e+09	29.6806	29.3867	29.5677	29.5907	29.3359	30.5493	30.5034	30.6311	30.2663	30.1923	37	37	37	59.8	59.8	59.8	82.285	0	179.83	9761100000	204	P33992;B1AHB1;B1AHB2;B1AHA9;F8WFD7	P33992;B1AHB1	DNA replication licensing factor MCM5;DNA helicase	MCM5	P33992	37;34;9;8;2	37;34;9;8;2
O95478;A0A0A0MQZ6;H0YAI9	O95478;A0A0A0MQZ6	Ribosome biogenesis protein NSA2 homolog	NSA2	O95478	11	3.84974e+08	1.76054e+08	2.18668	6.39e-05	1.13894	1.12058	3.3734e+08	3.9836e+08	3.5311e+08	4.1882e+08	4.1724e+08	1.9292e+08	1.3972e+08	1.5161e+08	1.9246e+08	2.0356e+08	28.3296	28.5695	28.3955	28.6418	28.6363	27.5234	27.058	27.1758	27.52	27.6009	11	11	11	43.8	43.8	43.8	30.065	0	37.051	2127600000	71	O95478;A0A0A0MQZ6;H0YAI9	O95478;A0A0A0MQZ6	Ribosome biogenesis protein NSA2 homolog	NSA2	O95478	11;8;5	11;8;5
O75554	O75554	WW domain-binding protein 4	WBP4	O75554	3	2.28338e+07	1.08201e+07	2.11031	0.0118922	1.13466	1.11591	1.5504e+07	3.3532e+07	2.2019e+07	2.0408e+07	2.2706e+07	1.00063e+07	1.6431e+07	1.3603e+07	8.74663e+06	5.31362e+06	23.8861	24.999	24.3922	24.2826	24.4366	23.2544	23.9699	23.6974	23.0603	22.3413	3	3	3	7.7	7.7	7.7	42.506	0.00048368	3.3171	103440000	4	O75554	O75554	WW domain-binding protein 4	WBP4	O75554	3	3
O00264	O00264	Membrane-associated progesterone receptor component 1	PGRMC1	O00264	8	6.14096e+07	1.18348e+08	0.51889	0.00403148	-0.908748	1.11533	6.4344e+07	5.6184e+07	6.2561e+07	6.3355e+07	6.0604e+07	9.718e+07	1.0136e+08	1.781e+08	1.0288e+08	1.1222e+08	25.9393	25.7437	25.8988	25.917	25.8529	26.5342	26.5949	27.4081	26.6164	26.7418	9	8	8	46.2	41.5	41.5	21.671	0	22.726	796590000	23	O00264	O00264	Membrane-associated progesterone receptor component 1	PGRMC1	O00264	9	8
A0A0A0MRI1;Q8IXQ4;A0A087WW86	A0A0A0MRI1;Q8IXQ4	GPALPP motifs-containing protein 1	GPALPP1	A0A0A0MRI1	4	2.29258e+07	1.07537e+07	2.13189	0.00409721	1.13325	1.11437	1.9648e+07	2.1416e+07	1.9348e+07	2.187e+07	3.2347e+07	8.3272e+06	1.5903e+07	1.1469e+07	6.39751e+06	1.1672e+07	24.2279	24.3522	24.2057	24.3825	24.9471	22.9894	23.9228	23.4512	22.6091	23.4765	4	4	4	14.5	14.5	14.5	37.971	0	12.028	115040000	6	A0A0A0MRI1;Q8IXQ4;A0A087WW86	A0A0A0MRI1;Q8IXQ4	GPALPP motifs-containing protein 1	GPALPP1	A0A0A0MRI1	4;4;1	4;4;1
X5CMH5;A0A087WYD6;Q03519;A0A0G2JLV0;E7ENX8;A0A140T9S0	X5CMH5;A0A087WYD6;Q03519;A0A0G2JLV0;E7ENX8;A0A140T9S0	Antigen peptide transporter 2	TAP2	X5CMH5	12	1.81252e+08	3.38502e+08	0.535453	0.000108919	-0.907353	1.11381	2.1221e+08	1.84e+08	1.4484e+08	1.9912e+08	1.6609e+08	3.6524e+08	3.7426e+08	3.5276e+08	2.9363e+08	3.0662e+08	27.6609	27.4551	27.1099	27.5691	27.3074	28.4443	28.4795	28.3941	28.1294	28.1919	13	13	12	28.4	28.4	27.3	77.694	0	74.956	2298500000	68	X5CMH5;A0A087WYD6;Q03519;A0A0G2JLV0;E7ENX8;A0A140T9S0	X5CMH5;A0A087WYD6;Q03519;A0A0G2JLV0;E7ENX8;A0A140T9S0	Antigen peptide transporter 2	TAP2	X5CMH5	13;11;11;10;8;7	13;11;11;10;8;7
P42224;J3KPM9;E7EPD2;D2KFR9;E7ENM1;E9PH66;H7BZB5;H7BZ88;Q14765	P42224;J3KPM9	Signal transducer and activator of transcription 1-alpha/beta;Signal transducer and activator of transcription	STAT1	P42224	51	1.51198e+09	2.83308e+09	0.533688	2.58685e-07	-0.907134	1.11357	1.4179e+09	1.5201e+09	1.4512e+09	1.6559e+09	1.5148e+09	2.7505e+09	2.7134e+09	2.8814e+09	2.8307e+09	2.9894e+09	30.4011	30.5015	30.4346	30.625	30.4965	31.357	31.3375	31.4241	31.3985	31.4772	51	51	51	58.1	58.1	58.1	87.334	0	323.31	19478000000	394	P42224;J3KPM9;E7EPD2;D2KFR9;E7ENM1;E9PH66;H7BZB5;H7BZ88;Q14765	P42224;J3KPM9	Signal transducer and activator of transcription 1-alpha/beta;Signal transducer and activator of transcription	STAT1	P42224	51;47;15;15;12;4;3;1;1	51;47;15;15;12;4;3;1;1
Q9HCN4	Q9HCN4	GPN-loop GTPase 1	GPN1	Q9HCN4	1	1.67667e+07	8.14288e+06	2.05906	0.0402058	1.12696	1.1075	1.0411e+07	1.39378e+07	3.02987e+07	1.7156e+07	1.203e+07	6.31942e+06	1.6574e+07	3.61396e+06	8.5915e+06	5.61553e+06	23.3116	23.7325	24.8528	24.0322	23.5201	22.5914	23.9824	21.7851	23.0345	22.421	1	1	1	3.5	3.5	3.5	41.74	0.00025349	4.1466	30944000	2	Q9HCN4	Q9HCN4	GPN-loop GTPase 1	GPN1	Q9HCN4	1	1
Q01469;I6L8B7;A8MUU1;REV__Q99880;REV__Q99879;REV__Q99877;REV__Q93079;REV__Q8N257;REV__Q5QNW6;REV__Q16778;REV__P62807;REV__P58876;REV__P57053;REV__P33778;REV__P23527;REV__P06899;REV__O60814;REV__U3KQK0	Q01469;I6L8B7	Fatty acid-binding protein, epidermal	FABP5	Q01469	19	2.6224e+09	1.23128e+09	2.12982	0.00137272	1.12617	1.10664	2.3479e+09	2.7234e+09	2.4852e+09	2.8346e+09	2.7209e+09	1.0325e+09	1.8273e+09	9.725e+08	1.2101e+09	1.114e+09	31.1287	31.3428	31.2107	31.4005	31.3414	29.9435	30.7671	29.8571	30.1725	30.0531	19	19	19	87.4	87.4	87.4	15.164	0	181.76	14861000000	186	Q01469;I6L8B7;A8MUU1;REV__Q99880;REV__Q99879;REV__Q99877;REV__Q93079;REV__Q8N257;REV__Q5QNW6;REV__Q16778;REV__P62807;REV__P58876;REV__P57053;REV__P33778;REV__P23527;REV__P06899;REV__O60814;REV__U3KQK0	Q01469;I6L8B7	Fatty acid-binding protein, epidermal	FABP5	Q01469	19;12;5;1;1;1;1;1;1;1;1;1;1;1;1;1;1;1	19;12;5;1;1;1;1;1;1;1;1;1;1;1;1;1;1;1
P35270;REV__Q16649	P35270	Sepiapterin reductase	SPR	P35270	5	4.2305e+07	1.95924e+07	2.15926	0.000221634	1.1258	1.10623	3.9801e+07	4.7069e+07	4.0316e+07	4.0552e+07	4.3787e+07	2.2376e+07	2.2588e+07	2.1164e+07	1.582e+07	1.6014e+07	25.2463	25.4883	25.2648	25.2733	25.384	24.4154	24.4291	24.3351	23.9152	23.9328	5	5	5	19.5	19.5	19.5	28.048	0	7.5181	232620000	14	P35270;REV__Q16649	P35270	Sepiapterin reductase	SPR	P35270	5;1	5;1
Q00169;F5GWE5;I3L459;I3L4H1;I3L4C0;I3L2X8;I3L471;I3L3W1;I3L4U7;I3NI10	Q00169;F5GWE5;I3L459;I3L4H1;I3L4C0	Phosphatidylinositol transfer protein alpha isoform	PITPNA	Q00169	10	3.3542e+08	1.57914e+08	2.12406	0.00327504	1.12328	1.10348	2.9017e+08	4.4518e+08	3.1048e+08	3.3674e+08	2.9453e+08	8.6491e+07	2.0275e+08	1.727e+08	1.7162e+08	1.5601e+08	28.1123	28.7298	28.2099	28.3271	28.1338	26.366	27.5951	27.3637	27.3546	27.2171	12	10	10	49.6	49.6	49.6	31.806	0	141.46	1728400000	51	Q00169;F5GWE5;I3L459;I3L4H1;I3L4C0;I3L2X8;I3L471;I3L3W1;I3L4U7;I3NI10	Q00169;F5GWE5;I3L459;I3L4H1;I3L4C0	Phosphatidylinositol transfer protein alpha isoform	PITPNA	Q00169	12;11;9;9;6;4;4;3;3;1	10;9;7;7;4;3;3;2;2;1
P10768;X6RA14;H7BZT7;U3KQT1	P10768;X6RA14;H7BZT7	S-formylglutathione hydrolase	ESD	P10768	16	2.76938e+09	1.27486e+09	2.1723	3.7505e-06	1.12277	1.10292	2.8353e+09	2.9163e+09	2.7692e+09	2.6533e+09	2.6728e+09	1.4197e+09	1.1817e+09	1.1452e+09	1.3309e+09	1.2968e+09	31.4009	31.4415	31.3668	31.3051	31.3157	30.4029	30.1382	30.093	30.3098	30.2723	16	16	16	72.7	72.7	72.7	31.462	0	212.98	15356000000	231	P10768;X6RA14;H7BZT7;U3KQT1	P10768;X6RA14;H7BZT7	S-formylglutathione hydrolase	ESD	P10768	16;14;11;7	16;14;11;7
Q6RFH5;E9PS41;H0YFP2;F5GYL6	Q6RFH5;E9PS41	WD repeat-containing protein 74	WDR74	Q6RFH5	8	5.19758e+07	2.39646e+07	2.16886	6.56092e-05	1.12253	1.10266	6.6049e+07	4.9676e+07	4.751e+07	4.9202e+07	4.7442e+07	2.842e+07	2.1159e+07	2.8778e+07	2.1107e+07	2.0359e+07	25.977	25.566	25.5017	25.5522	25.4997	24.7604	24.3348	24.7785	24.3312	24.2792	8	8	8	27.3	27.3	27.3	42.441	0	16.97	268930000	19	Q6RFH5;E9PS41;H0YFP2;F5GYL6	Q6RFH5;E9PS41	WD repeat-containing protein 74	WDR74	Q6RFH5	8;7;1;1	8;7;1;1
Q9NQT5	Q9NQT5	Exosome complex component RRP40	EXOSC3	Q9NQT5	10	2.50996e+08	1.15146e+08	2.17981	4.17605e-06	1.12219	1.10229	2.7906e+08	2.6767e+08	2.1636e+08	2.6829e+08	2.236e+08	1.3174e+08	1.0243e+08	1.0584e+08	1.1678e+08	1.1894e+08	28.056	27.9959	27.6889	27.9992	27.7363	26.9731	26.6101	26.6573	26.7992	26.8257	10	10	10	36.7	36.7	36.7	29.572	0	42.868	1414800000	39	Q9NQT5	Q9NQT5	Exosome complex component RRP40	EXOSC3	Q9NQT5	10	10
O75569;F8WEG8;G5E9Q4;C9JMM3	O75569;F8WEG8;G5E9Q4;C9JMM3	Interferon-inducible double-stranded RNA-dependent protein kinase activator A	PRKRA	O75569	6	3.01636e+07	5.87242e+07	0.513648	0.015573	-0.89598	1.10139	3.0824e+07	3.1504e+07	3.4873e+07	2.8419e+07	2.5198e+07	4.6582e+07	8.4932e+07	7.3584e+07	3.4247e+07	5.4276e+07	24.8776	24.909	25.0556	24.7604	24.5868	25.4733	26.3398	26.1329	25.0295	25.6938	6	6	6	24	24	24	34.404	0	36.63	389090000	13	O75569;F8WEG8;G5E9Q4;C9JMM3	O75569;F8WEG8;G5E9Q4;C9JMM3	Interferon-inducible double-stranded RNA-dependent protein kinase activator A	PRKRA	O75569	6;4;4;4	6;4;4;4
Q12872;H0YFR9	Q12872	Splicing factor, suppressor of white-apricot homolog	SFSWAP	Q12872	3	1.41696e+07	7.14886e+06	1.98208	0.0235293	1.12086	1.10083	1.3934e+07	1.5368e+07	1.1854e+07	1.3698e+07	1.5994e+07	7.42218e+06	5.25479e+06	1.27917e+07	7.0042e+06	3.27146e+06	23.7321	23.8734	23.4989	23.7075	23.931	22.8234	22.3252	23.6087	22.7398	21.6415	3	3	3	7.7	7.7	7.7	104.82	0.00025667	4.3615	52129000	6	Q12872;H0YFR9	Q12872	Splicing factor, suppressor of white-apricot homolog	SFSWAP	Q12872	3;1	3;1
F8VXG7;Q99590;A0A0A0MTP7	F8VXG7;Q99590;A0A0A0MTP7	Protein SCAF11	SCAF11	F8VXG7	13	1.67386e+08	7.77426e+07	2.15308	0.000205867	1.12064	1.10059	1.5451e+08	1.6231e+08	1.6452e+08	1.9758e+08	1.5801e+08	7.5541e+07	5.5462e+07	8.2376e+07	8.4914e+07	9.04199e+07	27.2031	27.2742	27.2937	27.5579	27.2354	26.1708	25.725	26.2957	26.3395	26.4301	13	13	13	15.7	15.7	15.7	142.6	0	47.787	914490000	41	F8VXG7;Q99590;A0A0A0MTP7	F8VXG7;Q99590;A0A0A0MTP7	Protein SCAF11	SCAF11	F8VXG7	13;13;9	13;13;9
P07305	P07305	Histone H1.0;Histone H1.0, N-terminally processed	H1F0	P07305	11	8.35092e+08	1.55668e+09	0.536457	0.000136333	-0.891544	1.09655	7.0326e+08	8.287e+08	8.5678e+08	8.3309e+08	9.53629e+08	1.394e+09	1.2975e+09	1.4721e+09	1.766e+09	1.8538e+09	29.3895	29.6263	29.6743	29.6339	29.8289	30.3766	30.2731	30.4552	30.7178	30.7878	11	11	11	37.6	37.6	37.6	20.863	0	43.069	10271000000	101	P07305	P07305	Histone H1.0;Histone H1.0, N-terminally processed	H1F0	P07305	11	11
P14550;Q5T621;V9GYG2;V9GYP9	P14550;Q5T621	Alcohol dehydrogenase [NADP(+)]	AKR1A1	P14550	17	4.06842e+08	7.61712e+08	0.534115	0.000376594	-0.891532	1.09653	4.1863e+08	4.0571e+08	3.9896e+08	3.6392e+08	4.4699e+08	6.9959e+08	6.4136e+08	9.8764e+08	7.7215e+08	7.0782e+08	28.6411	28.5959	28.5717	28.439	28.7357	29.3819	29.2566	29.8794	29.5243	29.3988	17	17	17	56	56	56	36.573	0	100.44	4828600000	107	P14550;Q5T621;V9GYG2;V9GYP9	P14550;Q5T621	Alcohol dehydrogenase [NADP(+)]	AKR1A1	P14550	17;9;7;7	17;9;7;7
P62256;H7C4M9;C9JZY6;C9JZG9;C9J8Q9	P62256;H7C4M9;C9JZY6;C9JZG9;C9J8Q9	Ubiquitin-conjugating enzyme E2 H	UBE2H	P62256	4	1.07093e+08	5.00788e+07	2.13848	0.000480543	1.11677	1.09637	9.52689e+07	1.0946e+08	1.2503e+08	1.1179e+08	9.3914e+07	5.85e+07	4.4679e+07	3.5266e+07	6.2052e+07	4.9897e+07	26.5055	26.7058	26.8977	26.7362	26.4848	25.8019	25.4131	25.0718	25.887	25.5725	4	4	4	24	24	24	20.655	0	11.039	578710000	22	P62256;H7C4M9;C9JZY6;C9JZG9;C9J8Q9	P62256;H7C4M9;C9JZY6;C9JZG9;C9J8Q9	Ubiquitin-conjugating enzyme E2 H	UBE2H	P62256	4;3;3;2;2	4;3;3;2;2
Q96BW9;A0A0G2JQ92;H7C1A2;G3V0F3;B4E101	Q96BW9;A0A0G2JQ92	Phosphatidate cytidylyltransferase, mitochondrial	TAMM41	Q96BW9	4	6.20456e+07	3.06276e+07	2.02581	0.011662	1.11244	1.09165	6.7448e+07	5.0845e+07	5.7657e+07	6.4082e+07	7.0196e+07	3.2059e+07	1.8633e+07	2.0306e+07	2.9458e+07	5.2682e+07	26.0073	25.5996	25.781	25.9334	26.0649	24.9342	24.1514	24.2754	24.8122	25.6508	4	4	4	14.8	14.8	14.8	51.066	0	10.485	347850000	10	Q96BW9;A0A0G2JQ92;H7C1A2;G3V0F3;B4E101	Q96BW9;A0A0G2JQ92	Phosphatidate cytidylyltransferase, mitochondrial	TAMM41	Q96BW9	4;2;1;1;1	4;2;1;1;1
Q16778;P33778;P23527;P06899;Q6DRA6;Q6DN03	Q16778;P33778;P23527;P06899	Histone H2B type 2-E;Histone H2B type 1-B;Histone H2B type 1-O;Histone H2B type 1-J	HIST2H2BE;HIST1H2BB;HIST1H2BO;HIST1H2BJ	Q16778	0	1.36962e+09	2.5517e+09	0.536748	0.000326108	-0.886723	1.09128	1.3401e+09	1.4563e+09	1.1379e+09	1.4106e+09	1.5032e+09	2.1999e+09	2.0923e+09	3.2289e+09	2.5144e+09	2.723e+09	30.3197	30.4397	30.0837	30.3937	30.4854	31.0348	30.9624	31.5884	31.2276	31.3426	18	2	0	73	7.9	0	13.92	0	9.0928	16049000000	42	Q16778;P33778;P23527;P06899;Q6DRA6;Q6DN03	Q16778;P33778;P23527;P06899	Histone H2B type 2-E;Histone H2B type 1-B;Histone H2B type 1-O;Histone H2B type 1-J	HIST2H2BE;HIST1H2BB;HIST1H2BO;HIST1H2BJ	Q16778	18;18;18;17;5;5	2;2;2;2;2;2
Q14195;H0YBT4;D6RF19;H0YB87;Q14117	Q14195	Dihydropyrimidinase-related protein 3	DPYSL3	Q14195	27	7.18052e+08	1.33042e+09	0.539718	1.56819e-05	-0.885917	1.0904	7.1496e+08	7.1752e+08	7.9371e+08	6.9782e+08	6.6625e+08	1.4443e+09	1.39e+09	1.4254e+09	1.2692e+09	1.1232e+09	29.4133	29.4184	29.564	29.3783	29.3115	30.4277	30.3724	30.4087	30.2413	30.065	35	29	27	70.4	60.5	59.1	61.963	0	210.93	8950500000	188	Q14195;H0YBT4;D6RF19;H0YB87;Q14117	Q14195	Dihydropyrimidinase-related protein 3	DPYSL3	Q14195	35;12;5;2;2	29;9;2;2;2
P25445;H7C5Z8;A0A087WTM9	P25445	Tumor necrosis factor receptor superfamily member 6	FAS	P25445	13	3.78896e+08	1.7542e+08	2.15994	3.44279e-07	1.11112	1.0902	3.6137e+08	4.0447e+08	3.9198e+08	3.3574e+08	4.0092e+08	1.8671e+08	1.6115e+08	1.6505e+08	1.9396e+08	1.7023e+08	28.4289	28.5915	28.5462	28.3228	28.5787	27.4762	27.2638	27.2983	27.5312	27.3429	13	13	13	43.9	43.9	43.9	37.732	0	84.965	2048700000	72	P25445;H7C5Z8;A0A087WTM9	P25445	Tumor necrosis factor receptor superfamily member 6	FAS	P25445	13;3;3	13;3;3
P78406;E9PQ57;E9PPG9;B0QZ36;B0QZ37	P78406;E9PQ57;E9PPG9	mRNA export factor	RAE1	P78406	15	7.57262e+08	3.50924e+08	2.15791	1.19459e-08	1.1101	1.08909	7.4009e+08	8.1214e+08	7.5414e+08	7.6236e+08	7.1758e+08	3.4054e+08	3.8232e+08	3.548e+08	3.4404e+08	3.3292e+08	29.4631	29.5972	29.4903	29.5059	29.4186	28.3432	28.5102	28.4024	28.358	28.3106	15	15	15	48.6	48.6	48.6	40.968	0	246.36	4208700000	109	P78406;E9PQ57;E9PPG9;B0QZ36;B0QZ37	P78406;E9PQ57;E9PPG9	mRNA export factor	RAE1	P78406	15;11;9;5;2	15;11;9;5;2
P23526	P23526	Adenosylhomocysteinase	AHCY	P23526	34	7.20998e+09	3.33498e+09	2.16193	6.57289e-06	1.11008	1.08906	6.99451e+09	7.54959e+09	7.69411e+09	7.2526e+09	6.5591e+09	3.396e+09	3.2885e+09	3.3392e+09	3.3168e+09	3.3344e+09	32.7036	32.8138	32.8411	32.7559	32.6109	31.6612	31.6148	31.6369	31.6271	31.6348	34	34	34	53.5	53.5	53.5	47.716	0	253.45	40258000000	441	P23526	P23526	Adenosylhomocysteinase	AHCY	P23526	34	34
O75964;E9PN17	O75964;E9PN17	ATP synthase subunit g, mitochondrial	ATP5L	O75964	3	6.77628e+07	1.27093e+08	0.533173	0.00195451	-0.8827	1.08689	6.8418e+07	5.7055e+07	6.777e+07	6.9755e+07	7.5816e+07	1.1934e+08	1.0869e+08	1.7372e+08	9.6257e+07	1.3746e+08	26.0279	25.7659	26.0141	26.0558	26.176	26.8305	26.6956	27.3722	26.5204	27.0344	3	3	3	30.1	30.1	30.1	11.428	0	10.731	821830000	11	O75964;E9PN17	O75964;E9PN17	ATP synthase subunit g, mitochondrial	ATP5L	O75964	3;2	3;2
H7C471;H0Y5R9;H0Y2U5;F8WCD1;B5MD46;H7C1Q1;Q9BXI6	H7C471;H0Y5R9;H0Y2U5;F8WCD1;B5MD46;H7C1Q1;Q9BXI6	TBC1 domain family member 10A	TBC1D10A	H7C471	1	6.6654e+06	1.21033e+07	0.550708	0.00707411	-0.88246	1.08663	7.4098e+06	3.95931e+06	5.95781e+06	8.3839e+06	7.6162e+06	8.84666e+06	1.0695e+07	1.5572e+07	1.2526e+07	1.2877e+07	22.821	21.9168	22.5064	22.9992	22.8606	23.0767	23.3504	23.8925	23.5784	23.6183	1	1	1	4.7	4.7	4.7	26.86	0.00048309	3.3041	63552000	6	H7C471;H0Y5R9;H0Y2U5;F8WCD1;B5MD46;H7C1Q1;Q9BXI6	H7C471;H0Y5R9;H0Y2U5;F8WCD1;B5MD46;H7C1Q1;Q9BXI6	TBC1 domain family member 10A	TBC1D10A	H7C471	1;1;1;1;1;1;1	1;1;1;1;1;1;1
K7EIY0;K7ENP9;K7EIE9;K7EQG9;P17706	K7EIY0;K7ENP9;K7EIE9;K7EQG9;P17706	Tyrosine-protein phosphatase non-receptor type;Tyrosine-protein phosphatase non-receptor type 2	PTPN2	K7EIY0	2	1.3248e+07	6.41459e+06	2.06529	0.00846082	1.10779	1.08656	1.268e+07	1.8042e+07	1.0325e+07	1.0849e+07	1.4344e+07	5.41399e+06	9.67949e+06	3.99549e+06	4.3977e+06	8.58628e+06	23.5961	24.1049	23.2996	23.3711	23.7739	22.3683	23.2065	21.9299	22.0683	23.0336	2	2	2	24.1	24.1	24.1	13.175	0.00025164	3.9999	49968000	6	K7EIY0;K7ENP9;K7EIE9;K7EQG9;P17706	K7EIY0;K7ENP9;K7EIE9;K7EQG9;P17706	Tyrosine-protein phosphatase non-receptor type;Tyrosine-protein phosphatase non-receptor type 2	PTPN2	K7EIY0	2;2;2;2;2	2;2;2;2;2
P25440;H0Y6K2;A0A140T9E9;A0A0G2JK44;U3KQA6;A0A0G2JHL0;A0A140T9V2;A0A0G2JHN8;A0A140T9F7;A0A140T9I1;E9PIQ3;H0YDJ7;E9PKQ9;U3KPW0	P25440;H0Y6K2;A0A140T9E9;A0A0G2JK44;U3KQA6;A0A0G2JHL0;A0A140T9V2;A0A0G2JHN8;A0A140T9F7	Bromodomain-containing protein 2	BRD2	P25440	7	1.41662e+07	7.03754e+06	2.01295	0.0277996	1.10739	1.08612	1.8684e+07	1.7462e+07	1.1463e+07	1.4143e+07	9.079e+06	5.9995e+06	2.9509e+06	1.15715e+07	9.1445e+06	5.5213e+06	24.1553	24.0577	23.4505	23.7536	23.1141	22.5164	21.4927	23.4641	23.1245	22.3966	8	7	7	16.6	14.9	14.9	88.06	0	22.135	105460000	13	P25440;H0Y6K2;A0A140T9E9;A0A0G2JK44;U3KQA6;A0A0G2JHL0;A0A140T9V2;A0A0G2JHN8;A0A140T9F7;A0A140T9I1;E9PIQ3;H0YDJ7;E9PKQ9;U3KPW0	P25440;H0Y6K2;A0A140T9E9;A0A0G2JK44;U3KQA6;A0A0G2JHL0;A0A140T9V2;A0A0G2JHN8;A0A140T9F7	Bromodomain-containing protein 2	BRD2	P25440	8;7;7;7;5;5;5;4;4;3;2;1;1;1	7;6;6;6;5;5;5;3;4;2;2;1;1;1
P33993;C9J8M6	P33993	DNA replication licensing factor MCM7	MCM7	P33993	39	7.85236e+08	1.44662e+09	0.542807	1.39405e-06	-0.880033	1.08398	8.3314e+08	7.6725e+08	7.3583e+08	8.3861e+08	7.5135e+08	1.5345e+09	1.3454e+09	1.5638e+09	1.3116e+09	1.4778e+09	29.634	29.5151	29.4548	29.6434	29.4849	30.5151	30.3254	30.5424	30.2887	30.4608	39	39	39	54.4	54.4	54.4	81.307	0	284.48	9788700000	236	P33993;C9J8M6	P33993	DNA replication licensing factor MCM7	MCM7	P33993	39;5	39;5
O60547	O60547	GDP-mannose 4,6 dehydratase	GMDS	O60547	14	1.48878e+08	2.69662e+08	0.552091	0.00161985	-0.879995	1.08394	2.0699e+08	1.601e+08	1.2722e+08	1.2378e+08	1.263e+08	3.0027e+08	2.837e+08	2.6016e+08	2.2446e+08	2.7972e+08	27.625	27.2544	26.9228	26.8832	26.9123	28.1617	28.0798	27.9548	27.7419	28.0594	14	14	14	42.5	42.5	42.5	41.949	0	76.218	1810400000	50	O60547	O60547	GDP-mannose 4,6 dehydratase	GMDS	O60547	14	14
P56537;B7ZBH1;F8WD20;A0A0B4J1Y7;A0A0U1RQV5;F8WDS6	P56537	Eukaryotic translation initiation factor 6	EIF6	P56537	12	2.29358e+09	1.07189e+09	2.13975	2.06935e-05	1.10313	1.08148	2.5023e+09	2.033e+09	2.0405e+09	2.4514e+09	2.4407e+09	1.1589e+09	1.2812e+09	1.074e+09	9.2579e+08	9.1956e+08	31.2206	30.921	30.9263	31.191	31.1846	30.1101	30.2548	30.0003	29.7861	29.7764	12	12	12	63.7	63.7	63.7	26.599	0	286.12	12508000000	170	P56537;B7ZBH1;F8WD20;A0A0B4J1Y7;A0A0U1RQV5;F8WDS6	P56537	Eukaryotic translation initiation factor 6	EIF6	P56537	12;5;2;2;2;2	12;5;2;2;2;2
Q9BQ52;G5E9D5;E7ES68;H7C2I4;V9GYS7;J3QRS2;V9GYU5;J3QL08;J3QLK4;V9GZ72	Q9BQ52;G5E9D5;E7ES68	Zinc phosphodiesterase ELAC protein 2	ELAC2	Q9BQ52	31	2.19198e+08	4.02154e+08	0.54506	7.82254e-05	-0.876817	1.08047	1.9178e+08	2.6499e+08	2.1447e+08	1.9373e+08	2.3102e+08	4.8493e+08	3.4867e+08	4.1395e+08	3.717e+08	3.9152e+08	27.5149	27.9814	27.6762	27.5295	27.7834	28.8532	28.3773	28.6249	28.4696	28.5445	31	31	31	46	46	46	92.218	0	118	2770800000	86	Q9BQ52;G5E9D5;E7ES68;H7C2I4;V9GYS7;J3QRS2;V9GYU5;J3QL08;J3QLK4;V9GZ72	Q9BQ52;G5E9D5;E7ES68	Zinc phosphodiesterase ELAC protein 2	ELAC2	Q9BQ52	31;29;25;9;8;4;4;4;3;3	31;29;25;9;8;4;4;4;3;3
Q71DI3	Q71DI3	Histone H3.2	HIST2H3A	Q71DI3	1	9.11676e+07	1.5812e+08	0.576572	0.0431757	-0.875494	1.07902	6.034e+07	7.9181e+07	1.3804e+08	1.3042e+08	4.7857e+07	1.2346e+08	1.0693e+08	1.8808e+08	1.9876e+08	1.7337e+08	25.8466	26.2387	27.0405	26.9586	25.5122	26.8795	26.6721	27.4868	27.5665	27.3693	12	1	1	59.6	23.5	23.5	15.388	0	30.122	1074500000	9	Q71DI3	Q71DI3	Histone H3.2	HIST2H3A	Q71DI3	12	1
Q96FX7;H0Y2Q1	Q96FX7;H0Y2Q1	tRNA (adenine(58)-N(1))-methyltransferase catalytic subunit TRMT61A	TRMT61A	Q96FX7	6	1.22904e+08	5.83774e+07	2.10534	0.000885048	1.10027	1.07835	1.2446e+08	1.1358e+08	1.5095e+08	1.1236e+08	1.1317e+08	4.6304e+07	7.5181e+07	4.4925e+07	7.303e+07	5.2447e+07	26.8911	26.7591	27.1695	26.7436	26.7539	25.4646	26.1639	25.421	26.122	25.6444	6	6	6	26.3	26.3	26.3	31.381	0	29.821	764100000	20	Q96FX7;H0Y2Q1	Q96FX7;H0Y2Q1	tRNA (adenine(58)-N(1))-methyltransferase catalytic subunit TRMT61A	TRMT61A	Q96FX7	6;3	6;3
Q9UNX4	Q9UNX4	WD repeat-containing protein 3	WDR3	Q9UNX4	14	1.36784e+08	6.4225e+07	2.12976	4.0411e-05	1.09929	1.07729	1.4404e+08	1.2268e+08	1.4126e+08	1.48e+08	1.2794e+08	7.7656e+07	5.8688e+07	5.2577e+07	6.6284e+07	6.592e+07	27.1019	26.8703	27.0738	27.141	26.9309	26.2106	25.8066	25.6479	25.9822	25.9742	14	14	14	17.4	17.4	17.4	106.1	0	30.869	729360000	50	Q9UNX4	Q9UNX4	WD repeat-containing protein 3	WDR3	Q9UNX4	14	14
Q14192;J3KNW4;A0A0A0MSG2;C9J3S8;F8WDA8;U3KQT4	Q14192;J3KNW4;A0A0A0MSG2	Four and a half LIM domains protein 2	FHL2	Q14192	26	2.0958e+09	3.84806e+09	0.544638	3.87249e-05	-0.872263	1.07549	1.9622e+09	2.2856e+09	2.1231e+09	2.2465e+09	1.8616e+09	4.37099e+09	4.1225e+09	4.0387e+09	3.2965e+09	3.4116e+09	30.8698	31.0899	30.9835	31.065	30.7939	32.0253	31.9409	31.9112	31.6183	31.6678	26	26	26	74.9	74.9	74.9	32.193	0	227.91	25243000000	304	Q14192;J3KNW4;A0A0A0MSG2;C9J3S8;F8WDA8;U3KQT4	Q14192;J3KNW4;A0A0A0MSG2	Four and a half LIM domains protein 2	FHL2	Q14192	26;25;25;2;2;2	26;25;25;2;2;2
P21964;E7EMS6;E7EUU8;F8WBW9;H7BZ45	P21964;E7EMS6;E7EUU8	Catechol O-methyltransferase	COMT	P21964	15	3.60432e+08	6.59814e+08	0.546263	3.43357e-06	-0.871019	1.07414	3.6141e+08	3.5081e+08	3.6072e+08	4.0187e+08	3.2735e+08	7.0281e+08	5.8262e+08	6.1398e+08	6.9658e+08	7.0308e+08	28.4291	28.3861	28.4263	28.5822	28.2863	29.3886	29.118	29.1936	29.3757	29.3891	15	15	15	67.5	67.5	67.5	30.037	0	148.59	4599600000	107	P21964;E7EMS6;E7EUU8;F8WBW9;H7BZ45	P21964;E7EMS6;E7EUU8	Catechol O-methyltransferase	COMT	P21964	15;10;8;6;3	15;10;8;6;3
A2A2Q9;Q9Y312	A2A2Q9;Q9Y312	Protein AAR2 homolog	AAR2	A2A2Q9	8	7.33522e+07	3.47014e+07	2.11381	0.000250592	1.0963	1.07401	7.0778e+07	7.4605e+07	6.2851e+07	7.9477e+07	7.905e+07	2.7223e+07	4.2726e+07	3.0531e+07	3.2151e+07	4.0876e+07	26.0768	26.1528	25.9054	26.244	26.2363	24.6983	25.3486	24.8638	24.9384	25.2847	8	8	8	27.4	27.4	27.4	45.034	0	16.844	414930000	23	A2A2Q9;Q9Y312	A2A2Q9;Q9Y312	Protein AAR2 homolog	AAR2	A2A2Q9	8;8	8;8
O00566;U3KQ48	O00566;U3KQ48	U3 small nucleolar ribonucleoprotein protein MPP10	MPHOSPH10	O00566	11	1.45212e+08	6.81074e+07	2.1321	1.91833e-06	1.09539	1.07303	1.3737e+08	1.5459e+08	1.4171e+08	1.5488e+08	1.3751e+08	6.7143e+07	6.5043e+07	7.5891e+07	7.29e+07	5.956e+07	27.0335	27.2039	27.0784	27.2066	27.035	26.0007	25.9549	26.1774	26.1194	25.8278	11	11	11	21	21	21	78.863	0	41.457	761450000	35	O00566;U3KQ48	O00566;U3KQ48	U3 small nucleolar ribonucleoprotein protein MPP10	MPHOSPH10	O00566	11;6	11;6
Q5SRN7;A0A1W2PS24;Q5SRN5;P04439;A0A0G2JI36;A0A1W2PSE7;A0A0G2JIF2;A0A0G2JL56;P30455;P30443;A0A1W2PQD0	Q5SRN7;A0A1W2PS24;Q5SRN5;P04439;A0A0G2JI36;A0A1W2PSE7;A0A0G2JIF2;A0A0G2JL56;P30455;P30443;A0A1W2PQD0	HLA class I histocompatibility antigen, A-3 alpha chain;HLA class I histocompatibility antigen, A-36 alpha chain;HLA class I histocompatibility antigen, A-1 alpha chain	HLA-A	Q5SRN7	3	2.1687e+08	4.01402e+08	0.540281	0.00175873	-0.868682	1.07158	2.1908e+08	2.2638e+08	2.4463e+08	1.7146e+08	2.228e+08	4.0139e+08	5.1795e+08	4.5641e+08	2.9402e+08	3.3724e+08	27.7069	27.7542	27.866	27.3533	27.7312	28.5804	28.9482	28.7658	28.1313	28.3292	20	7	3	63.2	22.4	8	34.211	0	95.735	2677900000	57	Q5SRN7;A0A1W2PS24;Q5SRN5;P04439;A0A0G2JI36;A0A1W2PSE7;A0A0G2JIF2;A0A0G2JL56;P30455;P30443;A0A1W2PQD0	Q5SRN7;A0A1W2PS24;Q5SRN5;P04439;A0A0G2JI36;A0A1W2PSE7;A0A0G2JIF2;A0A0G2JL56;P30455;P30443;A0A1W2PQD0	HLA class I histocompatibility antigen, A-3 alpha chain;HLA class I histocompatibility antigen, A-36 alpha chain;HLA class I histocompatibility antigen, A-1 alpha chain	HLA-A	Q5SRN7	20;20;20;20;13;13;13;13;13;13;10	7;7;7;7;3;3;3;3;3;3;3
Q9Y3B9	Q9Y3B9	RRP15-like protein	RRP15	Q9Y3B9	8	2.09368e+08	9.81938e+07	2.13219	1.03309e-06	1.09347	1.07093	2.0492e+08	2.3017e+08	2.1899e+08	2.0915e+08	1.8361e+08	9.8473e+07	8.8724e+07	9.8678e+07	1.1336e+08	9.1734e+07	27.6105	27.7781	27.7063	27.64	27.4521	26.5532	26.4028	26.5562	26.7563	26.451	8	8	8	30.9	30.9	30.9	31.484	0	20.076	1169900000	40	Q9Y3B9	Q9Y3B9	RRP15-like protein	RRP15	Q9Y3B9	8	8
P46776;E9PJD9;E9PLL6;E9PLX7;H0YF34;E9PKT2	P46776;E9PJD9;E9PLL6;E9PLX7	60S ribosomal protein L27a	RPL27A	P46776	13	5.56248e+09	2.65548e+09	2.09472	0.00094369	1.09326	1.0707	4.9152e+09	6.5041e+09	5.16759e+09	5.79439e+09	5.4311e+09	2.6336e+09	1.9526e+09	2.1173e+09	3.345e+09	3.2289e+09	32.1946	32.5987	32.2668	32.432	32.3386	31.2944	30.8627	30.9796	31.6394	31.5884	13	13	13	69.6	69.6	69.6	16.561	0	136.76	32045000000	280	P46776;E9PJD9;E9PLL6;E9PLX7;H0YF34;E9PKT2	P46776;E9PJD9;E9PLL6;E9PLX7	60S ribosomal protein L27a	RPL27A	P46776	13;10;8;8;2;1	13;10;8;8;2;1
P16885;A0A0A0MRF9	P16885;A0A0A0MRF9	1-phosphatidylinositol 4,5-bisphosphate phosphodiesterase gamma-2;Phosphoinositide phospholipase C	PLCG2	P16885	3	1.60102e+07	8.45997e+06	1.89247	0.0499911	1.09073	1.06794	1.5139e+07	2.3056e+07	8.84303e+06	1.6583e+07	1.643e+07	3.51795e+06	6.95231e+06	6.11334e+06	6.77627e+06	1.894e+07	23.8518	24.4586	23.0761	23.9832	23.9698	21.7463	22.7291	22.5435	22.6921	24.1749	3	3	3	2.8	2.8	2.8	147.87	0	16.906	93104000	6	P16885;A0A0A0MRF9	P16885;A0A0A0MRF9	1-phosphatidylinositol 4,5-bisphosphate phosphodiesterase gamma-2;Phosphoinositide phospholipase C	PLCG2	P16885	3;2	3;2
Q4G0N4;B7Z8V7;A0A0C4DGV3;H0Y9H7	Q4G0N4;B7Z8V7;A0A0C4DGV3	NAD kinase 2, mitochondrial	NADK2	Q4G0N4	6	1.3973e+08	6.55886e+07	2.1304	9.95284e-06	1.09056	1.06775	1.4126e+08	1.1925e+08	1.3662e+08	1.3412e+08	1.674e+08	6.8941e+07	7.2749e+07	5.2966e+07	6.7174e+07	6.6113e+07	27.0738	26.8294	27.0256	26.9989	27.3187	26.0389	26.1164	25.6586	26.0014	25.9784	6	6	6	18.6	18.6	18.6	49.432	0	39.294	751870000	29	Q4G0N4;B7Z8V7;A0A0C4DGV3;H0Y9H7	Q4G0N4;B7Z8V7;A0A0C4DGV3	NAD kinase 2, mitochondrial	NADK2	Q4G0N4	6;5;4;2	6;5;4;2
B9ZVT1;Q8IXT5;E5RJW8;E5RHG1;E5RJ83;E5RJV8	B9ZVT1;Q8IXT5	RNA-binding protein 12B	RBM12B	B9ZVT1	4	2.59274e+07	1.23081e+07	2.10653	0.00580217	1.0899	1.06703	1.7732e+07	3.7735e+07	2.2504e+07	2.3257e+07	2.8409e+07	1.628e+07	6.66233e+06	1.13024e+07	1.291e+07	1.43857e+07	24.0799	25.1694	24.4237	24.4712	24.7598	23.9566	22.6676	23.4301	23.622	23.7781	4	4	4	4.4	4.4	4.4	102.7	0.0002572	4.4072	115940000	8	B9ZVT1;Q8IXT5;E5RJW8;E5RHG1;E5RJ83;E5RJV8	B9ZVT1;Q8IXT5	RNA-binding protein 12B	RBM12B	B9ZVT1	4;4;1;1;1;1	4;4;1;1;1;1
Q14692	Q14692	Ribosome biogenesis protein BMS1 homolog	BMS1	Q14692	21	2.91974e+08	1.3661e+08	2.13728	5.1023e-05	1.08825	1.06523	2.6698e+08	3.7041e+08	2.8679e+08	2.9658e+08	2.3911e+08	1.4098e+08	1.2697e+08	1.3418e+08	1.6182e+08	1.191e+08	27.9922	28.4645	28.0954	28.1438	27.8331	27.0709	26.9199	26.9996	27.2698	26.8276	21	21	21	19.4	19.4	19.4	145.81	0	56.722	1608900000	73	Q14692	Q14692	Ribosome biogenesis protein BMS1 homolog	BMS1	Q14692	21	21
P24752;H0YEL7;E9PRQ6;E9PKF3	P24752	Acetyl-CoA acetyltransferase, mitochondrial	ACAT1	P24752	26	2.27346e+09	1.07016e+09	2.12442	1.56625e-08	1.08702	1.06388	2.2053e+09	2.4297e+09	2.2699e+09	2.3441e+09	2.1183e+09	1.12e+09	1.0314e+09	1.0848e+09	1.1197e+09	9.9488e+08	31.0383	31.1781	31.08	31.1264	30.9803	30.0609	29.942	30.0148	30.0605	29.8899	26	26	26	67.2	67.2	67.2	45.199	0	226.12	12641000000	225	P24752;H0YEL7;E9PRQ6;E9PKF3	P24752	Acetyl-CoA acetyltransferase, mitochondrial	ACAT1	P24752	26;6;4;1	26;6;4;1
Q9NVP1;H7C452	Q9NVP1	ATP-dependent RNA helicase DDX18	DDX18	Q9NVP1	17	3.86682e+08	1.82202e+08	2.12227	2.35177e-07	1.08511	1.0618	3.5332e+08	4.0012e+08	3.6275e+08	3.8989e+08	4.2733e+08	1.65e+08	1.7254e+08	1.9485e+08	1.8937e+08	1.8925e+08	28.3964	28.5759	28.4344	28.5385	28.6708	27.2979	27.3624	27.5378	27.4966	27.4957	17	17	17	36.4	36.4	36.4	75.406	0	137.21	2125400000	89	Q9NVP1;H7C452	Q9NVP1	ATP-dependent RNA helicase DDX18	DDX18	Q9NVP1	17;3	17;3
Q8IXB1;E7EP04;Q71S60;A0A087WXH7;H7C1G0	Q8IXB1	DnaJ homolog subfamily C member 10	DNAJC10	Q8IXB1	12	1.28934e+08	6.15706e+07	2.09408	0.000697087	1.08503	1.06172	1.04e+08	1.6308e+08	1.2847e+08	1.2481e+08	1.2431e+08	5.7076e+07	4.3342e+07	5.6402e+07	6.7526e+07	8.3507e+07	26.632	27.281	26.9369	26.8952	26.8894	25.7664	25.3693	25.7492	26.0089	26.3154	12	12	12	16.4	16.4	16.4	91.079	0	35.22	699250000	30	Q8IXB1;E7EP04;Q71S60;A0A087WXH7;H7C1G0	Q8IXB1	DnaJ homolog subfamily C member 10	DNAJC10	Q8IXB1	12;5;2;2;1	12;5;2;2;1
Q6DKJ4;A0A0G2JQK5;I3L4V6;A0A0C4DGI2	Q6DKJ4;A0A0G2JQK5	Nucleoredoxin	NXN	Q6DKJ4	9	1.43464e+08	2.58468e+08	0.555055	0.000293263	-0.859113	1.06114	1.6262e+08	1.4031e+08	1.5423e+08	1.5139e+08	1.0877e+08	2.6317e+08	2.6095e+08	2.8406e+08	2.2571e+08	2.5845e+08	27.2769	27.064	27.2005	27.1737	26.6967	27.9714	27.9592	28.0816	27.7499	27.9453	9	9	9	24.4	24.4	24.4	48.392	0	54.948	1746500000	46	Q6DKJ4;A0A0G2JQK5;I3L4V6;A0A0C4DGI2	Q6DKJ4;A0A0G2JQK5	Nucleoredoxin	NXN	Q6DKJ4	9;5;3;1	9;5;3;1
Q71U36;Q13748;F8VQQ4;Q6PEY2	Q71U36;Q13748;F8VQQ4	Tubulin alpha-1A chain;Tubulin alpha-3C/D chain	TUBA1A;TUBA3C	Q71U36	1	7.48554e+08	1.3264e+09	0.56435	0.0123387	-0.858932	1.06094	5.6182e+08	1.0729e+09	4.8218e+08	8.9913e+08	7.2674e+08	1.4534e+09	8.674e+08	1.4713e+09	1.3376e+09	1.5023e+09	29.0655	29.9989	28.845	29.744	29.4369	30.4368	29.6921	30.4544	30.317	30.4845	46	3	1	78.5	6.2	3.1	50.135	0	62.014	9135100000	116	Q71U36;Q13748;F8VQQ4;Q6PEY2	Q71U36;Q13748;F8VQQ4	Tubulin alpha-1A chain;Tubulin alpha-3C/D chain	TUBA1A;TUBA3C	Q71U36	46;30;24;21	3;3;1;3
H7C0V0;Q8WWC4	H7C0V0;Q8WWC4	Uncharacterized protein C2orf47, mitochondrial	C2orf47	H7C0V0	3	2.00146e+07	9.19846e+06	2.17586	0.00762511	1.08238	1.05882	2.3389e+07	2.173e+07	1.0305e+07	1.7506e+07	2.7143e+07	7.0483e+06	7.11093e+06	1.17087e+07	1.1342e+07	8.7824e+06	24.4793	24.3732	23.2968	24.0613	24.6941	22.7488	22.7616	23.4811	23.4352	23.0662	3	3	3	13.8	13.8	13.8	25.006	0.00025813	4.4797	90385000	8	H7C0V0;Q8WWC4	H7C0V0;Q8WWC4	Uncharacterized protein C2orf47, mitochondrial	C2orf47	H7C0V0	3;3	3;3
P08237;F8VP00;F8VX13;F8VNX2;F8VZQ1;F8W1J8;F8VSF7;F8VW30;F8VSL1;F8VUB8;F8VYK8;F8VTQ3;F8VZI0;F8VVE3;H0YHB8;H0YIS9	P08237	ATP-dependent 6-phosphofructokinase, muscle type	PFKM	P08237	19	4.5909e+08	2.17254e+08	2.11315	8.63376e-08	1.07971	1.0559	4.1773e+08	4.6912e+08	4.5357e+08	4.5882e+08	4.9621e+08	2.3155e+08	2.119e+08	1.9555e+08	2.2706e+08	2.2021e+08	28.638	28.8054	28.7568	28.7734	28.8864	27.7867	27.6588	27.543	27.7585	27.7143	23	19	19	36.3	31.8	31.8	85.182	0	126.41	2536000000	87	P08237;F8VP00;F8VX13;F8VNX2;F8VZQ1;F8W1J8;F8VSF7;F8VW30;F8VSL1;F8VUB8;F8VYK8;F8VTQ3;F8VZI0;F8VVE3;H0YHB8;H0YIS9	P08237	ATP-dependent 6-phosphofructokinase, muscle type	PFKM	P08237	23;5;3;3;3;2;2;2;2;2;2;2;2;2;1;1	19;5;3;3;3;2;2;2;2;2;2;2;2;2;1;0
H3BNM3;H3BSW6;Q2VPK5	H3BNM3;H3BSW6;Q2VPK5	Cytoplasmic tRNA 2-thiolation protein 2	CTU2	H3BNM3	1	1.41153e+07	6.26375e+06	2.25349	0.0263001	1.0791	1.05524	5.78893e+06	1.5841e+07	1.8369e+07	1.9872e+07	1.07055e+07	6.17119e+06	8.17559e+06	7.35483e+06	5.23221e+06	4.38493e+06	22.4649	23.9172	24.1308	24.2442	23.3518	22.5571	22.9629	22.8103	22.319	22.0641	1	1	1	37.7	37.7	37.7	7.5957	0	10.347	40013000	4	H3BNM3;H3BSW6;Q2VPK5	H3BNM3;H3BSW6;Q2VPK5	Cytoplasmic tRNA 2-thiolation protein 2	CTU2	H3BNM3	1;1;1	1;1;1
P55060	P55060	Exportin-2	CSE1L	P55060	53	5.19852e+09	2.46594e+09	2.10813	9.50498e-08	1.07721	1.05317	5.4606e+09	5.0515e+09	5.15e+09	5.376e+09	4.9545e+09	2.4983e+09	2.3436e+09	2.6834e+09	2.2952e+09	2.5092e+09	32.3464	32.2341	32.2619	32.3239	32.2061	31.2183	31.1261	31.3214	31.096	31.2246	53	53	53	54.6	54.6	54.6	110.42	0	323.31	28928000000	527	P55060	P55060	Exportin-2	CSE1L	P55060	53	53
O95218	O95218	Zinc finger Ran-binding domain-containing protein 2	ZRANB2	O95218	19	6.59362e+08	3.12248e+08	2.11166	1.00746e-05	1.07669	1.05261	5.5781e+08	7.6889e+08	7.0046e+08	6.0301e+08	6.6664e+08	2.7982e+08	3.1381e+08	2.761e+08	3.6037e+08	3.3114e+08	29.0552	29.5182	29.3837	29.1676	29.3123	28.0599	28.2253	28.0406	28.4249	28.3029	19	19	19	35.5	35.5	35.5	37.404	0	96.173	3627200000	80	O95218	O95218	Zinc finger Ran-binding domain-containing protein 2	ZRANB2	O95218	19	19
P13674	P13674	Prolyl 4-hydroxylase subunit alpha-1	P4HA1	P13674	13	6.9499e+07	1.2633e+08	0.550138	0.00347906	-0.849985	1.05117	8.3841e+07	7.4626e+07	5.9118e+07	7.8071e+07	5.1839e+07	1.5517e+08	9.6961e+07	1.6583e+08	1.0733e+08	1.0636e+08	26.3212	26.1532	25.8171	26.2183	25.6275	27.2093	26.5309	27.3051	26.6775	26.6644	13	13	13	29.2	29.2	29.2	61.049	0	31.25	889870000	37	P13674	P13674	Prolyl 4-hydroxylase subunit alpha-1	P4HA1	P13674	13	13
P10809;E7ESH4;E7EXB4;C9JL25;C9JCQ4;C9JL19;C9J0S9	P10809	60 kDa heat shock protein, mitochondrial	HSPD1	P10809	66	2.80708e+10	1.3366e+10	2.10016	4.97883e-06	1.07283	1.04839	2.7312e+10	2.8407e+10	2.8195e+10	2.8572e+10	2.7868e+10	1.3574e+10	1.2278e+10	1.2849e+10	1.4638e+10	1.3491e+10	34.6688	34.7255	34.7147	34.7339	34.6979	33.6601	33.5154	33.5809	33.769	33.6513	66	66	66	89.7	89.7	89.7	61.054	0	323.31	160560000000	1451	P10809;E7ESH4;E7EXB4;C9JL25;C9JCQ4;C9JL19;C9J0S9	P10809	60 kDa heat shock protein, mitochondrial	HSPD1	P10809	66;23;22;11;9;7;2	66;23;22;11;9;7;2
Q15942;H0Y2Y8;C9IZ41;H7C3D3;C9JJK5;H7C3R3	Q15942;H0Y2Y8	Zyxin	ZYX	Q15942	30	1.23234e+09	2.21678e+09	0.555914	8.86448e-07	-0.846304	1.04715	1.3367e+09	1.2413e+09	1.1901e+09	1.2611e+09	1.1325e+09	2.271e+09	2.0321e+09	2.4585e+09	2.195e+09	2.1273e+09	30.316	30.2092	30.1484	30.232	30.0769	31.0807	30.9203	31.1951	31.0316	30.9864	30	30	30	63.8	63.8	63.8	61.277	0	224.28	14700000000	298	Q15942;H0Y2Y8;C9IZ41;H7C3D3;C9JJK5;H7C3R3	Q15942;H0Y2Y8	Zyxin	ZYX	Q15942	30;28;7;7;6;3	30;28;7;7;6;3
Q9NW13;C9JE21;C9JAA9;H7C5G8	Q9NW13	RNA-binding protein 28	RBM28	Q9NW13	27	3.447e+08	1.64744e+08	2.09234	4.17826e-05	1.07115	1.04656	3.5897e+08	3.3148e+08	3.4633e+08	3.4626e+08	3.4046e+08	1.908e+08	1.5287e+08	1.4765e+08	1.7481e+08	1.5759e+08	28.4193	28.3043	28.3676	28.3673	28.3429	27.5075	27.1877	27.1376	27.3812	27.2316	27	27	27	35.2	35.2	35.2	85.737	0	95.837	1875800000	97	Q9NW13;C9JE21;C9JAA9;H7C5G8	Q9NW13	RNA-binding protein 28	RBM28	Q9NW13	27;6;6;4	27;6;6;4
Q96GK7;Q6P2I3;C9JGM0;C9J5B6	Q96GK7;Q6P2I3	Fumarylacetoacetate hydrolase domain-containing protein 2A;Fumarylacetoacetate hydrolase domain-containing protein 2B	FAHD2A;FAHD2B	Q96GK7	12	2.41184e+08	4.31458e+08	0.558998	6.75946e-05	-0.845019	1.04575	2.0648e+08	2.147e+08	2.7388e+08	2.5635e+08	2.5451e+08	4.6482e+08	4.394e+08	4.5026e+08	4.0702e+08	3.9579e+08	27.6214	27.6777	28.029	27.9335	27.9231	28.7921	28.711	28.7462	28.6005	28.5602	12	12	12	48.1	48.1	48.1	34.596	0	84.163	2961900000	86	Q96GK7;Q6P2I3;C9JGM0;C9J5B6	Q96GK7;Q6P2I3	Fumarylacetoacetate hydrolase domain-containing protein 2A;Fumarylacetoacetate hydrolase domain-containing protein 2B	FAHD2A;FAHD2B	Q96GK7	12;8;5;1	12;8;5;1
Q9H936;E9PJH7;A0A0D9SEI9;A0A0D9SFE1;K4DIA8;K4DIB8;E9PS95;K4DIB6;K4DIB3;A0A0D9SFA8;K4DIB0;K4DIA2;A0A0D9SG84;E9PI74;E9PQ36;Q9H1K4;E9PJY0;A0A0A6YYN8;K4DIB4	Q9H936;E9PJH7;A0A0D9SEI9;A0A0D9SFE1;K4DIA8;K4DIB8;E9PS95;K4DIB6;K4DIB3	Mitochondrial glutamate carrier 1	SLC25A22	Q9H936	15	2.02188e+08	9.64938e+07	2.09535	0.000176781	1.0695	1.04476	1.6371e+08	2.1495e+08	1.6964e+08	2.4251e+08	2.2013e+08	1.1872e+08	9.88611e+07	1.0527e+08	8.5698e+07	7.392e+07	27.2866	27.6794	27.3379	27.8535	27.7138	26.823	26.5589	26.6495	26.3528	26.1395	15	15	15	48.9	48.9	48.9	34.47	0	67.501	1066900000	50	Q9H936;E9PJH7;A0A0D9SEI9;A0A0D9SFE1;K4DIA8;K4DIB8;E9PS95;K4DIB6;K4DIB3;A0A0D9SFA8;K4DIB0;K4DIA2;A0A0D9SG84;E9PI74;E9PQ36;Q9H1K4;E9PJY0;A0A0A6YYN8;K4DIB4	Q9H936;E9PJH7;A0A0D9SEI9;A0A0D9SFE1;K4DIA8;K4DIB8;E9PS95;K4DIB6;K4DIB3	Mitochondrial glutamate carrier 1	SLC25A22	Q9H936	15;14;11;11;10;9;9;8;8;6;6;6;6;6;6;4;3;3;2	15;14;11;11;10;9;9;8;8;6;6;6;6;6;6;4;3;3;2
Q14558;B4DP31;C9J168;C9JUN4;C9JKT9;C9JNQ3	Q14558;B4DP31;C9J168	Phosphoribosyl pyrophosphate synthase-associated protein 1	PRPSAP1	Q14558	7	4.95386e+07	8.39174e+07	0.590326	0.0315139	-0.843277	1.04384	4.8993e+07	2.4408e+07	4.389e+07	5.4908e+07	7.5494e+07	9.0265e+07	9.0724e+07	7.9616e+07	6.8725e+07	9.0257e+07	25.5461	24.5409	25.3874	25.7105	26.1699	26.4277	26.435	26.2466	26.0343	26.4275	8	7	7	31.2	27.2	27.2	39.393	0	31.46	566830000	21	Q14558;B4DP31;C9J168;C9JUN4;C9JKT9;C9JNQ3	Q14558;B4DP31;C9J168	Phosphoribosyl pyrophosphate synthase-associated protein 1	PRPSAP1	Q14558	8;5;4;3;2;2	7;4;3;3;2;2
Q9BVJ6;X6RJY0	Q9BVJ6;X6RJY0	U3 small nucleolar RNA-associated protein 14 homolog A	UTP14A	Q9BVJ6	9	1.1366e+08	5.6941e+07	1.9961	0.00632381	1.06559	1.04048	1.0085e+08	1.2102e+08	1.1453e+08	1.0019e+08	1.3171e+08	4.7184e+07	4.1846e+07	4.4564e+07	5.3429e+07	9.7682e+07	26.5876	26.8507	26.7712	26.5782	26.9728	25.4918	25.3186	25.4094	25.6711	26.5416	10	10	9	18	18	16.3	87.977	0	25.348	635690000	24	Q9BVJ6;X6RJY0	Q9BVJ6;X6RJY0	U3 small nucleolar RNA-associated protein 14 homolog A	UTP14A	Q9BVJ6	10;5	10;5
O60669	O60669	Monocarboxylate transporter 2	SLC16A7	O60669	1	2.1446e+07	1.09828e+07	1.95268	0.0211991	1.06356	1.03827	2.0367e+07	2.0596e+07	2.5331e+07	2.158e+07	1.9356e+07	1.60859e+07	4.71237e+06	1.0828e+07	1.1559e+07	1.1729e+07	24.2797	24.2959	24.5944	24.3632	24.2063	23.9393	22.168	23.3683	23.4625	23.4836	1	1	1	3.1	3.1	3.1	52.2	0.000492	3.6174	90457000	7	O60669	O60669	Monocarboxylate transporter 2	SLC16A7	O60669	1	1
P25774;U3KQE7	P25774;U3KQE7	Cathepsin S	CTSS	P25774	2	1.8851e+07	9.28161e+06	2.03101	0.00579329	1.06355	1.03826	1.7198e+07	1.2811e+07	2.0791e+07	2.3048e+07	2.0407e+07	1.01059e+07	6.909e+06	1.4003e+07	9.68625e+06	5.70392e+06	24.0357	23.6109	24.3095	24.4581	24.2826	23.2687	22.72	23.7392	23.2075	22.4435	2	2	2	8.8	8.8	8.8	37.495	0.00025536	4.3034	61591000	3	P25774;U3KQE7	P25774;U3KQE7	Cathepsin S	CTSS	P25774	2;1	2;1
Q14699;G3XAJ6;C9JHG2;C9JRN3;C9JWQ9;F8WAR1;U3KPZ2	Q14699;G3XAJ6;C9JHG2	Raftlin	RFTN1	Q14699	12	1.61198e+08	7.84206e+07	2.05556	0.000814899	1.06234	1.03693	1.6368e+08	1.5495e+08	1.3808e+08	1.7109e+08	1.7819e+08	9.7633e+07	5.4184e+07	8.8018e+07	7.1313e+07	8.0955e+07	27.2863	27.2072	27.0409	27.3502	27.4088	26.5409	25.6914	26.3913	26.0877	26.2706	12	12	12	34.9	34.9	34.9	63.145	0	56.612	887630000	51	Q14699;G3XAJ6;C9JHG2;C9JRN3;C9JWQ9;F8WAR1;U3KPZ2	Q14699;G3XAJ6;C9JHG2	Raftlin	RFTN1	Q14699	12;11;6;4;2;2;1	12;11;6;4;2;2;1
P32929	P32929	Cystathionine gamma-lyase	CTH	P32929	11	7.16772e+07	1.2286e+08	0.583405	0.0234052	-0.836103	1.03601	7.7121e+07	8.9704e+07	8.7405e+07	3.5467e+07	6.8689e+07	1.2775e+08	1.0058e+08	1.4475e+08	1.3422e+08	1.07e+08	26.2006	26.4187	26.3812	25.08	26.0336	26.9287	26.5838	27.109	27	26.673	11	11	11	32.8	32.8	32.8	44.508	0	30.586	882970000	27	P32929	P32929	Cystathionine gamma-lyase	CTH	P32929	11	11
Q9UJ70;H7C3G9;C9JEV6;H7C286;H7C1L7;H0YEB7;E9PPU6;H0YF44;H0YE82;H0YC94	Q9UJ70;H7C3G9;C9JEV6;H7C286	N-acetyl-D-glucosamine kinase	NAGK	Q9UJ70	16	2.44156e+08	4.35134e+08	0.561105	0.000177816	-0.833309	1.03296	3.0524e+08	2.4346e+08	2.3421e+08	2.236e+08	2.1427e+08	4.3835e+08	5.4023e+08	4.3061e+08	3.7863e+08	3.8785e+08	28.1854	27.8591	27.8032	27.7363	27.6749	28.7075	29.009	28.6818	28.4962	28.5309	16	16	16	58.7	58.7	58.7	37.375	0	76.062	2965800000	76	Q9UJ70;H7C3G9;C9JEV6;H7C286;H7C1L7;H0YEB7;E9PPU6;H0YF44;H0YE82;H0YC94	Q9UJ70;H7C3G9;C9JEV6;H7C286	N-acetyl-D-glucosamine kinase	NAGK	Q9UJ70	16;15;12;9;7;6;4;4;3;2	16;15;12;9;7;6;4;4;3;2
E7EQI7;Q12768;E5RFU6	E7EQI7;Q12768	WASH complex subunit strumpellin	KIAA0196	E7EQI7	8	9.82361e+06	1.6979e+07	0.578574	0.0149461	-0.833132	1.03277	1.1366e+07	5.17373e+06	1.07383e+07	1.1365e+07	1.0475e+07	1.6157e+07	1.4621e+07	2.0867e+07	1.4982e+07	1.8268e+07	23.4382	22.3028	23.3563	23.4381	23.3204	23.9457	23.8015	24.3147	23.8367	24.1228	8	8	8	9.6	9.6	9.6	117.06	0	8.7514	109490000	9	E7EQI7;Q12768;E5RFU6	E7EQI7;Q12768	WASH complex subunit strumpellin	KIAA0196	E7EQI7	8;8;2	8;8;2
Q14651;C9JAM8;C9J359;C9J0F3;C9JAM3;C9JVY2;C9JU08	Q14651;C9JAM8	Plastin-1	PLS1	Q14651	9	2.4287e+08	4.2266e+08	0.574623	0.00578535	-0.831673	1.03117	2.5789e+08	1.7909e+08	1.7576e+08	3.1802e+08	2.8359e+08	4.4016e+08	3.7339e+08	3.7358e+08	4.2394e+08	5.0223e+08	27.9422	27.4161	27.389	28.2445	28.0792	28.7135	28.4761	28.4768	28.6593	28.9038	12	9	9	26.1	20.5	20.5	70.253	0	56.134	2529600000	28	Q14651;C9JAM8;C9J359;C9J0F3;C9JAM3;C9JVY2;C9JU08	Q14651;C9JAM8	Plastin-1	PLS1	Q14651	12;7;2;2;1;1;1	9;5;2;2;1;1;1
P46783;F6U211;Q9NQ39;S4R435	P46783;F6U211;Q9NQ39	40S ribosomal protein S10;Putative 40S ribosomal protein S10-like	RPS10;RPS10P5	P46783	2	1.64964e+08	2.92534e+08	0.563914	0.00227146	-0.829638	1.02895	1.9113e+08	1.5179e+08	1.2779e+08	1.4175e+08	2.1236e+08	2.2753e+08	2.4077e+08	3.4284e+08	2.9808e+08	3.5345e+08	27.51	27.1775	26.9292	27.0788	27.6619	27.7615	27.8431	28.353	28.1511	28.3969	7	7	2	43	43	9.1	18.898	0	72.867	1957300000	48	P46783;F6U211;Q9NQ39;S4R435	P46783;F6U211;Q9NQ39	40S ribosomal protein S10;Putative 40S ribosomal protein S10-like	RPS10;RPS10P5	P46783	7;5;4;3	7;5;4;3
Q7L4I2;E9PI52;H0YGP9;E1B6W4	Q7L4I2	Arginine/serine-rich coiled-coil protein 2	RSRC2	Q7L4I2	4	4.97336e+07	2.44052e+07	2.03783	0.00132481	1.05335	1.02712	4.2412e+07	5.0595e+07	4.2721e+07	5.2834e+07	6.0106e+07	2.2494e+07	2.1716e+07	1.6807e+07	3.3584e+07	2.7425e+07	25.338	25.5925	25.3484	25.655	25.841	24.423	24.3723	24.0026	25.0013	24.709	4	4	4	14.7	14.7	14.7	50.559	0	48.221	265790000	24	Q7L4I2;E9PI52;H0YGP9;E1B6W4	Q7L4I2	Arginine/serine-rich coiled-coil protein 2	RSRC2	Q7L4I2	4;1;1;1	4;1;1;1
O75312;H7C0E5;H7BZM7;H7C449	O75312;H7C0E5;H7BZM7	Zinc finger protein ZPR1	ZPR1	O75312	16	2.70868e+08	1.31306e+08	2.06288	0.000101697	1.05198	1.02563	2.7365e+08	2.734e+08	2.6807e+08	2.6304e+08	2.7618e+08	1.5119e+08	1.193e+08	1.4212e+08	1.2834e+08	1.1558e+08	28.0278	28.0264	27.998	27.9707	28.041	27.1718	26.83	27.0825	26.9354	26.7843	16	16	16	46	46	46	50.925	0	75.094	1522900000	66	O75312;H7C0E5;H7BZM7;H7C449	O75312;H7C0E5;H7BZM7	Zinc finger protein ZPR1	ZPR1	O75312	16;15;15;3	16;15;15;3
Q8N4V1	Q8N4V1	Membrane magnesium transporter 1	MMGT1	Q8N4V1	1	9.79816e+06	1.70489e+07	0.574708	0.0141373	-0.82632	1.02533	8.80828e+06	1.24779e+07	5.79626e+06	1.2899e+07	9.00939e+06	2.07027e+07	1.1921e+07	2.0621e+07	1.4993e+07	1.7007e+07	23.0704	23.5729	22.4667	23.6208	23.103	24.3033	23.507	24.2976	23.8378	24.0196	1	1	1	18.3	18.3	18.3	14.686	0	7.9325	71059000	5	Q8N4V1	Q8N4V1	Membrane magnesium transporter 1	MMGT1	Q8N4V1	1	1
P51580	P51580	Thiopurine S-methyltransferase	TPMT	P51580	11	8.34726e+07	1.42016e+08	0.587769	0.0187547	-0.825921	1.02489	4.7156e+07	1.0557e+08	8.9667e+07	6.791e+07	1.0706e+08	1.4105e+08	1.4407e+08	1.2133e+08	1.4911e+08	1.5452e+08	25.4909	26.6536	26.4181	26.0171	26.6738	27.0716	27.1022	26.8544	27.1518	27.2032	11	11	11	45.7	45.7	45.7	28.18	0	31.897	956250000	42	P51580	P51580	Thiopurine S-methyltransferase	TPMT	P51580	11	11
P11216;H0Y4Z6	P11216	Glycogen phosphorylase, brain form	PYGB	P11216	52	1.7041e+09	3.02494e+09	0.56335	8.9356e-06	-0.825532	1.02447	1.6315e+09	1.7295e+09	1.7459e+09	1.6872e+09	1.7264e+09	3.2418e+09	2.7863e+09	3.241e+09	2.9894e+09	2.8662e+09	30.6036	30.6877	30.7013	30.652	30.6851	31.5941	31.3757	31.5938	31.4772	31.4165	63	63	52	70.2	70.2	62.3	96.695	0	323.31	20428000000	453	P11216;H0Y4Z6	P11216	Glycogen phosphorylase, brain form	PYGB	P11216	63;16	63;16
Q9H0A0;A0A087WV29;E9PMU0;E9PJN6	Q9H0A0;A0A087WV29	N-acetyltransferase 10	NAT10	Q9H0A0	25	4.09162e+08	2.00106e+08	2.04473	0.000605358	1.05069	1.02422	3.7877e+08	4.3173e+08	4.1751e+08	4.0522e+08	4.1258e+08	1.8117e+08	2.5281e+08	2.206e+08	1.9044e+08	1.5551e+08	28.4967	28.6856	28.6372	28.5941	28.6201	27.4328	27.9135	27.7169	27.5048	27.2124	25	25	25	31	31	31	115.73	0	102.86	2259600000	84	Q9H0A0;A0A087WV29;E9PMU0;E9PJN6	Q9H0A0;A0A087WV29	N-acetyltransferase 10	NAT10	Q9H0A0	25;20;7;4	25;20;7;4
Q02040;X6RAJ1	Q02040;X6RAJ1	A-kinase anchor protein 17A	AKAP17A	Q02040	5	1.75113e+07	8.15043e+06	2.14852	0.00737261	1.04676	1.01993	1.64e+07	2.2019e+07	9.63171e+06	2.3458e+07	1.6048e+07	9.12261e+06	7.5102e+06	7.8846e+06	9.33335e+06	6.90139e+06	23.9672	24.3922	23.1994	24.4836	23.9359	23.121	22.8404	22.9106	23.154	22.7185	5	5	5	11.7	11.7	11.7	80.735	0	35.239	71130000	12	Q02040;X6RAJ1	Q02040;X6RAJ1	A-kinase anchor protein 17A	AKAP17A	Q02040	5;4	5;4
Q9Y696	Q9Y696	Chloride intracellular channel protein 4	CLIC4	Q9Y696	25	1.97778e+09	3.51706e+09	0.562339	0.000461451	-0.819972	1.0184	1.904e+09	1.8192e+09	1.8391e+09	2.2388e+09	2.0878e+09	3.3867e+09	2.6696e+09	3.6731e+09	4.1624e+09	3.6935e+09	30.8264	30.7607	30.7764	31.0601	30.9593	31.6572	31.314	31.7744	31.9548	31.7823	25	25	25	83	83	83	28.772	0	323.31	24305000000	380	Q9Y696	Q9Y696	Chloride intracellular channel protein 4	CLIC4	Q9Y696	25	25
A0A1W2PPX5;A0A1W2PQR6;A0A1W2PQB7;A0A1W2PS43;A0A1W2PRS1;Q14108;A0A1W2PRF6;A0A1W2PPU6;A0A1W2PS70;A0A1W2PNX7;A0A1W2PSE4;D6RDG0;A0A1W2PQL5	A0A1W2PPX5;A0A1W2PQR6;A0A1W2PQB7;A0A1W2PS43;A0A1W2PRS1;Q14108;A0A1W2PRF6;A0A1W2PPU6	Lysosome membrane protein 2	SCARB2	A0A1W2PPX5	6	2.33158e+08	1.13462e+08	2.05494	5.96007e-07	1.04091	1.01354	2.3778e+08	2.5123e+08	2.3635e+08	2.262e+08	2.1423e+08	1.0594e+08	1.2508e+08	1.0324e+08	1.2044e+08	1.1261e+08	27.8251	27.9044	27.8163	27.753	27.6746	26.6587	26.8983	26.6214	26.8437	26.7468	6	6	6	14.6	14.6	14.6	49.204	0	26.597	1331300000	43	A0A1W2PPX5;A0A1W2PQR6;A0A1W2PQB7;A0A1W2PS43;A0A1W2PRS1;Q14108;A0A1W2PRF6;A0A1W2PPU6;A0A1W2PS70;A0A1W2PNX7;A0A1W2PSE4;D6RDG0;A0A1W2PQL5	A0A1W2PPX5;A0A1W2PQR6;A0A1W2PQB7;A0A1W2PS43;A0A1W2PRS1;Q14108;A0A1W2PRF6;A0A1W2PPU6	Lysosome membrane protein 2	SCARB2	A0A1W2PPX5	6;6;6;6;6;6;4;4;2;2;2;1;1	6;6;6;6;6;6;4;4;2;2;2;1;1
Q99447;I3L1R7;I3L1L9;I3L3V9;I3L2Q1;I3L102;I3L1C4	Q99447;I3L1R7;I3L1L9;I3L3V9	Ethanolamine-phosphate cytidylyltransferase	PCYT2	Q99447	12	1.04197e+08	1.82518e+08	0.570886	0.000430883	-0.811998	1.00969	1.0755e+08	1.2479e+08	9.01859e+07	1.1402e+08	8.4439e+07	2.1601e+08	1.8113e+08	2.0095e+08	1.5966e+08	1.5484e+08	26.6804	26.8949	26.4264	26.7647	26.3314	27.6865	27.4324	27.5823	27.2504	27.2062	12	12	12	38.6	38.6	38.6	43.835	0	35.462	1269800000	43	Q99447;I3L1R7;I3L1L9;I3L3V9;I3L2Q1;I3L102;I3L1C4	Q99447;I3L1R7;I3L1L9;I3L3V9	Ethanolamine-phosphate cytidylyltransferase	PCYT2	Q99447	12;10;8;7;5;1;1	12;10;8;7;5;1;1
P35269;M0QXD6;M0R0Z3;M0R0R9	P35269;M0QXD6	General transcription factor IIF subunit 1	GTF2F1	P35269	17	4.8683e+08	2.3744e+08	2.05033	3.98847e-06	1.03637	1.00859	4.3079e+08	5.3184e+08	4.411e+08	5.3285e+08	4.9757e+08	2.2444e+08	2.4689e+08	2.1788e+08	2.783e+08	2.1969e+08	28.6824	28.9864	28.7165	28.9892	28.8903	27.7418	27.8793	27.699	28.0521	27.7109	17	17	17	32.9	32.9	32.9	58.24	0	125.85	2714100000	91	P35269;M0QXD6;M0R0Z3;M0R0R9	P35269;M0QXD6	General transcription factor IIF subunit 1	GTF2F1	P35269	17;14;7;6	17;14;7;6
Q9H061;E9PIH8;E9PI90	Q9H061	Transmembrane protein 126A	TMEM126A	Q9H061	4	7.52258e+07	3.57364e+07	2.10502	0.00315401	1.03499	1.00707	6.8826e+07	9.5495e+07	1.0193e+08	5.8143e+07	5.1735e+07	3.7921e+07	2.8313e+07	3.8005e+07	3.2938e+07	4.1505e+07	26.0364	26.5089	26.603	25.7931	25.6246	25.1765	24.755	25.1797	24.9732	25.3068	4	4	4	21	21	21	21.527	0	7.9923	411960000	8	Q9H061;E9PIH8;E9PI90	Q9H061	Transmembrane protein 126A	TMEM126A	Q9H061	4;1;1	4;1;1
E7EUL7;E9PHV5;P28290	E7EUL7;E9PHV5;P28290	Sperm-specific antigen 2	SSFA2	E7EUL7	5	3.34454e+07	1.60854e+07	2.07924	0.0019047	1.03493	1.007	2.7704e+07	3.0697e+07	2.3808e+07	3.668e+07	4.8338e+07	1.7458e+07	1.1144e+07	1.5666e+07	1.895e+07	1.7209e+07	24.7236	24.8716	24.5049	25.1285	25.5267	24.0574	23.4098	23.9011	24.1757	24.0367	5	5	5	9	9	9	84.592	0	15.359	168460000	11	E7EUL7;E9PHV5;P28290	E7EUL7;E9PHV5;P28290	Sperm-specific antigen 2	SSFA2	E7EUL7	5;5;5	5;5;5
Q05209;H0YC15;H3BM04	Q05209	Tyrosine-protein phosphatase non-receptor type 12	PTPN12	Q05209	18	3.10912e+08	1.53348e+08	2.02749	0.00024473	1.03472	1.00678	2.7949e+08	3.2916e+08	3.1501e+08	2.8668e+08	3.4422e+08	1.6215e+08	1.4543e+08	1.3106e+08	1.9975e+08	1.2835e+08	28.0582	28.2942	28.2308	28.0949	28.3588	27.2728	27.1157	26.9657	27.5736	26.9355	18	18	18	33.6	33.6	33.6	88.105	0	100.19	1713000000	78	Q05209;H0YC15;H3BM04	Q05209	Tyrosine-protein phosphatase non-receptor type 12	PTPN12	Q05209	18;5;4	18;5;4
Q14690;S4R3Q4	Q14690	Protein RRP5 homolog	PDCD11	Q14690	53	8.43302e+08	4.15006e+08	2.03202	0.000156763	1.03441	1.00644	8.5208e+08	8.522e+08	9.1787e+08	8.1775e+08	7.7661e+08	4.8913e+08	4.1008e+08	4.6786e+08	3.6806e+08	3.399e+08	29.6664	29.6666	29.7737	29.6071	29.5326	28.8656	28.6113	28.8015	28.4554	28.3405	53	53	53	34.1	34.1	34.1	208.7	0	171.36	4643700000	168	Q14690;S4R3Q4	Q14690	Protein RRP5 homolog	PDCD11	Q14690	53;2	53;2
Q9ULX6;V9GZ50	Q9ULX6;V9GZ50	A-kinase anchor protein 8-like	AKAP8L	Q9ULX6	6	9.11166e+07	4.50618e+07	2.02204	0.000634668	1.03321	1.00513	8.6947e+07	9.278e+07	9.3949e+07	8.93421e+07	9.25649e+07	4.2577e+07	4.9378e+07	4.0927e+07	5.6549e+07	3.5878e+07	26.3736	26.4673	26.4854	26.4128	26.464	25.3436	25.5574	25.2866	25.753	25.0966	6	6	6	10.7	10.7	10.7	71.648	0	28.708	510240000	26	Q9ULX6;V9GZ50	Q9ULX6;V9GZ50	A-kinase anchor protein 8-like	AKAP8L	Q9ULX6	6;3	6;3
O14967;D6RAZ4	O14967	Calmegin	CLGN	O14967	13	4.86818e+08	2.37856e+08	2.04669	7.76978e-07	1.03143	1.00319	4.594e+08	5.053e+08	5.5161e+08	4.7145e+08	4.4633e+08	2.3108e+08	2.4908e+08	2.3885e+08	2.5417e+08	2.161e+08	28.7752	28.9126	29.0391	28.8125	28.7335	27.7838	27.892	27.8315	27.9212	27.6871	13	13	13	25.9	25.9	25.9	70.038	0	80.117	2816500000	73	O14967;D6RAZ4	O14967	Calmegin	CLGN	O14967	13;2	13;2
B9EGQ5;M0QXA7;O95785	B9EGQ5;M0QXA7;O95785	Protein Wiz	WIZ	B9EGQ5	5	4.38718e+07	2.1288e+07	2.06087	0.000548575	1.03096	1.00267	6.0834e+07	3.8672e+07	4.363e+07	3.3515e+07	4.2708e+07	2.227e+07	1.8741e+07	1.6673e+07	2.3102e+07	2.5654e+07	25.8584	25.2048	25.3788	24.9983	25.348	24.4086	24.1597	23.991	24.4615	24.6127	5	5	5	9.5	9.5	9.5	89.054	0	9.5535	229920000	8	B9EGQ5;M0QXA7;O95785	B9EGQ5;M0QXA7;O95785	Protein Wiz	WIZ	B9EGQ5	5;5;3	5;5;3
Q15019;B5MCX3;C9J2Q4;C9J938;C9JB25;H7C2Y0;C9IY94;C9IZU3;C9JQJ4;H7C310;B5MD47;C9JZI2;A0A1B0GXJ2;C9JFT1;F8WB65;C9JT15;C9JSE7;H7C1T1	Q15019;B5MCX3;C9J2Q4	Septin-2	2019-09-02	Q15019	31	1.13138e+09	1.98188e+09	0.570862	0.000430617	-0.803479	1.00039	1.0425e+09	1.0247e+09	1.0045e+09	1.2546e+09	1.3306e+09	2.1861e+09	1.5138e+09	2.3311e+09	1.9282e+09	1.9502e+09	29.9574	29.9326	29.9038	30.2246	30.3094	31.0257	30.4955	31.1184	30.8446	30.861	31	31	31	73.1	73.1	73.1	41.487	0	209.86	13425000000	261	Q15019;B5MCX3;C9J2Q4;C9J938;C9JB25;H7C2Y0;C9IY94;C9IZU3;C9JQJ4;H7C310;B5MD47;C9JZI2;A0A1B0GXJ2;C9JFT1;F8WB65;C9JT15;C9JSE7;H7C1T1	Q15019;B5MCX3;C9J2Q4	Septin-2	2019-09-02	Q15019	31;29;19;15;15;15;13;13;11;11;8;8;3;3;3;2;2;1	31;29;19;15;15;15;13;13;11;11;8;8;3;3;3;2;2;1
[truncated: 95 more columns]

## Sheet: t-test only
Protein IDs	Majority protein IDs	Protein names	Gene names	Protein IDs 1	Unique peptides	avg LFQ intensity OCV	avg LFQ intensity CV	Avg Ratio LFQ intensity OCV v CV	Welch's T-test LFQ intensity CV v OCV	T-test diff LFQ intensity CV v OCV	Z-score LFQ intensity CV v OCV	LFQ intensity OCV_1	LFQ intensity OCV_2	LFQ intensity OCV_3	LFQ intensity OCV_4	LFQ intensity OCV_5	LFQ intensity CV_1	LFQ intensity CV_2	LFQ intensity CV_3	LFQ intensity CV_4	LFQ intensity CV_5	log2 LFQ intensity OCV_1	log2 LFQ intensity OCV_2	log2 LFQ intensity OCV_3	log2 LFQ intensity OCV_4	log2 LFQ intensity OCV_5	log2 LFQ intensity CV_1	log2 LFQ intensity CV_2	log2 LFQ intensity CV_3	log2 LFQ intensity CV_4	log2 LFQ intensity CV_5	Peptides	Razor + unique peptides	Unique peptides	Sequence coverage [%]	Unique + razor sequence coverage [%]	Unique sequence coverage [%]	Mol. weight [kDa]	Q-value	Score	Intensity	MS/MS count	Protein IDs	Majority protein IDs	Protein names	Gene names	Protein IDs 1	Peptide counts (all)	Peptide counts (razor+unique)
P21399;F5H2R8;F5H143;F5H3Z7;E9PEF1;O00408	P21399	Cytoplasmic aconitate hydratase	ACO1	P21399	48	2.71122e+09	7.8824e+08	3.43959	2.36016e-10	1.78242	1.82321	2.5445e+09	2.7822e+09	2.6819e+09	2.8962e+09	2.6513e+09	8.5744e+08	7.8477e+08	7.8653e+08	7.652e+08	7.4726e+08	31.2447	31.3736	31.3206	31.4315	31.3041	29.6755	29.5477	29.5509	29.5113	29.477	49	49	48	57.4	57.4	56.2	98.398	0	269.64	12918000000	328	P21399;F5H2R8;F5H143;F5H3Z7;E9PEF1;O00408	P21399	Cytoplasmic aconitate hydratase	ACO1	P21399	49;1;1;1;1;1	49;1;1;1;1;1
P08582;C9JVN1	P08582	Melanotransferrin	MFI2	P08582	26	8.81818e+06	7.26172e+08	0.0121434	7.12613e-09	-6.34837	7.05496	7.2986e+06	8.0842e+06	1.1028e+07	7.0221e+06	1.0658e+07	9.4156e+08	7.4205e+08	8.26229e+08	4.546e+08	6.6642e+08	22.7992	22.9467	23.3947	22.7435	23.3454	29.8105	29.4669	29.622	28.76	29.3119	26	26	26	42.4	42.4	42.4	80.214	0	150.51	3504100000	88	P08582;C9JVN1	P08582	Melanotransferrin	MFI2	P08582	26;4	26;4
Q05682	Q05682	Caldesmon	CALD1	Q05682	0	4.00612e+09	1.14226e+10	0.350719	7.62598e-09	-1.51251	1.7746	3.6984e+09	4.1687e+09	4.1221e+09	4.0072e+09	4.0342e+09	1.1418e+10	1.0965e+10	1.1728e+10	1.1489e+10	1.1513e+10	31.7843	31.957	31.9407	31.8999	31.9096	33.4106	33.3522	33.4492	33.4195	33.4225	62	62	0	50.2	50.2	0	93.23	0	323.31	68414000000	809	Q05682	Q05682	Caldesmon	CALD1	Q05682	62	62
C9J7K9;O15162;C9J9P4;H7C5I5;C9J0H3;C9JE06	C9J7K9;O15162;C9J9P4;H7C5I5;C9J0H3;C9JE06	Phospholipid scramblase 1	PLSCR1	C9J7K9	8	1.47044e+08	8.50854e+08	0.172819	9.43268e-09	-2.53476	2.89081	1.7332e+08	1.3775e+08	1.5722e+08	1.378e+08	1.2913e+08	9.8386e+08	8.2553e+08	8.3062e+08	8.74471e+08	7.3979e+08	27.3689	27.0375	27.2282	27.038	26.9442	29.8739	29.6207	29.6296	29.7038	29.4625	8	8	8	33.8	33.8	33.8	34.217	0	54.97	4628300000	58	C9J7K9;O15162;C9J9P4;H7C5I5;C9J0H3;C9JE06	C9J7K9;O15162;C9J9P4;H7C5I5;C9J0H3;C9JE06	Phospholipid scramblase 1	PLSCR1	C9J7K9	8;8;6;5;5;5	8;8;6;5;5;5
O95757;E9PDE8;D6RJ96	O95757;E9PDE8;D6RJ96	Heat shock 70 kDa protein 4L	HSPA4L	O95757	24	5.76874e+08	2.02066e+08	2.85488	9.85027e-09	1.5146	1.53076	5.498e+08	5.9846e+08	5.419e+08	6.121e+08	5.8211e+08	2.2373e+08	1.995e+08	1.997e+08	1.8436e+08	2.0304e+08	29.0343	29.1567	29.0135	29.1892	29.1167	27.7372	27.5718	27.5733	27.458	27.5972	32	24	24	44.1	36.2	36.2	94.511	0	111.83	2895100000	99	O95757;E9PDE8;D6RJ96	O95757;E9PDE8;D6RJ96	Heat shock 70 kDa protein 4L	HSPA4L	O95757	32;30;21	24;22;14
P78406;E9PQ57;E9PPG9;B0QZ36;B0QZ37	P78406;E9PQ57;E9PPG9	mRNA export factor	RAE1	P78406	15	7.57262e+08	3.50924e+08	2.15791	1.19459e-08	1.1101	1.08909	7.4009e+08	8.1214e+08	7.5414e+08	7.6236e+08	7.1758e+08	3.4054e+08	3.8232e+08	3.548e+08	3.4404e+08	3.3292e+08	29.4631	29.5972	29.4903	29.5059	29.4186	28.3432	28.5102	28.4024	28.358	28.3106	15	15	15	48.6	48.6	48.6	40.968	0	246.36	4208700000	109	P78406;E9PQ57;E9PPG9;B0QZ36;B0QZ37	P78406;E9PQ57;E9PPG9	mRNA export factor	RAE1	P78406	15;11;9;5;2	15;11;9;5;2
P24752;H0YEL7;E9PRQ6;E9PKF3	P24752	Acetyl-CoA acetyltransferase, mitochondrial	ACAT1	P24752	26	2.27346e+09	1.07016e+09	2.12442	1.56625e-08	1.08702	1.06388	2.2053e+09	2.4297e+09	2.2699e+09	2.3441e+09	2.1183e+09	1.12e+09	1.0314e+09	1.0848e+09	1.1197e+09	9.9488e+08	31.0383	31.1781	31.08	31.1264	30.9803	30.0609	29.942	30.0148	30.0605	29.8899	26	26	26	67.2	67.2	67.2	45.199	0	226.12	12641000000	225	P24752;H0YEL7;E9PRQ6;E9PKF3	P24752	Acetyl-CoA acetyltransferase, mitochondrial	ACAT1	P24752	26;6;4;1	26;6;4;1
Q9UGV2;F8WBF9;Q5TH30;Q5TH29	Q9UGV2;F8WBF9;Q5TH30	Protein NDRG3	NDRG3	Q9UGV2	12	3.54996e+08	1.3417e+08	2.64587	1.87041e-08	1.405	1.4111	3.4133e+08	3.6114e+08	3.631e+08	3.4164e+08	3.6777e+08	1.4351e+08	1.2832e+08	1.2517e+08	1.4087e+08	1.3298e+08	28.3466	28.428	28.4358	28.3479	28.4542	27.0966	26.9352	26.8993	27.0698	26.9866	12	12	12	46.9	46.9	46.9	41.408	0	162.53	1814700000	68	Q9UGV2;F8WBF9;Q5TH30;Q5TH29	Q9UGV2;F8WBF9;Q5TH30	Protein NDRG3	NDRG3	Q9UGV2	12;10;10;2	12;10;10;2
Q9BUV8	Q9BUV8	Uncharacterized protein C20orf24	C20orf24	Q9BUV8	1	5.8393e+07	1.85714e+07	3.14424	2.06591e-08	1.65117	1.67989	6.2622e+07	5.846e+07	5.934e+07	6.0985e+07	5.0558e+07	2.0237e+07	1.8504e+07	1.6909e+07	1.8461e+07	1.8746e+07	25.9002	25.8009	25.8225	25.862	25.5914	24.2705	24.1413	24.0113	24.138	24.1601	1	1	1	10.2	10.2	10.2	15.487	0	7.1966	283870000	16	Q9BUV8	Q9BUV8	Uncharacterized protein C20orf24	C20orf24	Q9BUV8	1	1
P40121;E7ENU9;B8ZZL6;H7C0X8	P40121;E7ENU9;B8ZZL6	Macrophage-capping protein	CAPG	P40121	25	3.52352e+09	6.93174e+09	0.508317	2.32426e-08	-0.975529	1.18825	3.5537e+09	3.6494e+09	3.4899e+09	3.5829e+09	3.3417e+09	7.2507e+09	6.65461e+09	6.857e+09	7.3048e+09	6.5916e+09	31.7267	31.765	31.7005	31.7385	31.6379	32.7555	32.6317	32.6749	32.7662	32.618	25	25	25	64.9	64.9	64.9	38.498	0	323.31	45207000000	401	P40121;E7ENU9;B8ZZL6;H7C0X8	P40121;E7ENU9;B8ZZL6	Macrophage-capping protein	CAPG	P40121	25;18;13;7	25;18;13;7
Q14204;H0YJ21	Q14204	Cytoplasmic dynein 1 heavy chain 1	DYNC1H1	Q14204	263	6.84744e+09	1.04211e+10	0.657073	2.66489e-08	-0.605897	0.784644	6.83221e+09	6.7006e+09	6.93959e+09	7.16299e+09	6.6018e+09	1.0635e+10	1.0517e+10	1.0745e+10	9.9386e+09	1.027e+10	32.6697	32.6416	32.6922	32.7379	32.6202	33.3081	33.292	33.3229	33.2104	33.2577	263	263	263	56.5	56.5	56.5	532.4	0	323.31	73197000000	1717	Q14204;H0YJ21	Q14204	Cytoplasmic dynein 1 heavy chain 1	DYNC1H1	Q14204	263;10	263;10
P55042;J3KRG9;J3KSM6	P55042	GTP-binding protein RAD	RRAD	P55042	5	1.6129e+08	2.40152e+07	6.71616	2.89112e-08	2.74631	2.8757	1.8738e+08	1.8786e+08	1.4692e+08	1.3916e+08	1.4513e+08	2.241e+07	2.0927e+07	2.1685e+07	2.916e+07	2.5894e+07	27.4814	27.4851	27.1305	27.0522	27.1128	24.4176	24.3189	24.3702	24.7975	24.6261	6	6	5	27.9	27.9	21.1	33.245	0	16.159	652970000	28	P55042;J3KRG9;J3KSM6	P55042	GTP-binding protein RAD	RRAD	P55042	6;2;2	6;2;2
O94925;H7BZD1;B7Z509;C9JIJ6;H7C201	O94925	Glutaminase kidney isoform, mitochondrial	GLS	O94925	35	1.2407e+09	4.22882e+09	0.293392	2.91614e-08	-1.77148	2.05736	1.1459e+09	1.27e+09	1.2694e+09	1.3932e+09	1.125e+09	4.5919e+09	3.9479e+09	4.3342e+09	4.0514e+09	4.2187e+09	30.0938	30.2422	30.2415	30.3758	30.0673	32.0964	31.8784	32.0131	31.9158	31.9742	37	37	35	54.1	54.1	49	73.46	0	322.01	24921000000	313	O94925;H7BZD1;B7Z509;C9JIJ6;H7C201	O94925	Glutaminase kidney isoform, mitochondrial	GLS	O94925	37;8;5;3;2	37;8;5;3;2
Q13740;F5GXJ9;H7C543	Q13740;F5GXJ9	CD166 antigen	ALCAM	Q13740	29	5.36258e+08	2.211e+09	0.242541	3.06917e-08	-2.04575	2.35685	5.3227e+08	5.5423e+08	6.2599e+08	5.0597e+08	4.6283e+08	2.2796e+09	1.9764e+09	2.003e+09	2.3838e+09	2.4122e+09	28.9876	29.0459	29.2216	28.9145	28.7859	31.0861	30.8802	30.8995	31.1506	31.1677	29	29	29	50.6	50.6	50.6	65.102	0	253.71	12724000000	204	Q13740;F5GXJ9;H7C543	Q13740;F5GXJ9	CD166 antigen	ALCAM	Q13740	29;28;13	29;28;13
Q9NZU5;B4DEY6;H7C3D2;C9IYS1;F8WB09	Q9NZU5;B4DEY6;H7C3D2	LIM and cysteine-rich domains protein 1	LMCD1	Q9NZU5	33	5.94236e+08	2.52076e+09	0.235737	3.47037e-08	-2.08294	2.39746	5.9374e+08	6.1547e+08	5.9548e+08	5.9257e+08	5.7392e+08	2.6737e+09	2.2948e+09	2.6439e+09	2.4596e+09	2.5318e+09	29.1453	29.1971	29.1495	29.1424	29.0963	31.3162	31.0957	31.3	31.1958	31.2375	33	33	33	88.2	88.2	88.2	40.832	0	323.31	14281000000	240	Q9NZU5;B4DEY6;H7C3D2;C9IYS1;F8WB09	Q9NZU5;B4DEY6;H7C3D2	LIM and cysteine-rich domains protein 1	LMCD1	Q9NZU5	33;21;20;16;5	33;21;20;16;5
P35579;Q5BKV1;B1AH99;REV__S4R3H4;REV__E7EQT4;REV__Q9UKV3	P35579	Myosin-9	MYH9	P35579	190	2.08452e+10	6.3827e+10	0.326589	4.40897e-08	-1.615	1.88651	2.1e+10	1.9629e+10	1.9211e+10	2.0197e+10	2.4189e+10	5.96051e+10	5.87621e+10	7.3017e+10	6.302e+10	6.4731e+10	34.2897	34.1923	34.1612	34.2334	34.4936	35.7947	35.7742	36.0875	35.8751	35.9137	226	226	190	74.2	74.2	65.2	226.53	0	323.31	385000000000	4339	P35579;Q5BKV1;B1AH99;REV__S4R3H4;REV__E7EQT4;REV__Q9UKV3	P35579	Myosin-9	MYH9	P35579	226;24;13;1;1;1	226;24;13;1;1;1
P30405;R4GN99;H0Y548	P30405	Peptidyl-prolyl cis-trans isomerase F, mitochondrial	PPIF	P30405	13	1.82282e+09	5.00276e+08	3.64363	4.6169e-08	1.86256	1.91072	1.7295e+09	2.0002e+09	1.7504e+09	1.6561e+09	1.9779e+09	5.1835e+08	5.2569e+08	5.0749e+08	4.7023e+08	4.7962e+08	30.6877	30.8975	30.705	30.6251	30.8813	28.9494	28.9696	28.9188	28.8088	28.8373	15	14	13	73.4	67.1	63.8	22.04	0	196.18	8500100000	151	P30405;R4GN99;H0Y548	P30405	Peptidyl-prolyl cis-trans isomerase F, mitochondrial	PPIF	P30405	15;6;6	14;5;5
B7Z6D5;Q96GQ7;A0A087X059;A0A087WYH5	B7Z6D5;Q96GQ7	Probable ATP-dependent RNA helicase DDX27	DDX27	B7Z6D5	27	7.13014e+08	2.90858e+08	2.45142	5.77196e-08	1.29427	1.29019	6.8175e+08	7.1013e+08	7.9304e+08	7.1701e+08	6.6314e+08	2.9286e+08	3.085e+08	3.1517e+08	2.6233e+08	2.7543e+08	29.3447	29.4035	29.5628	29.4174	29.3047	28.1256	28.2007	28.2316	27.9668	28.0371	27	27	27	38.4	38.4	38.4	86.604	0	137.24	3723100000	123	B7Z6D5;Q96GQ7;A0A087X059;A0A087WYH5	B7Z6D5;Q96GQ7	Probable ATP-dependent RNA helicase DDX27	DDX27	B7Z6D5	27;27;9;1	27;27;9;1
J3KQ32;Q9NTK5;C9JCJ9;C9JTK6	J3KQ32;Q9NTK5	Obg-like ATPase 1	OLA1	J3KQ32	24	1.88368e+09	1.13098e+09	1.66553	6.89464e-08	0.735457	0.680008	1.8444e+09	1.8815e+09	1.918e+09	1.9842e+09	1.7903e+09	1.161e+09	1.1045e+09	1.107e+09	1.1604e+09	1.122e+09	30.7805	30.8092	30.837	30.8859	30.7376	30.1127	30.0407	30.044	30.112	30.0634	24	24	24	56.5	56.5	56.5	46.937	0	70.893	11652000000	204	J3KQ32;Q9NTK5;C9JCJ9;C9JTK6	J3KQ32;Q9NTK5	Obg-like ATPase 1	OLA1	J3KQ32	24;24;8;4	24;24;8;4
P08237;F8VP00;F8VX13;F8VNX2;F8VZQ1;F8W1J8;F8VSF7;F8VW30;F8VSL1;F8VUB8;F8VYK8;F8VTQ3;F8VZI0;F8VVE3;H0YHB8;H0YIS9	P08237	ATP-dependent 6-phosphofructokinase, muscle type	PFKM	P08237	19	4.5909e+08	2.17254e+08	2.11315	8.63376e-08	1.07971	1.0559	4.1773e+08	4.6912e+08	4.5357e+08	4.5882e+08	4.9621e+08	2.3155e+08	2.119e+08	1.9555e+08	2.2706e+08	2.2021e+08	28.638	28.8054	28.7568	28.7734	28.8864	27.7867	27.6588	27.543	27.7585	27.7143	23	19	19	36.3	31.8	31.8	85.182	0	126.41	2536000000	87	P08237;F8VP00;F8VX13;F8VNX2;F8VZQ1;F8W1J8;F8VSF7;F8VW30;F8VSL1;F8VUB8;F8VYK8;F8VTQ3;F8VZI0;F8VVE3;H0YHB8;H0YIS9	P08237	ATP-dependent 6-phosphofructokinase, muscle type	PFKM	P08237	23;5;3;3;3;2;2;2;2;2;2;2;2;2;1;1	19;5;3;3;3;2;2;2;2;2;2;2;2;2;1;0
Q9Y2Z0	Q9Y2Z0	Suppressor of G2 allele of SKP1 homolog	SUGT1	Q9Y2Z0	18	4.57768e+08	2.0535e+08	2.22921	9.25932e-08	1.15521	1.13834	4.6189e+08	4.7463e+08	4.0664e+08	4.6042e+08	4.8526e+08	2.0545e+08	2.1562e+08	1.8971e+08	2.1072e+08	2.0525e+08	28.783	28.8222	28.5992	28.7784	28.8542	27.6142	27.6839	27.4992	27.6508	27.6128	18	18	18	62.7	62.7	62.7	41.024	0	132.96	2457700000	72	Q9Y2Z0	Q9Y2Z0	Suppressor of G2 allele of SKP1 homolog	SUGT1	Q9Y2Z0	18	18
P55060	P55060	Exportin-2	CSE1L	P55060	53	5.19852e+09	2.46594e+09	2.10813	9.50498e-08	1.07721	1.05317	5.4606e+09	5.0515e+09	5.15e+09	5.376e+09	4.9545e+09	2.4983e+09	2.3436e+09	2.6834e+09	2.2952e+09	2.5092e+09	32.3464	32.2341	32.2619	32.3239	32.2061	31.2183	31.1261	31.3214	31.096	31.2246	53	53	53	54.6	54.6	54.6	110.42	0	323.31	28928000000	527	P55060	P55060	Exportin-2	CSE1L	P55060	53	53
P21980;A2A299;A2A2A0;A0A087WZC4;A0A087WVW4;A0A087WVS3;P49221;O43548	P21980	Protein-glutamine gamma-glutamyltransferase 2	TGM2	P21980	65	3.0034e+10	1.00576e+10	2.98619	9.62509e-08	1.58008	1.60227	2.9872e+10	2.9564e+10	3.1339e+10	3.0229e+10	2.9166e+10	1.0752e+10	9.17149e+09	1.0362e+10	1.0276e+10	9.72669e+09	34.7981	34.7831	34.8672	34.8152	34.7636	33.3239	33.0945	33.2706	33.2586	33.1793	65	65	65	72.5	72.5	72.5	77.328	0	323.31	148410000000	1286	P21980;A2A299;A2A2A0;A0A087WZC4;A0A087WVW4;A0A087WVS3;P49221;O43548	P21980	Protein-glutamine gamma-glutamyltransferase 2	TGM2	P21980	65;16;7;1;1;1;1;1	65;16;7;1;1;1;1;1
F5GZS6;J3KPF3;P08195;F5GZI0;H0YFS2;H0YFX4	F5GZS6;J3KPF3;P08195	4F2 cell-surface antigen heavy chain	SLC3A2	F5GZS6	21	2.48124e+09	5.75164e+09	0.431397	1.05451e-07	-1.21255	1.44706	2.3348e+09	2.6846e+09	2.267e+09	2.6112e+09	2.5086e+09	5.9373e+09	5.0655e+09	5.63789e+09	6.18e+09	5.9375e+09	31.1207	31.3221	31.0781	31.2821	31.2242	32.4672	32.2381	32.3925	32.525	32.4672	28	28	21	44.7	44.7	33.4	64.872	0	323.31	36048000000	451	F5GZS6;J3KPF3;P08195;F5GZI0;H0YFS2;H0YFX4	F5GZS6;J3KPF3;P08195	4F2 cell-surface antigen heavy chain	SLC3A2	F5GZS6	28;28;28;9;8;3	28;28;28;9;8;3
P61020	P61020	Ras-related protein Rab-5B	RAB5B	P61020	6	9.79568e+07	1.6636e+08	0.588824	1.14222e-07	-0.764463	0.957785	9.4478e+07	9.4307e+07	9.8023e+07	1.0643e+08	9.6546e+07	1.5945e+08	1.7637e+08	1.6703e+08	1.5941e+08	1.6954e+08	26.4935	26.4909	26.5466	26.6653	26.5247	27.2485	27.394	27.3155	27.2482	27.3371	10	6	6	46	27	27	23.707	0	41.076	1119000000	34	P61020	P61020	Ras-related protein Rab-5B	RAB5B	P61020	10	6
Q6P1K8;Q13888;D6RID8;D6RAW1;D6RIT7;D6RGC9;D6RJD3;R4GMV2;R4GMS9	Q6P1K8;Q13888;D6RID8	General transcription factor IIH subunit 2-like protein;General transcription factor IIH subunit 2	GTF2H2C;GTF2H2	Q6P1K8	5	5.74832e+07	3.01258e+07	1.90811	1.15452e-07	0.932035	0.894655	5.6642e+07	5.5483e+07	6.0622e+07	5.3362e+07	6.1307e+07	2.9951e+07	2.8189e+07	2.8864e+07	3.2536e+07	3.1089e+07	25.7554	25.7255	25.8533	25.6693	25.8695	24.8361	24.7486	24.7828	24.9555	24.8899	5	5	5	14.4	14.4	14.4	44.452	0	5.7257	331450000	20	Q6P1K8;Q13888;D6RID8;D6RAW1;D6RIT7;D6RGC9;D6RJD3;R4GMV2;R4GMS9	Q6P1K8;Q13888;D6RID8	General transcription factor IIH subunit 2-like protein;General transcription factor IIH subunit 2	GTF2H2C;GTF2H2	Q6P1K8	5;5;3;2;2;2;2;1;1	5;5;3;2;2;2;2;1;1
Q9BVP2;C9JZT7;B4DMU5;C9JYH9;Q5T376;Q9P2Q2	Q9BVP2	Guanine nucleotide-binding protein-like 3	GNL3	Q9BVP2	25	1.09343e+09	4.65e+08	2.35146	1.19685e-07	1.23242	1.22265	1.0406e+09	1.1612e+09	1.1201e+09	1.1743e+09	9.7095e+08	4.9326e+08	4.7197e+08	4.8025e+08	4.651e+08	4.1442e+08	29.9548	30.113	30.061	30.1292	29.8548	28.8778	28.8141	28.8392	28.793	28.6265	25	25	25	46.8	46.8	46.8	61.992	0	116.21	5828600000	135	Q9BVP2;C9JZT7;B4DMU5;C9JYH9;Q5T376;Q9P2Q2	Q9BVP2	Guanine nucleotide-binding protein-like 3	GNL3	Q9BVP2	25;6;6;4;1;1	25;6;6;4;1;1
O95292;E5RK64	O95292	Vesicle-associated membrane protein-associated protein B/C	VAPB	O95292	16	1.91098e+09	9.68254e+08	1.97364	1.2137e-07	0.98177	0.948962	1.9011e+09	2.0353e+09	1.8849e+09	1.7818e+09	1.9518e+09	9.3813e+08	8.8332e+08	9.8936e+08	1.0444e+09	9.8606e+08	30.8242	30.9226	30.8118	30.7307	30.8622	29.8052	29.7184	29.8819	29.96	29.8771	17	16	16	65	65	65	27.228	0	103.95	11367000000	215	O95292;E5RK64	O95292	Vesicle-associated membrane protein-associated protein B/C	VAPB	O95292	17;5	16;4
A0A0A0MRM9;S4R3C2	A0A0A0MRM9		NOLC1	A0A0A0MRM9	1	1.3391e+09	6.57628e+08	2.03626	1.21817e-07	1.02499	0.996153	1.2888e+09	1.4554e+09	1.3933e+09	1.331e+09	1.227e+09	7.0875e+08	6.2276e+08	6.3727e+08	6.7787e+08	6.4149e+08	30.2634	30.4388	30.3759	30.3099	30.1925	29.4007	29.2141	29.2473	29.3364	29.2569	27	27	1	36	36	2	74.543	0	90.068	7432600000	140	A0A0A0MRM9;S4R3C2	A0A0A0MRM9		NOLC1	A0A0A0MRM9	27;3	27;3
F8VZJ2;H0YHX9;Q13765;E9PAV3;F8W0W4;F8W1N5;F8VNW4;F8VZ58;Q9BZK3	F8VZJ2;H0YHX9;Q13765;E9PAV3;F8W0W4;F8W1N5;F8VNW4	Nascent polypeptide-associated complex subunit alpha;Nascent polypeptide-associated complex subunit alpha, muscle-specific form	NACA	F8VZJ2	10	2.18388e+09	1.46888e+09	1.48676	1.24029e-07	0.571866	0.50138	2.2116e+09	2.292e+09	2.1763e+09	2.17e+09	2.0695e+09	1.4611e+09	1.4627e+09	1.4323e+09	1.4467e+09	1.5416e+09	31.0424	31.094	31.0192	31.015	30.9466	30.4444	30.446	30.4157	30.4301	30.5218	10	10	10	62.5	62.5	62.5	15.016	0	160.25	14525000000	189	F8VZJ2;H0YHX9;Q13765;E9PAV3;F8W0W4;F8W1N5;F8VNW4;F8VZ58;Q9BZK3	F8VZJ2;H0YHX9;Q13765;E9PAV3;F8W0W4;F8W1N5;F8VNW4	Nascent polypeptide-associated complex subunit alpha;Nascent polypeptide-associated complex subunit alpha, muscle-specific form	NACA	F8VZJ2	10;10;10;10;9;7;7;3;1	10;10;10;10;9;7;7;3;1
P00367;P49448	P00367;P49448	Glutamate dehydrogenase 1, mitochondrial;Glutamate dehydrogenase 2, mitochondrial	GLUD1;GLUD2	P00367	39	4.1316e+09	2.17644e+09	1.89833	1.27605e-07	0.92564	0.887672	4.021e+09	4.3105e+09	3.8699e+09	4.2926e+09	4.164e+09	2.4105e+09	2.1576e+09	2.0873e+09	2.1383e+09	2.0885e+09	31.9049	32.0052	31.8496	31.9992	31.9553	31.1667	31.0068	30.959	30.9938	30.9598	39	39	39	60.9	60.9	60.9	61.397	0	282.15	24545000000	457	P00367;P49448	P00367;P49448	Glutamate dehydrogenase 1, mitochondrial;Glutamate dehydrogenase 2, mitochondrial	GLUD1;GLUD2	P00367	39;27	39;27
P26196;Q8IV96	P26196	Probable ATP-dependent RNA helicase DDX6	DDX6	P26196	19	7.89986e+08	4.17576e+08	1.89184	1.3465e-07	0.918756	0.880155	7.5853e+08	7.7782e+08	7.7357e+08	8.7197e+08	7.6804e+08	4.2404e+08	3.9299e+08	4.1508e+08	4.3714e+08	4.1863e+08	29.4986	29.5349	29.527	29.6997	29.5166	28.6596	28.5499	28.6288	28.7035	28.6411	19	19	19	53.4	53.4	53.4	54.416	0	262.17	4565800000	140	P26196;Q8IV96	P26196	Probable ATP-dependent RNA helicase DDX6	DDX6	P26196	19;9	19;9
E7ETU9	E7ETU9		PLOD2	E7ETU9	3	2.10354e+09	4.0454e+09	0.519983	1.36896e-07	-0.942504	1.15219	2.107e+09	2.1722e+09	2.1983e+09	1.9582e+09	2.082e+09	4.165e+09	3.7292e+09	4.0523e+09	4.374e+09	3.9065e+09	30.9725	31.0165	31.0337	30.8669	30.9553	31.9557	31.7962	31.9161	32.0263	31.8632	42	42	3	58.3	58.3	5	81.169	0	323.31	26463000000	440	E7ETU9	E7ETU9		PLOD2	E7ETU9	42	42
Q92598;A0A0A0MSM0;Q5TBM3;R4GN69	Q92598;A0A0A0MSM0	Heat shock protein 105 kDa	HSPH1	Q92598	49	2.68312e+09	9.85804e+08	2.72176	1.44241e-07	1.44695	1.4569	2.5872e+09	2.676e+09	2.7345e+09	2.8594e+09	2.5585e+09	1.0979e+09	1.0204e+09	9.2628e+08	9.82791e+08	9.0165e+08	31.2687	31.3174	31.3486	31.4131	31.2527	30.0321	29.9265	29.7869	29.8723	29.748	57	54	49	64.5	62.5	57.7	96.864	0	323.31	13162000000	342	Q92598;A0A0A0MSM0;Q5TBM3;R4GN69	Q92598;A0A0A0MSM0	Heat shock protein 105 kDa	HSPH1	Q92598	57;51;10;8	54;48;10;8
Q08945;E9PMD4;A0A0U1RRK2;E9PPZ7	Q08945	FACT complex subunit SSRP1	SSRP1	Q08945	36	2.78066e+09	1.81414e+09	1.53277	1.75235e-07	0.616481	0.550095	2.811e+09	2.8864e+09	2.7852e+09	2.7942e+09	2.6265e+09	1.8898e+09	1.7088e+09	1.8876e+09	1.7945e+09	1.79e+09	31.3884	31.4266	31.3751	31.3798	31.2905	30.8156	30.6703	30.8139	30.7409	30.7373	36	36	36	45.3	45.3	45.3	81.074	0	323.31	17856000000	290	Q08945;E9PMD4;A0A0U1RRK2;E9PPZ7	Q08945	FACT complex subunit SSRP1	SSRP1	Q08945	36;9;5;2	36;9;5;2
Q8IWE2;D6R9C9	Q8IWE2	Protein NOXP20	FAM114A1	Q8IWE2	13	2.22136e+08	4.74138e+08	0.468505	1.88982e-07	-1.09543	1.31918	2.1178e+08	2.0436e+08	2.2098e+08	2.3071e+08	2.4285e+08	5.0722e+08	4.554e+08	4.6869e+08	4.5797e+08	4.8141e+08	27.658	27.6065	27.7193	27.7815	27.8555	28.918	28.7626	28.8041	28.7707	28.8427	13	13	13	23.8	23.8	23.8	60.741	0	144.75	3035000000	80	Q8IWE2;D6R9C9	Q8IWE2	Protein NOXP20	FAM114A1	Q8IWE2	13;1	13;1
P15311;E7EQR4;E9PNP4	P15311;E7EQR4	Ezrin	EZR	P15311	52	6.65564e+09	1.81058e+10	0.367597	1.91754e-07	-1.44122	1.69675	6.3733e+09	6.52981e+09	6.7977e+09	6.4094e+09	7.16799e+09	1.7791e+10	1.5923e+10	1.9827e+10	1.9094e+10	1.7894e+10	32.5694	32.6044	32.6624	32.5775	32.7389	34.0504	33.8904	34.2067	34.1524	34.0588	73	73	52	77.8	77.8	60.1	69.412	0	323.31	111260000000	1072	P15311;E7EQR4;E9PNP4	P15311;E7EQR4	Ezrin	EZR	P15311	73;72;2	73;72;2
Q8WX93;F8WA26;H0YA05;D6R9F5;H0Y952;D6RBB1;D6R9Z5;D6RBH5;A0A087WX60;Q86TC9	Q8WX93	Palladin	PALLD	Q8WX93	50	1.02664e+09	2.78334e+09	0.368852	1.97095e-07	-1.43608	1.69113	9.4071e+08	1.0082e+09	1.0116e+09	1.0848e+09	1.0879e+09	3.1896e+09	2.7375e+09	2.8464e+09	2.6427e+09	2.5005e+09	29.8092	29.9091	29.914	30.0148	30.0189	31.5707	31.3502	31.4065	31.2994	31.2196	50	50	50	44.3	44.3	44.3	150.56	0	323.31	17358000000	293	Q8WX93;F8WA26;H0YA05;D6R9F5;H0Y952;D6RBB1;D6R9Z5;D6RBH5;A0A087WX60;Q86TC9	Q8WX93	Palladin	PALLD	Q8WX93	50;11;10;6;4;3;2;2;1;1	50;11;10;6;4;3;2;2;1;1
Q01813;B1APP6;B1APP8;H0Y757;Q5VSR5;V9GYV7;V9GY25;H0Y3Y3	Q01813	ATP-dependent 6-phosphofructokinase, platelet type	PFKP	Q01813	48	2.85472e+09	5.43932e+09	0.52483	2.00409e-07	-0.92893	1.13737	2.7785e+09	2.8692e+09	2.8769e+09	3.0059e+09	2.7431e+09	5.88821e+09	5.0388e+09	5.5418e+09	5.31799e+09	5.4098e+09	31.3717	31.418	31.4219	31.4851	31.3532	32.4552	32.2304	32.3677	32.3082	32.3329	52	52	48	54.1	54.1	49.5	85.595	0	323.31	36123000000	611	Q01813;B1APP6;B1APP8;H0Y757;Q5VSR5;V9GYV7;V9GY25;H0Y3Y3	Q01813	ATP-dependent 6-phosphofructokinase, platelet type	PFKP	Q01813	52;18;17;11;10;5;4;4	52;18;17;11;10;5;4;4
P33121;E7EPM6;B7Z3Z9;D6RER0;H0Y9U7;H0Y9Z9;D6RG07;Q9ULC5	P33121;E7EPM6;B7Z3Z9;D6RER0	Long-chain-fatty-acid--CoA ligase 1	ACSL1	P33121	28	1.2056e+09	3.9188e+08	3.07645	2.00514e-07	1.62403	1.65026	1.2719e+09	1.2185e+09	1.2132e+09	1.1721e+09	1.1523e+09	4.1262e+08	4.2531e+08	3.509e+08	4.0045e+08	3.7012e+08	30.2443	30.1825	30.1762	30.1264	30.1019	28.6202	28.6639	28.3865	28.577	28.4634	29	29	28	45.8	45.8	44.3	77.942	0	128.02	5607400000	152	P33121;E7EPM6;B7Z3Z9;D6RER0;H0Y9U7;H0Y9Z9;D6RG07;Q9ULC5	P33121;E7EPM6;B7Z3Z9;D6RER0	Long-chain-fatty-acid--CoA ligase 1	ACSL1	P33121	29;28;23;16;11;5;3;1	29;28;23;16;11;5;3;1
Q08J23;A0A140T9Y7;A0A140T9Z1	Q08J23	tRNA (cytosine(34)-C(5))-methyltransferase	NSUN2	Q08J23	39	9.54454e+08	3.90598e+08	2.44357	2.14039e-07	1.2908	1.28639	9.96201e+08	8.66301e+08	9.3976e+08	1.0347e+09	9.3531e+08	4.1194e+08	3.3432e+08	4.1745e+08	3.9077e+08	3.9851e+08	29.8919	29.6903	29.8077	29.9466	29.8009	28.6179	28.3167	28.637	28.5417	28.57	39	39	39	62.6	62.6	62.6	86.47	0	207.32	4867200000	187	Q08J23;A0A140T9Y7;A0A140T9Z1	Q08J23	tRNA (cytosine(34)-C(5))-methyltransferase	NSUN2	Q08J23	39;7;2	39;7;2
P29144;Q5VZU9	P29144;Q5VZU9	Tripeptidyl-peptidase 2	TPP2	P29144	38	4.7486e+08	2.67438e+08	1.77559	2.21647e-07	0.828552	0.78166	4.8369e+08	4.9406e+08	4.8513e+08	4.7998e+08	4.3144e+08	2.6527e+08	2.8078e+08	2.4249e+08	2.7639e+08	2.7226e+08	28.8495	28.8801	28.8538	28.8384	28.6846	27.9829	28.0649	27.8533	28.0421	28.0204	38	38	38	33.9	33.9	33.9	138.35	0	129.78	2803900000	116	P29144;Q5VZU9	P29144;Q5VZU9	Tripeptidyl-peptidase 2	TPP2	P29144	38;37	38;37
P12814;H9KV75;G3V2N5;H7C5W8;G3V2W4;H0YJW3;P35609;H0YJ11;Q08043;A0A087WSZ2;G3V2X9;F6THM6;G3V5M4;G3V2E8;G3V380	P12814;H9KV75	Alpha-actinin-1	ACTN1	P12814	51	6.6038e+09	1.66304e+10	0.397092	2.27888e-07	-1.3302	1.57553	6.7014e+09	6.5123e+09	5.97089e+09	7.1734e+09	6.661e+09	1.8152e+10	1.4624e+10	1.8099e+10	1.6044e+10	1.6233e+10	32.6418	32.6005	32.4753	32.74	32.6331	34.0794	33.7676	34.0752	33.9013	33.9182	80	51	51	82.6	62.7	62.7	103.06	0	323.31	103900000000	1154	P12814;H9KV75;G3V2N5;H7C5W8;G3V2W4;H0YJW3;P35609;H0YJ11;Q08043;A0A087WSZ2;G3V2X9;F6THM6;G3V5M4;G3V2E8;G3V380	P12814;H9KV75	Alpha-actinin-1	ACTN1	P12814	80;70;21;21;19;18;16;13;13;10;9;8;7;4;3	51;44;12;16;10;12;3;9;1;1;4;1;4;1;3
Q15147;B1AJW3;B1AJW4;B1AJW2;B1AJW1	Q15147	1-phosphatidylinositol 4,5-bisphosphate phosphodiesterase beta-4	PLCB4	Q15147	41	4.65936e+07	1.01225e+09	0.0460296	2.3324e-07	-4.44565	4.97735	4.0714e+07	6.0655e+07	3.612e+07	3.164e+07	6.3839e+07	8.4668e+08	1.0266e+09	1.5846e+09	8.0069e+08	8.027e+08	25.279	25.8541	25.1063	24.9152	25.9279	29.6572	29.9352	30.5615	29.5767	29.5803	41	41	41	38.5	38.5	38.5	134.46	0	186.29	5080700000	147	Q15147;B1AJW3;B1AJW4;B1AJW2;B1AJW1	Q15147	1-phosphatidylinositol 4,5-bisphosphate phosphodiesterase beta-4	PLCB4	Q15147	41;4;4;3;1	41;4;4;3;1
Q9NVP1;H7C452	Q9NVP1	ATP-dependent RNA helicase DDX18	DDX18	Q9NVP1	17	3.86682e+08	1.82202e+08	2.12227	2.35177e-07	1.08511	1.0618	3.5332e+08	4.0012e+08	3.6275e+08	3.8989e+08	4.2733e+08	1.65e+08	1.7254e+08	1.9485e+08	1.8937e+08	1.8925e+08	28.3964	28.5759	28.4344	28.5385	28.6708	27.2979	27.3624	27.5378	27.4966	27.4957	17	17	17	36.4	36.4	36.4	75.406	0	137.21	2125400000	89	Q9NVP1;H7C452	Q9NVP1	ATP-dependent RNA helicase DDX18	DDX18	Q9NVP1	17;3	17;3
P42224;J3KPM9;E7EPD2;D2KFR9;E7ENM1;E9PH66;H7BZB5;H7BZ88;Q14765	P42224;J3KPM9	Signal transducer and activator of transcription 1-alpha/beta;Signal transducer and activator of transcription	STAT1	P42224	51	1.51198e+09	2.83308e+09	0.533688	2.58685e-07	-0.907134	1.11357	1.4179e+09	1.5201e+09	1.4512e+09	1.6559e+09	1.5148e+09	2.7505e+09	2.7134e+09	2.8814e+09	2.8307e+09	2.9894e+09	30.4011	30.5015	30.4346	30.625	30.4965	31.357	31.3375	31.4241	31.3985	31.4772	51	51	51	58.1	58.1	58.1	87.334	0	323.31	19478000000	394	P42224;J3KPM9;E7EPD2;D2KFR9;E7ENM1;E9PH66;H7BZB5;H7BZ88;Q14765	P42224;J3KPM9	Signal transducer and activator of transcription 1-alpha/beta;Signal transducer and activator of transcription	STAT1	P42224	51;47;15;15;12;4;3;1;1	51;47;15;15;12;4;3;1;1
P04179;F5H4R2;F5GYZ5;F5H3C5;G8JLJ2;G5E9P6;F5GXZ9	P04179;F5H4R2;F5GYZ5;F5H3C5;G8JLJ2	Superoxide dismutase [Mn], mitochondrial	SOD2	P04179	13	4.40138e+09	1.74506e+09	2.52219	2.84834e-07	1.33511	1.33478	4.1972e+09	4.73911e+09	3.8893e+09	4.3161e+09	4.8652e+09	1.5156e+09	1.8587e+09	1.7263e+09	1.6829e+09	1.9418e+09	31.9668	32.142	31.8569	32.0071	32.1799	30.4972	30.7916	30.685	30.6483	30.8547	13	13	13	60.4	60.4	60.4	24.75	0	174.49	22986000000	223	P04179;F5H4R2;F5GYZ5;F5H3C5;G8JLJ2;G5E9P6;F5GXZ9	P04179;F5H4R2;F5GYZ5;F5H3C5;G8JLJ2	Superoxide dismutase [Mn], mitochondrial	SOD2	P04179	13;10;10;9;7;3;3	13;10;10;9;7;3;3
A0A0R4J2G3;A0A0A0MTJ9;Q6PIU2;H7C046	A0A0R4J2G3;A0A0A0MTJ9;Q6PIU2;H7C046	Neutral cholesterol ester hydrolase 1	NCEH1	A0A0R4J2G3	15	3.64636e+08	9.46678e+08	0.385174	3.06175e-07	-1.37858	1.62835	3.7973e+08	3.5774e+08	3.5753e+08	4.1417e+08	3.1401e+08	1.0395e+09	9.4506e+08	1.0003e+09	8.52881e+08	8.9565e+08	28.5004	28.4143	28.4135	28.6256	28.2262	29.9532	29.8158	29.8978	29.6678	29.7384	15	15	15	35.2	35.2	35.2	49.062	0	112.69	5937700000	120	A0A0R4J2G3;A0A0A0MTJ9;Q6PIU2;H7C046	A0A0R4J2G3;A0A0A0MTJ9;Q6PIU2;H7C046	Neutral cholesterol ester hydrolase 1	NCEH1	A0A0R4J2G3	15;15;15;11	15;15;15;11
Q6ZN40	Q6ZN40		TPM1	Q6ZN40	0	4.07318e+08	3.76258e+09	0.108255	3.16987e-07	-3.22124	3.64039	3.7684e+08	3.1708e+08	4.013e+08	3.5087e+08	5.905e+08	4.0747e+09	2.9389e+09	4.8083e+09	3.7128e+09	3.2782e+09	28.4894	28.2403	28.5801	28.3864	29.1374	31.924	31.4526	32.1629	31.7899	31.6103	33	33	0	54	54	0	37.452	0	323.31	21757000000	257	Q6ZN40	Q6ZN40		TPM1	Q6ZN40	33	33
P18031;B4DSN5	P18031;B4DSN5	Tyrosine-protein phosphatase non-receptor type 1;Tyrosine-protein phosphatase non-receptor type	PTPN1	P18031	26	1.1501e+09	6.07184e+08	1.89415	3.18905e-07	0.92287	0.884648	1.194e+09	1.1925e+09	1.1328e+09	1.1312e+09	1.1e+09	6.6391e+08	5.8699e+08	6.2202e+08	5.9242e+08	5.7058e+08	30.1532	30.1513	30.0772	30.0752	30.0349	29.3064	29.1288	29.2124	29.142	29.0879	26	26	26	60.7	60.7	60.7	49.966	0	151.17	6667900000	153	P18031;B4DSN5	P18031;B4DSN5	Tyrosine-protein phosphatase non-receptor type 1;Tyrosine-protein phosphatase non-receptor type	PTPN1	P18031	26;21	26;21
M0R1I2;Q03405	M0R1I2;Q03405	Urokinase plasminogen activator surface receptor	PLAUR	M0R1I2	1	1.85564e+07	5.7519e+06	3.22613	3.19388e-07	1.69392	1.72657	1.8069e+07	1.7311e+07	2.0755e+07	1.9145e+07	1.7502e+07	4.76449e+06	5.92724e+06	6.36708e+06	6.16408e+06	5.53662e+06	24.107	24.0452	24.307	24.1905	24.061	22.1839	22.4989	22.6022	22.5555	22.4006	1	1	1	4.5	4.5	4.5	31.638	0.0082732	1.6001	61439000	6	M0R1I2;Q03405	M0R1I2;Q03405	Urokinase plasminogen activator surface receptor	PLAUR	M0R1I2	1;1	1;1
B8ZZA8;B8ZZC5	B8ZZA8;B8ZZC5		GLS	B8ZZA8	5	1.29394e+08	4.92594e+08	0.262679	3.34633e-07	-1.93437	2.23523	1.1005e+08	1.2733e+08	1.168e+08	1.4326e+08	1.4953e+08	4.9691e+08	4.646e+08	5.5793e+08	4.4859e+08	4.9494e+08	26.7136	26.924	26.7995	27.0941	27.1559	28.8884	28.7914	29.0555	28.7408	28.8827	7	5	5	48.5	28.4	28.4	18.634	0	71.827	2782100000	62	B8ZZA8;B8ZZC5	B8ZZA8;B8ZZC5		GLS	B8ZZA8	7;5	5;5
Q15424;K7ES42;K7EII0	Q15424	Scaffold attachment factor B1	SAFB	Q15424	18	1.52642e+09	7.62518e+08	2.00181	3.42026e-07	1.00108	0.970052	1.4534e+09	1.4119e+09	1.5045e+09	1.7063e+09	1.556e+09	7.2751e+08	7.194e+08	7.2894e+08	8.4716e+08	7.8958e+08	30.4368	30.395	30.4866	30.6682	30.5352	29.4384	29.4222	29.4412	29.6581	29.5565	28	28	18	35	35	21	102.64	0	323.31	8421000000	198	Q15424;K7ES42;K7EII0	Q15424	Scaffold attachment factor B1	SAFB	Q15424	28;7;6	28;7;6
P25445;H7C5Z8;A0A087WTM9	P25445	Tumor necrosis factor receptor superfamily member 6	FAS	P25445	13	3.78896e+08	1.7542e+08	2.15994	3.44279e-07	1.11112	1.0902	3.6137e+08	4.0447e+08	3.9198e+08	3.3574e+08	4.0092e+08	1.8671e+08	1.6115e+08	1.6505e+08	1.9396e+08	1.7023e+08	28.4289	28.5915	28.5462	28.3228	28.5787	27.4762	27.2638	27.2983	27.5312	27.3429	13	13	13	43.9	43.9	43.9	37.732	0	84.965	2048700000	72	P25445;H7C5Z8;A0A087WTM9	P25445	Tumor necrosis factor receptor superfamily member 6	FAS	P25445	13;3;3	13;3;3
Q8WXF1;X6RDA4	Q8WXF1;X6RDA4	Paraspeckle component 1	PSPC1	Q8WXF1	10	2.552e+08	1.01933e+08	2.50359	3.49448e-07	1.3234	1.322	2.4202e+08	2.3233e+08	2.9806e+08	2.5965e+08	2.4394e+08	1.1624e+08	9.1267e+07	1.0582e+08	9.616e+07	1.0018e+08	27.8506	27.7916	28.151	27.952	27.862	26.7925	26.4436	26.657	26.5189	26.578	11	10	10	22	20.7	20.7	58.743	0	25.035	1299100000	40	Q8WXF1;X6RDA4	Q8WXF1;X6RDA4	Paraspeckle component 1	PSPC1	Q8WXF1	11;8	10;7
P52943;H0YFA4;H0YHD8	P52943;H0YFA4	Cysteine-rich protein 2	CRIP2	P52943	13	6.64182e+08	1.84798e+09	0.35941	3.96561e-07	-1.47372	1.73224	7.3175e+08	7.1963e+08	6.486e+08	5.8898e+08	6.3195e+08	1.994e+09	1.633e+09	2.1404e+09	1.7221e+09	1.7504e+09	29.4468	29.4227	29.2728	29.1336	29.2352	30.893	30.6049	30.9952	30.6815	30.705	13	13	13	61.1	61.1	61.1	22.492	0	244.08	11266000000	166	P52943;H0YFA4;H0YHD8	P52943;H0YFA4	Cysteine-rich protein 2	CRIP2	P52943	13;12;6	13;12;6
E9PDF6;O43795;H7C2Y7;E7EQD9;C9JYW1;C9JUP5;A0A0U1RRI3;Q9UBC5;G3V342	E9PDF6;O43795	Unconventional myosin-Ib	MYO1B	E9PDF6	46	1.97182e+09	6.89162e+08	2.86119	4.11289e-07	1.52002	1.53669	1.9502e+09	2.033e+09	1.9858e+09	2.0497e+09	1.8404e+09	7.9778e+08	6.7308e+08	6.7291e+08	6.3709e+08	6.6495e+08	30.861	30.921	30.8871	30.9328	30.7774	29.5714	29.3262	29.3258	29.2469	29.3087	46	46	46	43.3	43.3	43.3	128.48	0	220.51	9708500000	293	E9PDF6;O43795;H7C2Y7;E7EQD9;C9JYW1;C9JUP5;A0A0U1RRI3;Q9UBC5;G3V342	E9PDF6;O43795	Unconventional myosin-Ib	MYO1B	E9PDF6	46;46;11;11;5;4;4;3;1	46;46;11;11;5;4;4;3;1
O94788;H0YMG7;E9PF31;H0YMT5;Q9UED3;H0YKL3	O94788;H0YMG7	Retinal dehydrogenase 2	ALDH1A2	O94788	18	7.59572e+07	5.13644e+08	0.147879	4.23362e-07	-2.76906	3.14665	5.5771e+07	9.1008e+07	7.9526e+07	6.7062e+07	8.6419e+07	5.3511e+08	4.6082e+08	4.3565e+08	6.1821e+08	5.1843e+08	25.733	26.4395	26.2449	25.999	26.3648	28.9953	28.7796	28.6986	29.2035	28.9496	22	22	18	53.9	53.9	48.6	56.723	0	112.6	2702200000	80	O94788;H0YMG7;E9PF31;H0YMT5;Q9UED3;H0YKL3	O94788;H0YMG7	Retinal dehydrogenase 2	ALDH1A2	O94788	22;20;2;1;1;1	22;20;2;1;1;1
Q96N66;A9C4B8;H7C2M4;C9J4E9;A0A0G2JNX6;M0R1Z5	Q96N66	Lysophospholipid acyltransferase 7	MBOAT7	Q96N66	11	3.15046e+08	7.27234e+08	0.433211	4.24617e-07	-1.20449	1.43826	3.3018e+08	3.2278e+08	3.1829e+08	3.1098e+08	2.93e+08	6.5465e+08	7.4421e+08	7.4409e+08	8.032e+08	6.9002e+08	28.2987	28.266	28.2458	28.2122	28.1263	29.2861	29.4711	29.4709	29.5812	29.3621	11	11	11	25	25	25	52.764	0	92.408	4487500000	77	Q96N66;A9C4B8;H7C2M4;C9J4E9;A0A0G2JNX6;M0R1Z5	Q96N66	Lysophospholipid acyltransferase 7	MBOAT7	Q96N66	11;5;3;3;3;3	11;5;3;3;3;3
Q16658;C9JFC0;A0A0A0MSB2;C9JPH9	Q16658	Fascin	FSCN1	Q16658	50	2.70214e+09	7.52982e+09	0.358858	4.27982e-07	-1.47514	1.73379	2.9284e+09	2.5926e+09	2.703e+09	2.6423e+09	2.6444e+09	8.61621e+09	7.49541e+09	7.477e+09	6.70129e+09	7.3592e+09	31.4475	31.2718	31.3319	31.2991	31.3003	33.0044	32.8034	32.7998	32.6418	32.7769	50	50	50	82.4	82.4	82.4	54.529	0	323.31	45663000000	672	Q16658;C9JFC0;A0A0A0MSB2;C9JPH9	Q16658	Fascin	FSCN1	Q16658	50;8;8;6	50;8;8;6
P27105;F8VSL7	P27105	Erythrocyte band 7 integral membrane protein	STOM	P27105	8	1.72902e+08	5.59312e+07	3.09133	4.4277e-07	1.62864	1.65529	1.4805e+08	1.5673e+08	1.9537e+08	1.887e+08	1.7566e+08	6.2674e+07	5.4336e+07	5.6987e+07	6.0049e+07	4.561e+07	27.1415	27.2237	27.5416	27.4915	27.3882	25.9014	25.6954	25.7641	25.8396	25.4428	8	8	8	37.5	37.5	37.5	31.73	0	36.233	860330000	31	P27105;F8VSL7	P27105	Erythrocyte band 7 integral membrane protein	STOM	P27105	8;2	8;2
Q14444;G3V153;E9PLA9	Q14444;G3V153;E9PLA9	Caprin-1	CAPRIN1	Q14444	19	1.07651e+09	6.50636e+08	1.65455	5.1126e-07	0.726748	0.670498	1.1131e+09	1.0647e+09	1.1423e+09	1.0666e+09	9.9585e+08	7.0679e+08	6.4957e+08	6.0228e+08	6.4379e+08	6.5075e+08	30.0519	29.9878	30.0893	29.9904	29.8914	29.3967	29.2749	29.1659	29.262	29.2775	19	19	19	29.8	29.8	29.8	78.365	0	147.34	6621000000	138	Q14444;G3V153;E9PLA9	Q14444;G3V153;E9PLA9	Caprin-1	CAPRIN1	Q14444	19;15;12	19;15;12
J3KQL8	J3KQL8		APOL2	J3KQL8	1	8.02688e+07	3.18862e+08	0.251735	5.18624e-07	-1.99607	2.30261	7.1146e+07	6.9877e+07	1.0043e+08	8.6552e+07	7.3339e+07	2.8898e+08	3.258e+08	3.8168e+08	2.8264e+08	3.1521e+08	26.0843	26.0583	26.5816	26.3671	26.1281	28.1064	28.2794	28.5078	28.0744	28.2317	11	11	1	28.7	28.7	3.8	48.915	0	49.379	1807000000	37	J3KQL8	J3KQL8		APOL2	J3KQL8	11	11
P42126;Q96DC0;H3BS70	P42126;Q96DC0;H3BS70	Enoyl-CoA delta isomerase 1, mitochondrial	ECI1;DCI	P42126	14	2.53726e+08	6.68426e+08	0.379587	5.23729e-07	-1.39897	1.65061	2.4464e+08	2.3024e+08	2.9038e+08	2.7649e+08	2.2688e+08	7.4208e+08	6.0016e+08	7.3216e+08	6.5564e+08	6.1209e+08	27.8661	27.7786	28.1134	28.0427	27.7574	29.467	29.1608	29.4476	29.2883	29.1892	14	14	14	38.4	38.4	38.4	32.816	0	54.081	4157300000	83	P42126;Q96DC0;H3BS70	P42126;Q96DC0;H3BS70	Enoyl-CoA delta isomerase 1, mitochondrial	ECI1;DCI	P42126	14;12;10	14;12;10
Q9NSE4	Q9NSE4	Isoleucine--tRNA ligase, mitochondrial	IARS2	Q9NSE4	33	8.19658e+08	4.70672e+08	1.74146	5.94409e-07	0.801489	0.752109	8.3184e+08	7.9285e+08	8.5229e+08	7.8185e+08	8.3946e+08	5.0436e+08	4.4441e+08	4.4211e+08	4.9148e+08	4.71e+08	29.6317	29.5625	29.6668	29.5423	29.6449	28.9099	28.7273	28.7198	28.8726	28.8112	33	33	33	38.6	38.6	38.6	113.79	0	146.04	4947200000	166	Q9NSE4	Q9NSE4	Isoleucine--tRNA ligase, mitochondrial	IARS2	Q9NSE4	33	33
A0A1W2PPX5;A0A1W2PQR6;A0A1W2PQB7;A0A1W2PS43;A0A1W2PRS1;Q14108;A0A1W2PRF6;A0A1W2PPU6;A0A1W2PS70;A0A1W2PNX7;A0A1W2PSE4;D6RDG0;A0A1W2PQL5	A0A1W2PPX5;A0A1W2PQR6;A0A1W2PQB7;A0A1W2PS43;A0A1W2PRS1;Q14108;A0A1W2PRF6;A0A1W2PPU6	Lysosome membrane protein 2	SCARB2	A0A1W2PPX5	6	2.33158e+08	1.13462e+08	2.05494	5.96007e-07	1.04091	1.01354	2.3778e+08	2.5123e+08	2.3635e+08	2.262e+08	2.1423e+08	1.0594e+08	1.2508e+08	1.0324e+08	1.2044e+08	1.1261e+08	27.8251	27.9044	27.8163	27.753	27.6746	26.6587	26.8983	26.6214	26.8437	26.7468	6	6	6	14.6	14.6	14.6	49.204	0	26.597	1331300000	43	A0A1W2PPX5;A0A1W2PQR6;A0A1W2PQB7;A0A1W2PS43;A0A1W2PRS1;Q14108;A0A1W2PRF6;A0A1W2PPU6;A0A1W2PS70;A0A1W2PNX7;A0A1W2PSE4;D6RDG0;A0A1W2PQL5	A0A1W2PPX5;A0A1W2PQR6;A0A1W2PQB7;A0A1W2PS43;A0A1W2PRS1;Q14108;A0A1W2PRF6;A0A1W2PPU6	Lysosome membrane protein 2	SCARB2	A0A1W2PPX5	6;6;6;6;6;6;4;4;2;2;2;1;1	6;6;6;6;6;6;4;4;2;2;2;1;1
A0A0A0MTB9;H0YAK8;P09455;A0A0A0MQT0	A0A0A0MTB9;H0YAK8;P09455;A0A0A0MQT0	Retinol-binding protein 1	RBP1	A0A0A0MTB9	6	2.44632e+07	1.31722e+08	0.185718	6.73723e-07	-2.43928	2.78655	2.2771e+07	3.27e+07	1.8921e+07	2.4269e+07	2.3655e+07	1.0676e+08	1.1747e+08	1.3913e+08	1.4149e+08	1.5376e+08	24.4407	24.9628	24.1735	24.5326	24.4956	26.6698	26.8077	27.0519	27.0761	27.1961	6	6	6	71.4	71.4	71.4	10.644	0	22.007	725650000	20	A0A0A0MTB9;H0YAK8;P09455;A0A0A0MQT0	A0A0A0MTB9;H0YAK8;P09455;A0A0A0MQT0	Retinol-binding protein 1	RBP1	A0A0A0MTB9	6;6;6;5	6;6;6;5
Q9NR30	Q9NR30	Nucleolar RNA helicase 2	DDX21	Q9NR30	50	2.44216e+09	1.07708e+09	2.26738	6.80215e-07	1.18296	1.16864	2.416e+09	2.437e+09	2.5507e+09	2.4298e+09	2.3773e+09	1.1827e+09	9.96619e+08	1.0407e+09	1.0869e+09	1.0785e+09	31.17	31.1825	31.2482	31.1782	31.1467	30.1394	29.8925	29.9549	30.0176	30.0064	54	54	50	56.8	56.8	53.1	87.343	0	302.95	13371000000	390	Q9NR30	Q9NR30	Nucleolar RNA helicase 2	DDX21	Q9NR30	54	54
Q1KMD3;H3BQZ7	Q1KMD3;H3BQZ7	Heterogeneous nuclear ribonucleoprotein U-like protein 2	HNRNPUL2;HNRNPUL2-BSCL2	Q1KMD3	46	3.20996e+09	2.0906e+09	1.53543	7.02608e-07	0.619166	0.553028	3.3154e+09	3.2779e+09	3.0692e+09	3.3213e+09	3.066e+09	2.2338e+09	2.0467e+09	1.9578e+09	2.0577e+09	2.157e+09	31.6265	31.6101	31.5152	31.6291	31.5137	31.0569	30.9307	30.8666	30.9384	31.0064	46	46	46	53.7	53.7	53.7	85.104	0	323.31	20555000000	363	Q1KMD3;H3BQZ7	Q1KMD3;H3BQZ7	Heterogeneous nuclear ribonucleoprotein U-like protein 2	HNRNPUL2;HNRNPUL2-BSCL2	Q1KMD3	46;45	46;45
B4E1Q4;O14730;J3QQL5	B4E1Q4;O14730	Serine/threonine-protein kinase RIO3	RIOK3	B4E1Q4	8	1.17362e+08	4.14832e+07	2.82915	7.03653e-07	1.50476	1.52002	1.2549e+08	1.1368e+08	1.2161e+08	1.0153e+08	1.245e+08	3.9044e+07	3.8216e+07	4.1876e+07	5.056e+07	3.772e+07	26.903	26.7604	26.8577	26.5973	26.8916	25.2186	25.1877	25.3196	25.5915	25.1688	8	8	8	18.7	18.7	18.7	57.474	0	10.426	574070000	21	B4E1Q4;O14730;J3QQL5	B4E1Q4;O14730	Serine/threonine-protein kinase RIO3	RIOK3	B4E1Q4	8;8;3	8;8;3
[truncated: 2,086 more rows]
[truncated: 95 more columns]

## Sheet: Total quantifiable
Protein IDs	Majority protein IDs	Protein names	Gene names	Protein IDs 1	Unique peptides	avg LFQ intensity OCV	avg LFQ intensity CV	Avg Ratio LFQ intensity OCV v CV	Welch's T-test LFQ intensity CV v OCV	T-test diff LFQ intensity CV v OCV	Z-score LFQ intensity CV v OCV	LFQ intensity OCV_1	LFQ intensity OCV_2	LFQ intensity OCV_3	LFQ intensity OCV_4	LFQ intensity OCV_5	CV OCV	LFQ intensity CV_1	LFQ intensity CV_2	LFQ intensity CV_3	LFQ intensity CV_4	LFQ intensity CV_5	CV CV	log2 LFQ intensity OCV_1	log2 LFQ intensity OCV_2	log2 LFQ intensity OCV_3	log2 LFQ intensity OCV_4	log2 LFQ intensity OCV_5	log2 LFQ intensity CV_1	log2 LFQ intensity CV_2	log2 LFQ intensity CV_3	log2 LFQ intensity CV_4	log2 LFQ intensity CV_5	Peptides	Razor + unique peptides	Unique peptides	Sequence coverage [%]	Unique + razor sequence coverage [%]	Unique sequence coverage [%]	Mol. weight [kDa]	Q-value	Score	Intensity	MS/MS count	Protein IDs	Majority protein IDs	Protein names	Gene names	Protein IDs 1
[truncated: 4,148 more rows]
[truncated: 97 more columns]
